# Supplementary material for: A pan-cancer analysis of CpG Island gene regulation reveals extensive plasticity within Polycomb target genes
Source: Nat Commun. 2021 Apr 30;12:2485. doi: 10.1038/s41467-021-22720-0 (PMC8087678; doi:10.1038/s41467-021-22720-0)
Supplement: Supplementary file 3 — Supplementary Data 1 [file 41467_2021_22720_MOESM3_ESM.xlsx]

## Sheet: Sheet1
Supplementary Data 1. Hypermethylated PRC2+-CGI genes across different cancer types
GeneId	GeneName	GeneType	Was this gene hypermethylated in the folowing cancer types? (1 means Yes, 0 means No)
			BLCA	BasalBRCA	LumBRCA	CHOL	COAD	EAC	HNSC	KIRC	KIRP	LIHC	LUAD	LUSC	PRAD	READ	THCA	UCEC
ENSG00000000938	FGR	protein_coding	0	0	0	1	1	1	0	0	0	1	0	0	0	1	0	0
ENSG00000002587	HS3ST1	protein_coding	0	0	1	0	0	0	0	0	0	1	0	0	0	0	0	0
ENSG00000002933	TMEM176A	protein_coding	0	0	0	0	0	0	1	0	0	0	0	0	1	0	0	0
ENSG00000003137	CYP26B1	protein_coding	0	0	1	0	1	0	0	0	0	0	1	0	0	1	0	0
ENSG00000003989	SLC7A2	protein_coding	0	0	0	0	1	0	0	0	0	0	0	0	0	0	0	0
ENSG00000004139	SARM1	protein_coding	0	0	0	0	0	0	0	0	1	0	0	0	0	0	0	0
ENSG00000004948	CALCR	protein_coding	0	0	0	1	1	0	1	0	0	0	0	0	0	1	0	0
ENSG00000005073	HOXA11	protein_coding	1	0	0	0	0	0	0	0	0	0	1	1	0	0	0	0
ENSG00000005471	ABCB4	protein_coding	0	0	1	0	0	0	1	0	0	0	0	0	1	0	0	0
ENSG00000005513	SOX8	protein_coding	1	0	1	0	1	1	1	1	0	1	1	0	0	1	0	0
ENSG00000006071	ABCC8	protein_coding	1	0	0	0	1	0	1	0	0	0	1	0	0	1	0	0
ENSG00000006128	TAC1	protein_coding	0	0	0	1	0	0	0	1	0	1	1	1	0	0	0	0
ENSG00000006283	CACNA1G	protein_coding	0	0	0	0	1	1	0	0	0	1	0	0	0	0	0	0
ENSG00000006377	DLX6	protein_coding	0	0	1	0	1	0	0	0	0	0	1	0	1	0	0	0
ENSG00000006611	USH1C	protein_coding	0	0	1	0	0	0	1	0	0	0	0	0	0	0	0	0
ENSG00000007062	PROM1	protein_coding	1	0	0	0	0	0	1	0	0	1	0	1	1	0	0	0
ENSG00000007171	NOS2	protein_coding	0	0	1	0	0	0	0	1	0	0	1	0	0	0	0	0
ENSG00000007237	AC005747.1	protein_coding	0	0	0	0	0	0	0	0	0	1	0	0	0	0	0	0
ENSG00000007264	MATK	protein_coding	1	0	1	1	1	1	1	0	0	1	1	0	0	1	0	0
ENSG00000007372	PAX6	protein_coding	1	0	1	1	1	1	1	1	1	1	1	0	1	1	1	0
ENSG00000007402	CACNA2D2	protein_coding	0	0	0	0	0	1	0	0	0	0	0	0	0	0	0	0
ENSG00000007516	BAIAP3	protein_coding	0	0	0	1	1	1	0	0	0	0	1	0	0	0	0	0
ENSG00000008197	TFAP2D	protein_coding	0	1	1	1	0	0	1	0	0	0	1	1	0	0	0	1
ENSG00000008226	DLEC1	protein_coding	0	0	0	0	0	0	1	0	0	0	1	1	1	0	0	0
ENSG00000009709	PAX7	protein_coding	1	1	1	1	1	0	1	0	0	0	1	1	1	1	0	1
ENSG00000011083	SLC6A7	protein_coding	1	0	1	0	1	0	0	1	1	0	0	1	1	1	0	1
ENSG00000011105	TSPAN9	protein_coding	0	0	0	0	1	0	0	0	0	0	0	0	0	0	0	0
ENSG00000012779	ALOX5	protein_coding	0	0	0	0	0	0	0	0	0	1	0	0	0	0	0	0
ENSG00000013293	SLC7A14	protein_coding	0	0	0	0	0	0	0	1	1	0	1	1	1	0	0	0
ENSG00000013297	CLDN11	protein_coding	1	0	0	0	1	0	1	0	0	0	0	1	0	0	0	1
ENSG00000016082	ISL1	protein_coding	0	0	1	1	1	0	1	0	0	1	1	0	1	0	0	1
ENSG00000019186	CYP24A1	protein_coding	0	0	1	1	1	0	0	0	0	1	0	0	1	1	0	0
ENSG00000020633	RUNX3	protein_coding	1	0	0	1	1	0	0	0	0	1	0	0	1	0	0	0
ENSG00000021645	NRXN3	protein_coding	0	0	0	0	1	0	0	0	0	0	0	0	0	0	0	0
ENSG00000021762	OSBPL5	protein_coding	0	0	0	0	0	0	0	0	0	1	0	0	0	0	0	0
ENSG00000023171	GRAMD1B	protein_coding	0	0	1	0	0	0	1	0	0	0	0	0	0	1	0	1
ENSG00000025039	RRAGD	protein_coding	0	0	0	0	1	1	0	0	0	0	0	0	0	0	0	0
ENSG00000026559	KCNG1	protein_coding	0	0	0	0	1	0	0	0	0	0	0	0	0	1	0	0
ENSG00000027075	PRKCH	protein_coding	0	0	0	0	0	0	0	1	1	0	0	0	0	0	0	0
ENSG00000029534	ANK1	protein_coding	1	0	0	0	0	0	1	0	0	1	0	0	0	0	0	0
ENSG00000033122	LRRC7	protein_coding	1	0	1	0	1	0	0	0	0	0	1	0	0	1	0	1
ENSG00000034239	EFCAB1	protein_coding	0	0	0	0	0	0	0	1	0	0	0	0	1	0	0	0
ENSG00000036672	USP2	protein_coding	1	0	0	1	0	1	0	0	0	0	0	0	1	0	0	0
ENSG00000036828	CASR	protein_coding	1	1	1	1	1	0	1	0	0	1	1	1	0	1	0	1
ENSG00000037280	FLT4	protein_coding	0	0	1	1	0	0	0	0	0	1	0	0	1	0	0	0
ENSG00000037965	HOXC8	protein_coding	0	1	1	1	1	0	1	0	0	0	0	0	0	0	0	0
ENSG00000038295	TLL1	protein_coding	0	0	0	1	1	0	0	0	0	0	0	0	0	1	0	1
ENSG00000039523	RIPOR1	protein_coding	0	0	0	0	0	0	0	0	0	1	0	0	0	0	0	0
ENSG00000042286	AIFM2	protein_coding	0	0	0	0	0	0	0	0	0	0	0	0	1	0	0	0
ENSG00000043039	BARX2	protein_coding	0	0	0	0	0	0	0	0	0	1	0	0	0	0	0	0
ENSG00000043591	ADRB1	protein_coding	0	0	0	1	0	0	0	1	0	1	0	0	0	0	0	0
ENSG00000047617	ANO2	protein_coding	0	0	0	0	0	0	0	1	0	0	0	0	0	1	0	0
ENSG00000047662	FAM184B	protein_coding	1	0	0	1	1	0	1	0	0	1	0	0	0	1	0	0
ENSG00000048052	HDAC9	protein_coding	0	0	1	0	1	1	1	0	0	1	0	0	0	1	0	0
ENSG00000049089	COL9A2	protein_coding	0	0	0	0	0	1	0	0	0	0	0	0	0	0	0	0
ENSG00000050628	PTGER3	protein_coding	0	0	0	1	1	0	1	0	0	0	1	0	0	1	0	0
ENSG00000050767	COL23A1	protein_coding	0	0	0	1	1	0	0	0	0	1	0	0	0	1	0	0
ENSG00000052850	ALX4	protein_coding	1	0	1	1	1	0	1	0	0	1	0	0	0	1	0	0
ENSG00000053328	METTL24	protein_coding	1	0	1	0	1	0	1	0	0	1	1	1	1	1	0	1
ENSG00000054219	LY75	protein_coding	0	0	1	0	0	0	1	1	1	0	0	1	0	0	0	0
ENSG00000054803	CBLN4	protein_coding	0	1	1	1	0	0	0	0	0	0	1	0	0	0	0	0
ENSG00000054938	CHRDL2	protein_coding	0	0	1	1	0	0	1	0	0	1	0	1	1	0	0	0
ENSG00000055813	CCDC85A	protein_coding	0	0	0	0	1	0	0	0	0	0	0	0	0	0	0	0
ENSG00000057657	PRDM1	protein_coding	0	0	0	1	0	0	0	0	0	0	0	0	0	0	0	0
ENSG00000058404	CAMK2B	protein_coding	0	0	0	0	1	0	0	0	0	0	0	0	0	1	0	0
ENSG00000058866	DGKG	protein_coding	1	1	1	0	1	0	0	1	1	0	1	1	0	1	0	1
ENSG00000059915	PSD	protein_coding	0	0	0	0	1	1	0	0	0	0	0	0	0	0	0	0
ENSG00000060709	RIMBP2	protein_coding	0	0	0	0	1	0	0	0	0	0	0	0	0	1	0	0
ENSG00000061455	PRDM6	protein_coding	0	0	0	0	1	1	0	0	0	0	0	0	0	1	0	0
ENSG00000061918	GUCY1B1	protein_coding	1	0	0	0	1	0	0	0	0	1	0	0	0	0	0	0
ENSG00000062524	LTK	protein_coding	0	0	0	0	0	0	0	0	0	0	0	1	0	0	0	0
ENSG00000063015	SEZ6	protein_coding	0	0	0	0	1	0	0	0	0	0	1	0	0	0	0	0
ENSG00000063438	AHRR	protein_coding	1	0	0	0	1	1	0	0	0	0	0	1	0	0	0	0
ENSG00000063515	GSC2	protein_coding	0	0	1	1	0	0	0	1	0	1	1	0	0	0	0	1
ENSG00000064195	DLX3	protein_coding	0	0	0	1	0	0	0	0	0	0	0	0	0	0	0	0
ENSG00000064218	DMRT3	protein_coding	1	0	1	1	1	0	0	0	0	0	1	0	0	1	0	0
ENSG00000064225	ST3GAL6	protein_coding	0	0	0	0	1	0	0	0	0	0	0	0	0	0	0	0
ENSG00000064270	ATP2C2	protein_coding	0	0	0	0	0	0	0	0	0	1	0	0	0	0	0	0
ENSG00000064300	NGFR	protein_coding	0	0	0	0	1	0	0	0	1	0	0	0	0	1	0	0
ENSG00000064655	EYA2	protein_coding	0	0	0	1	0	1	0	0	0	1	0	0	0	1	0	0
ENSG00000064692	SNCAIP	protein_coding	0	0	0	1	0	0	0	0	0	0	0	0	0	0	0	0
ENSG00000064763	FAR2	protein_coding	0	0	0	0	0	0	0	0	0	1	1	0	1	0	0	1
ENSG00000065609	SNAP91	protein_coding	0	0	1	1	1	0	1	1	0	1	1	0	0	1	0	1
ENSG00000065833	ME1	protein_coding	0	0	0	0	0	0	0	0	0	1	0	0	0	0	0	1
ENSG00000065989	PDE4A	protein_coding	0	0	0	0	1	0	1	0	0	0	0	0	0	0	0	0
ENSG00000066230	SLC9A3	protein_coding	1	1	1	0	0	0	1	0	0	0	0	0	0	0	0	1
ENSG00000066248	NGEF	protein_coding	0	0	0	0	0	1	0	0	0	0	0	0	0	0	0	0
ENSG00000066382	MPPED2	protein_coding	0	0	0	0	1	0	0	0	0	0	1	0	0	0	0	0
ENSG00000066735	KIF26A	protein_coding	1	0	1	1	1	0	1	0	0	1	1	0	1	0	0	0
ENSG00000067842	ATP2B3	protein_coding	0	0	0	0	0	0	0	0	0	0	0	0	1	0	0	0
ENSG00000068831	RASGRP2	protein_coding	0	0	0	1	1	1	0	0	0	0	0	0	0	0	0	0
ENSG00000069011	PITX1	protein_coding	0	0	0	0	0	0	0	0	0	1	0	0	0	0	0	0
ENSG00000069020	MAST4	protein_coding	0	0	0	0	1	0	0	0	0	0	0	0	0	0	0	0
ENSG00000069188	SDK2	protein_coding	0	0	0	0	0	1	0	0	0	0	1	0	0	0	0	0
ENSG00000069431	ABCC9	protein_coding	1	1	1	0	1	0	1	0	0	0	1	1	0	1	0	1
ENSG00000069482	GAL	protein_coding	0	0	0	0	0	1	0	0	0	0	0	0	0	0	0	0
ENSG00000069696	DRD4	protein_coding	0	0	0	0	1	0	0	0	0	0	1	0	1	0	0	0
ENSG00000070748	CHAT	protein_coding	1	1	1	1	0	0	1	0	0	1	1	1	1	0	0	1
ENSG00000070886	EPHA8	protein_coding	0	0	0	1	1	1	0	0	0	1	1	0	0	1	0	0
ENSG00000071205	ARHGAP10	protein_coding	0	0	0	0	0	0	0	0	0	1	0	0	0	0	0	0
ENSG00000071242	RPS6KA2	protein_coding	0	0	0	1	1	0	1	0	0	0	0	0	0	0	0	0
ENSG00000071246	VASH1	protein_coding	0	0	0	0	1	0	0	0	0	1	0	0	0	1	0	0
ENSG00000072163	LIMS2	protein_coding	0	0	0	0	0	1	0	0	0	0	0	0	0	0	0	0
ENSG00000072195	SPEG	protein_coding	0	0	0	0	1	0	0	1	1	0	1	1	0	0	0	0
ENSG00000072657	TRHDE	protein_coding	0	0	1	1	1	0	1	0	0	0	1	0	0	1	0	0
ENSG00000072832	CRMP1	protein_coding	0	1	1	0	0	0	1	0	0	1	1	1	1	0	0	0
ENSG00000072840	EVC	protein_coding	1	0	0	0	1	0	0	0	0	0	0	0	0	0	0	0
ENSG00000072858	SIDT1	protein_coding	0	0	0	1	0	0	0	0	0	0	0	0	0	0	0	0
ENSG00000073670	ADAM11	protein_coding	0	0	0	0	1	1	0	0	0	0	0	0	0	0	0	0
ENSG00000073861	TBX21	protein_coding	1	0	1	1	1	0	1	0	0	1	1	0	0	1	0	0
ENSG00000074211	PPP2R2C	protein_coding	0	0	0	0	0	1	0	0	0	0	0	0	0	0	0	0
ENSG00000074317	SNCB	protein_coding	0	0	1	1	1	0	0	0	0	0	1	0	0	1	0	0
ENSG00000075275	CELSR1	protein_coding	1	0	0	0	0	0	0	0	0	1	0	0	0	0	0	0
ENSG00000075388	FGF4	protein_coding	1	0	0	0	1	0	1	0	0	0	1	0	0	1	0	0
ENSG00000075461	CACNG4	protein_coding	0	0	0	0	0	1	0	0	0	0	0	0	0	0	0	0
ENSG00000075673	ATP12A	protein_coding	0	0	0	0	0	1	0	0	0	0	0	0	0	0	0	0
ENSG00000075891	PAX2	protein_coding	0	0	0	0	0	1	0	0	0	0	0	0	0	0	0	0
ENSG00000077327	SPAG6	protein_coding	0	0	0	0	0	0	0	1	0	0	1	1	0	0	0	0
ENSG00000077420	APBB1IP	protein_coding	1	0	0	0	0	0	1	0	0	0	0	0	0	0	0	0
ENSG00000077522	ACTN2	protein_coding	0	0	0	0	0	0	0	0	0	0	1	0	1	0	0	0
ENSG00000077943	ITGA8	protein_coding	0	1	1	1	0	0	1	0	0	1	0	0	0	0	0	1
ENSG00000078053	AMPH	protein_coding	1	0	0	1	1	0	1	0	0	1	0	0	1	1	0	0
ENSG00000078081	LAMP3	protein_coding	0	0	1	0	0	0	0	0	0	0	0	0	0	0	0	0
ENSG00000078328	RBFOX1	protein_coding	0	1	1	1	1	0	0	1	0	1	1	1	1	1	0	0
ENSG00000078399	HOXA9	protein_coding	1	0	0	1	0	0	0	0	0	1	1	0	0	0	0	0
ENSG00000078549	ADCYAP1R1	protein_coding	0	0	0	0	1	1	1	0	0	0	0	0	0	1	0	0
ENSG00000078900	TP73	protein_coding	0	0	0	0	0	1	0	0	0	0	0	0	0	0	0	0
ENSG00000079841	RIMS1	protein_coding	0	0	0	0	1	0	0	0	0	0	0	0	0	1	0	0
ENSG00000079931	MOXD1	protein_coding	0	0	1	0	1	0	0	0	0	1	0	0	0	1	0	0
ENSG00000080224	EPHA6	protein_coding	0	0	0	0	1	0	1	0	0	1	0	0	0	1	0	1
ENSG00000080293	SCTR	protein_coding	0	1	1	0	0	0	0	1	0	0	0	0	0	0	0	0
ENSG00000080493	SLC4A4	protein_coding	0	0	0	0	0	0	1	0	0	0	0	0	0	0	0	0
ENSG00000080644	CHRNA3	protein_coding	0	0	1	1	1	0	1	0	0	1	1	0	0	1	0	0
ENSG00000080709	KCNN2	protein_coding	0	0	0	0	1	0	1	0	0	0	0	0	0	1	0	0
ENSG00000080854	IGSF9B	protein_coding	1	1	0	0	0	0	0	0	0	1	0	0	0	0	0	1
ENSG00000081052	COL4A4	protein_coding	0	0	0	0	0	1	0	0	0	0	0	0	0	0	0	0
ENSG00000081138	CDH7	protein_coding	1	1	0	1	1	0	1	1	0	1	1	1	0	1	0	1
ENSG00000081479	LRP2	protein_coding	0	0	0	0	1	0	0	0	0	0	0	0	0	1	0	0
ENSG00000082014	SMARCD3	protein_coding	0	0	0	0	1	0	0	0	0	0	0	0	0	0	0	0
ENSG00000082175	PGR	protein_coding	1	0	0	1	1	0	1	0	0	1	0	0	1	1	0	0
ENSG00000082293	COL19A1	protein_coding	0	0	0	0	1	0	0	0	0	0	0	0	0	0	0	0
ENSG00000082397	EPB41L3	protein_coding	1	0	0	1	0	0	1	0	0	1	0	0	1	0	0	1
ENSG00000082482	KCNK2	protein_coding	0	0	0	0	1	0	0	0	0	0	0	0	0	1	0	0
ENSG00000082556	OPRK1	protein_coding	0	0	1	1	0	0	1	1	0	1	0	0	0	0	0	0
ENSG00000082684	SEMA5B	protein_coding	0	0	0	0	1	1	0	0	0	0	0	0	0	0	0	0
ENSG00000083290	ULK2	protein_coding	0	0	0	0	0	0	0	0	0	1	0	0	0	0	0	0
ENSG00000083454	P2RX5	protein_coding	0	0	0	0	0	1	0	0	0	0	0	0	0	0	0	0
ENSG00000084072	PPIE	protein_coding	0	0	0	0	0	1	0	0	0	0	0	0	0	0	0	0
ENSG00000085276	MECOM	protein_coding	0	0	1	0	0	0	0	0	0	0	0	0	0	0	0	0
ENSG00000085563	ABCB1	protein_coding	1	0	1	0	0	0	1	0	0	0	1	1	1	0	0	0
ENSG00000086289	EPDR1	protein_coding	0	0	0	0	0	0	1	0	0	0	0	0	0	0	0	0
ENSG00000086506	HBQ1	protein_coding	1	1	1	1	1	0	1	0	0	1	1	1	1	0	0	1
ENSG00000087116	ADAMTS2	protein_coding	0	0	0	1	0	0	0	0	0	0	1	0	0	0	0	0
ENSG00000087245	MMP2	protein_coding	0	0	0	1	0	0	0	0	0	1	0	0	0	0	0	0
ENSG00000087250	MT3	protein_coding	1	1	1	1	1	1	1	0	0	0	1	0	0	0	0	0
ENSG00000087303	NID2	protein_coding	1	1	1	1	1	0	0	0	0	1	1	1	0	1	0	1
ENSG00000087494	PTHLH	protein_coding	0	0	0	0	0	1	0	0	0	0	0	0	0	0	0	0
ENSG00000087495	PHACTR3	protein_coding	0	0	1	0	0	0	0	0	0	0	1	0	0	0	0	1
ENSG00000087510	TFAP2C	protein_coding	0	0	0	0	1	1	0	0	0	0	0	0	0	1	0	0
ENSG00000088386	SLC15A1	protein_coding	0	0	1	0	0	0	0	0	0	0	0	0	0	0	0	0
ENSG00000088538	DOCK3	protein_coding	0	0	0	0	1	0	0	0	0	0	0	0	0	0	0	0
ENSG00000088543	C3orf18	protein_coding	0	1	1	0	0	0	0	0	0	0	0	0	0	0	0	0
ENSG00000088881	EBF4	protein_coding	0	0	0	0	1	0	0	0	1	0	1	0	0	0	0	0
ENSG00000088882	CPXM1	protein_coding	0	0	0	0	0	0	1	0	0	0	0	0	0	0	0	0
ENSG00000089116	LHX5	protein_coding	0	1	1	1	0	0	0	1	1	1	1	1	1	0	0	0
ENSG00000089169	RPH3A	protein_coding	0	0	0	1	0	0	1	0	1	0	1	1	0	0	0	1
ENSG00000089250	NOS1	protein_coding	1	1	1	1	1	0	0	0	0	0	1	0	0	1	0	1
ENSG00000089558	KCNH4	protein_coding	0	0	1	1	0	1	1	0	0	1	0	0	1	0	0	0
ENSG00000090376	IRAK3	protein_coding	1	0	1	1	0	1	1	1	1	1	0	0	1	0	0	1
ENSG00000090530	P3H2	protein_coding	0	0	0	0	0	0	0	0	0	1	0	0	0	0	0	0
ENSG00000090534	THPO	protein_coding	0	0	0	0	1	0	0	0	0	0	0	1	0	0	0	0
ENSG00000091010	POU4F3	protein_coding	1	0	0	1	0	0	1	1	0	0	1	0	1	0	0	1
ENSG00000091129	NRCAM	protein_coding	0	0	0	0	0	1	0	0	0	0	0	0	0	1	0	0
ENSG00000091137	SLC26A4	protein_coding	1	0	0	1	1	0	1	0	1	1	0	0	0	0	0	0
ENSG00000091428	RAPGEF4	protein_coding	0	0	1	1	1	1	0	0	0	0	1	0	0	0	0	0
ENSG00000091622	PITPNM3	protein_coding	0	0	0	0	1	0	0	0	1	0	0	0	0	0	0	0
ENSG00000091831	ESR1	protein_coding	0	0	0	0	0	0	1	0	0	0	1	0	0	0	0	0
ENSG00000092051	JPH4	protein_coding	1	1	1	1	1	1	1	0	0	1	1	1	0	1	0	0
ENSG00000092096	SLC22A17	protein_coding	0	0	0	1	1	0	0	0	0	0	1	0	0	0	0	0
ENSG00000092607	TBX15	protein_coding	0	0	0	0	0	0	1	0	0	0	0	0	1	0	0	0
ENSG00000092969	TGFB2	protein_coding	0	0	0	0	0	0	0	0	0	1	0	0	0	0	0	0
ENSG00000095397	WHRN	protein_coding	1	0	0	0	1	0	0	0	0	0	0	0	0	1	0	0
ENSG00000095596	CYP26A1	protein_coding	0	0	0	0	0	1	0	0	0	0	0	0	0	0	0	0
ENSG00000095713	CRTAC1	protein_coding	0	0	1	1	1	0	1	0	0	1	0	0	0	1	0	1
ENSG00000095777	MYO3A	protein_coding	0	0	1	0	0	0	0	0	0	1	0	0	0	0	0	1
ENSG00000099869	IGF2-AS	lncRNA	0	0	0	0	0	0	0	0	0	0	1	1	0	0	0	0
ENSG00000099960	SLC7A4	protein_coding	0	0	0	0	0	0	0	0	1	0	1	1	0	0	0	1
ENSG00000100095	SEZ6L	protein_coding	1	1	0	1	1	0	1	0	0	0	1	0	1	1	0	0
ENSG00000100276	RASL10A	protein_coding	0	1	1	0	1	1	0	0	0	1	0	0	0	0	0	0
ENSG00000100285	NEFH	protein_coding	0	0	0	1	0	0	0	1	1	1	0	0	0	0	0	1
ENSG00000100314	CABP7	protein_coding	0	0	0	1	1	0	0	0	0	0	0	0	0	0	0	0
ENSG00000100341	PNPLA5	protein_coding	1	1	1	1	0	0	1	0	0	0	1	0	0	0	0	0
ENSG00000100362	PVALB	protein_coding	0	0	0	0	1	1	0	0	0	0	0	0	0	0	0	0
ENSG00000100433	KCNK10	protein_coding	1	0	1	1	0	0	0	0	0	0	0	0	0	0	0	1
ENSG00000100473	COCH	protein_coding	0	0	1	0	0	0	0	0	0	0	0	0	0	0	0	0
ENSG00000100505	TRIM9	protein_coding	0	0	1	1	1	0	0	0	0	1	0	0	1	1	0	1
ENSG00000100593	ISM2	protein_coding	0	0	0	1	0	1	0	0	0	1	0	0	0	0	0	0
ENSG00000100599	RIN3	protein_coding	0	0	1	0	0	1	0	0	0	0	0	0	1	0	0	0
ENSG00000100626	GALNT16	protein_coding	0	0	0	0	1	1	0	0	0	1	0	0	0	0	0	0
ENSG00000100678	SLC8A3	protein_coding	0	0	0	0	1	0	0	0	0	0	1	0	0	1	0	0
ENSG00000100767	PAPLN	protein_coding	0	0	1	0	0	1	0	0	0	0	1	1	0	0	0	0
ENSG00000100842	EFS	protein_coding	0	0	0	1	0	1	0	0	0	0	0	0	0	0	0	0
ENSG00000100987	VSX1	protein_coding	1	1	1	0	0	1	1	1	0	1	1	1	1	0	0	1
ENSG00000101096	NFATC2	protein_coding	0	0	0	0	0	0	1	0	0	0	0	0	0	0	0	0
ENSG00000101098	RIMS4	protein_coding	1	0	0	1	1	0	1	1	0	1	1	0	0	1	0	0
ENSG00000101144	BMP7	protein_coding	0	0	1	1	0	1	0	1	0	1	1	0	0	0	0	0
ENSG00000101180	HRH3	protein_coding	0	0	0	0	0	1	0	0	0	0	0	0	0	0	0	0
ENSG00000101188	NTSR1	protein_coding	1	0	0	0	1	0	0	0	0	0	0	0	0	1	0	0
ENSG00000101198	NKAIN4	protein_coding	0	0	0	1	1	0	0	0	0	0	0	0	0	1	0	0
ENSG00000101204	CHRNA4	protein_coding	0	1	1	0	0	0	1	1	0	0	1	1	1	0	0	0
ENSG00000101230	ISM1	protein_coding	0	0	0	0	0	1	0	0	0	0	0	0	0	0	0	0
ENSG00000101282	RSPO4	protein_coding	0	0	1	0	1	0	0	0	0	1	1	0	1	1	0	0
ENSG00000101311	FERMT1	protein_coding	0	0	1	0	0	0	0	0	0	0	0	0	0	0	0	0
ENSG00000101336	HCK	protein_coding	0	0	0	1	0	0	0	0	0	0	0	0	0	0	0	0
ENSG00000101438	SLC32A1	protein_coding	0	1	1	1	0	0	1	1	0	1	1	1	1	0	0	1
ENSG00000101463	SYNDIG1	protein_coding	0	0	0	1	1	0	0	0	0	1	0	0	1	1	0	0
ENSG00000101489	CELF4	protein_coding	0	0	0	0	1	0	0	0	0	0	0	0	0	1	0	0
ENSG00000101542	CDH20	protein_coding	1	0	1	1	1	0	1	0	0	0	0	0	1	1	0	0
ENSG00000101638	ST8SIA5	protein_coding	1	1	1	1	0	0	1	1	1	0	1	0	1	0	0	0
ENSG00000101670	LIPG	protein_coding	0	0	0	0	0	0	1	0	0	0	0	1	0	0	0	0
ENSG00000101680	LAMA1	protein_coding	0	0	1	1	0	0	0	0	0	1	1	0	0	0	0	0
ENSG00000101746	NOL4	protein_coding	0	0	1	1	1	0	1	0	0	1	0	0	0	0	0	1
ENSG00000101825	MXRA5	protein_coding	0	0	0	1	0	0	0	0	0	0	0	0	0	0	0	0
ENSG00000101977	MCF2	protein_coding	0	0	0	0	0	0	0	0	0	0	0	0	1	0	0	0
ENSG00000102287	GABRE	protein_coding	0	0	0	0	0	0	0	0	0	0	0	0	1	0	0	0
ENSG00000102445	RUBCNL	protein_coding	1	0	0	0	0	0	1	0	0	0	1	0	0	0	0	0
ENSG00000102452	NALCN	protein_coding	1	0	1	0	0	0	1	0	0	0	1	0	1	0	0	0
ENSG00000102466	FGF14	protein_coding	0	1	1	1	0	0	0	0	0	1	1	1	0	0	0	1
ENSG00000102539	MLNR	protein_coding	0	1	1	0	0	0	0	1	0	0	1	1	0	0	0	1
ENSG00000102606	ARHGEF7	protein_coding	0	0	0	0	0	0	1	0	0	0	0	0	0	0	0	0
ENSG00000102878	HSF4	protein_coding	0	0	0	1	0	1	0	0	0	0	0	0	0	0	0	0
ENSG00000102924	CBLN1	protein_coding	0	1	1	1	0	0	1	0	1	0	0	1	1	1	0	1
ENSG00000102935	ZNF423	protein_coding	0	0	0	0	0	1	0	0	0	0	0	0	0	0	0	0
ENSG00000103034	NDRG4	protein_coding	0	0	0	0	1	0	0	0	0	0	0	0	0	1	0	0
ENSG00000103056	SMPD3	protein_coding	0	0	0	0	0	0	1	0	0	0	0	0	0	0	0	0
ENSG00000103154	NECAB2	protein_coding	0	0	0	0	1	0	0	0	0	0	0	0	0	0	0	0
ENSG00000103241	FOXF1	protein_coding	0	1	1	1	0	0	1	0	0	1	0	0	0	0	0	1
ENSG00000103534	TMC5	protein_coding	0	0	0	0	0	0	0	1	0	0	0	0	0	0	0	0
ENSG00000103546	SLC6A2	protein_coding	0	0	1	1	0	0	0	0	0	1	1	0	1	0	0	1
ENSG00000103647	CORO2B	protein_coding	0	0	0	0	1	0	0	0	0	1	0	0	0	0	0	0
ENSG00000103710	RASL12	protein_coding	0	0	0	0	1	1	1	0	1	0	0	0	0	0	0	0
ENSG00000103742	IGDCC4	protein_coding	0	0	0	0	0	1	0	0	0	0	0	0	0	0	0	0
ENSG00000103942	HOMER2	protein_coding	0	0	0	0	1	0	0	0	0	0	0	0	0	1	0	0
ENSG00000104059	FAM189A1	protein_coding	0	0	0	0	1	0	1	0	0	1	1	0	0	0	0	0
ENSG00000104067	TJP1	protein_coding	0	0	0	1	0	0	0	0	0	0	0	0	0	0	0	0
ENSG00000104313	EYA1	protein_coding	0	0	0	1	0	0	1	0	0	1	1	0	1	0	0	0
ENSG00000104321	TRPA1	protein_coding	1	0	0	0	1	0	0	0	0	1	0	0	1	1	0	1
ENSG00000104375	STK3	protein_coding	0	0	0	1	0	0	0	1	0	0	1	1	0	0	0	0
ENSG00000104435	STMN2	protein_coding	1	1	1	0	0	0	1	0	0	1	0	0	1	0	0	0
ENSG00000104490	NCALD	protein_coding	0	0	0	1	0	1	0	0	0	1	0	0	0	0	0	0
ENSG00000104722	NEFM	protein_coding	0	1	1	1	0	0	0	0	0	1	1	0	1	0	0	0
ENSG00000104848	KCNA7	protein_coding	1	0	1	1	1	0	1	1	0	1	1	0	0	1	0	0
ENSG00000104888	SLC17A7	protein_coding	0	0	0	1	0	1	0	0	0	0	0	0	0	0	0	0
ENSG00000104903	LYL1	protein_coding	0	0	0	1	0	0	0	0	0	0	0	0	0	0	0	1
ENSG00000105251	SHD	protein_coding	0	1	0	1	1	1	1	0	0	0	1	0	0	0	0	0
ENSG00000105371	ICAM4	protein_coding	1	0	0	0	0	0	0	0	0	0	0	1	0	0	0	0
ENSG00000105376	ICAM5	protein_coding	0	0	0	0	0	1	0	0	0	0	0	0	0	0	0	0
ENSG00000105419	MEIS3	protein_coding	0	0	0	0	1	1	0	0	0	0	0	0	0	0	0	0
ENSG00000105509	HAS1	protein_coding	0	0	0	0	0	0	0	1	1	0	1	0	0	0	0	0
ENSG00000105664	COMP	protein_coding	0	0	0	0	0	0	0	1	1	0	0	0	0	0	0	0
ENSG00000105696	AC003112.1	protein_coding	0	0	0	1	1	0	0	0	0	0	0	0	0	1	0	0
ENSG00000105784	RUNDC3B	protein_coding	0	0	0	0	0	0	1	0	0	0	0	0	0	0	0	0
ENSG00000105825	TFPI2	protein_coding	0	0	0	0	0	0	0	0	0	1	0	0	0	0	0	0
ENSG00000105877	DNAH11	protein_coding	0	0	0	0	1	0	1	0	0	0	0	0	0	1	0	0
ENSG00000105880	DLX5	protein_coding	0	0	1	0	0	0	0	0	0	0	0	0	0	0	0	0
ENSG00000105928	GSDME	protein_coding	0	0	1	1	1	0	0	0	0	0	0	0	0	1	0	0
ENSG00000105989	WNT2	protein_coding	0	0	1	0	0	0	0	1	0	0	0	0	1	0	0	0
ENSG00000105991	HOXA1	protein_coding	0	0	1	1	0	0	0	0	0	1	0	0	0	0	0	0
ENSG00000106006	HOXA6	protein_coding	0	0	1	1	1	0	1	1	0	1	1	1	0	0	0	0
ENSG00000106018	VIPR2	protein_coding	1	1	1	1	1	0	1	0	0	1	1	1	0	1	0	1
ENSG00000106031	HOXA13	protein_coding	0	0	1	1	0	0	0	0	0	1	1	0	0	0	0	0
ENSG00000106038	EVX1	protein_coding	1	0	0	1	0	0	1	1	1	1	1	1	1	0	0	0
ENSG00000106113	CRHR2	protein_coding	1	1	1	0	1	0	1	0	0	0	1	0	1	1	0	1
ENSG00000106123	EPHB6	protein_coding	0	0	0	0	1	1	0	0	0	0	1	0	0	0	0	0
ENSG00000106483	SFRP4	protein_coding	0	0	0	0	0	0	1	0	0	0	0	0	0	0	0	0
ENSG00000106633	GCK	protein_coding	0	0	0	0	0	0	0	1	1	0	1	0	0	0	0	1
ENSG00000106689	LHX2	protein_coding	0	0	0	0	1	0	0	0	0	1	1	0	0	0	0	0
ENSG00000106852	LHX6	protein_coding	0	0	1	1	1	1	0	0	0	1	1	0	1	0	0	0
ENSG00000106868	SUSD1	protein_coding	0	1	0	0	0	0	1	0	0	0	0	0	0	0	0	0
ENSG00000107099	DOCK8	protein_coding	0	0	0	0	1	1	0	0	0	1	0	0	1	0	0	0
ENSG00000107105	ELAVL2	protein_coding	0	0	0	1	1	0	0	0	0	0	0	0	0	0	0	1
ENSG00000107147	KCNT1	protein_coding	1	1	1	1	0	0	1	0	0	0	0	0	1	0	0	1
ENSG00000107187	LHX3	protein_coding	1	1	1	1	0	0	1	1	1	1	1	1	1	0	0	0
ENSG00000107242	PIP5K1B	protein_coding	0	0	0	1	0	0	1	0	0	1	0	0	0	0	0	0
ENSG00000107249	GLIS3	protein_coding	0	1	1	0	1	0	0	0	0	0	0	1	1	0	0	0
ENSG00000107282	APBA1	protein_coding	0	0	0	0	0	1	0	0	0	0	0	0	0	0	0	0
ENSG00000107295	SH3GL2	protein_coding	0	0	0	0	1	0	0	0	0	1	1	0	0	0	0	0
ENSG00000107485	GATA3	protein_coding	0	0	0	1	1	0	1	0	0	1	1	1	0	1	0	0
ENSG00000107518	ATRNL1	protein_coding	0	0	0	0	1	0	0	0	0	1	0	0	0	0	0	0
ENSG00000107736	CDH23	protein_coding	0	0	1	1	1	0	1	0	1	0	1	0	1	1	0	1
ENSG00000107742	SPOCK2	protein_coding	0	0	0	0	0	0	1	0	0	0	0	0	0	0	0	0
ENSG00000107807	TLX1	protein_coding	0	0	0	0	0	0	1	1	1	0	1	1	1	0	0	1
ENSG00000107821	KAZALD1	protein_coding	0	0	0	0	0	0	0	0	0	0	0	1	0	0	0	0
ENSG00000107831	FGF8	protein_coding	1	0	1	1	1	0	1	1	0	1	1	0	1	1	0	1
ENSG00000107859	PITX3	protein_coding	0	0	1	1	1	0	0	1	0	1	1	0	0	0	0	0
ENSG00000107954	NEURL1	protein_coding	0	0	0	0	0	1	0	0	0	0	0	0	0	0	0	0
ENSG00000107984	DKK1	protein_coding	0	0	1	0	0	0	0	1	0	0	0	0	1	0	0	0
ENSG00000108001	EBF3	protein_coding	1	0	0	0	1	0	1	0	0	0	1	0	0	1	0	0
ENSG00000108018	SORCS1	protein_coding	0	1	0	1	1	0	1	0	0	0	1	1	1	1	0	0
ENSG00000108379	WNT3	protein_coding	0	0	0	0	0	0	1	0	0	0	0	0	1	0	0	0
ENSG00000108576	SLC6A4	protein_coding	0	0	0	0	0	1	0	0	0	1	0	0	0	0	0	0
ENSG00000108684	ASIC2	protein_coding	1	1	0	1	0	0	0	0	0	0	1	0	0	0	0	0
ENSG00000108813	DLX4	protein_coding	0	0	0	1	0	0	0	0	0	1	0	0	0	0	0	0
ENSG00000108924	HLF	protein_coding	1	0	0	0	0	1	0	0	0	0	0	0	0	0	0	0
ENSG00000108950	FAM20A	protein_coding	1	0	1	0	1	0	0	0	0	0	0	0	0	1	0	0
ENSG00000109099	PMP22	protein_coding	0	0	0	1	0	0	0	0	0	1	0	0	0	0	0	0
ENSG00000109158	GABRA4	protein_coding	0	1	1	1	0	0	1	0	0	1	1	1	1	1	0	1
ENSG00000109182	CWH43	protein_coding	0	0	0	1	0	0	0	0	0	1	1	1	0	0	0	0
ENSG00000109424	UCP1	protein_coding	0	0	1	0	1	0	1	0	0	0	1	0	1	0	0	0
ENSG00000109452	INPP4B	protein_coding	0	0	0	0	0	1	0	0	0	1	0	0	0	0	0	0
ENSG00000109705	NKX3-2	protein_coding	0	0	0	0	1	0	0	0	0	0	0	0	0	0	0	0
ENSG00000109738	GLRB	protein_coding	1	0	0	0	1	0	0	0	0	0	0	0	0	1	0	0
ENSG00000109794	FAM149A	protein_coding	0	0	1	0	0	0	1	0	0	0	0	0	1	0	0	0
ENSG00000109832	DDX25	protein_coding	0	1	1	1	0	0	1	1	0	0	1	1	1	0	0	1
ENSG00000109851	DBX1	protein_coding	0	1	1	1	0	0	0	1	1	1	1	1	0	0	0	0
ENSG00000109906	ZBTB16	protein_coding	0	0	0	0	1	0	1	0	0	0	0	0	0	0	0	0
ENSG00000109944	JHY	protein_coding	0	0	0	0	0	1	0	0	0	0	0	0	0	0	0	0
ENSG00000110076	NRXN2	protein_coding	1	0	1	1	1	0	1	0	0	1	1	0	0	1	0	0
ENSG00000110148	CCKBR	protein_coding	0	0	0	0	1	0	0	0	0	0	0	0	0	1	0	0
ENSG00000110324	IL10RA	protein_coding	0	0	0	0	0	0	0	0	0	1	0	0	0	0	0	0
ENSG00000110328	GALNT18	protein_coding	0	0	0	0	0	1	0	0	0	0	0	0	0	0	0	0
ENSG00000110436	SLC1A2	protein_coding	0	0	0	1	1	1	1	0	0	0	0	0	1	1	0	0
ENSG00000110675	ELMOD1	protein_coding	0	0	0	1	1	0	0	0	0	0	0	0	0	1	0	0
ENSG00000110680	CALCA	protein_coding	0	0	1	0	0	0	0	1	0	0	0	0	1	1	0	0
ENSG00000110693	SOX6	protein_coding	0	0	1	0	1	0	0	0	0	0	0	0	1	0	0	0
ENSG00000110786	PTPN5	protein_coding	1	0	1	1	0	0	1	0	1	0	1	1	0	1	0	1
ENSG00000110900	TSPAN11	protein_coding	0	0	1	1	1	0	1	0	0	0	0	0	1	0	0	0
ENSG00000110975	SYT10	protein_coding	0	1	1	1	0	0	1	1	0	1	1	0	1	1	0	1
ENSG00000111052	LIN7A	protein_coding	0	0	0	0	1	0	1	0	0	0	1	1	0	0	0	0
ENSG00000111186	WNT5B	protein_coding	0	0	1	1	1	1	0	0	0	1	0	0	0	0	0	0
ENSG00000111218	PRMT8	protein_coding	0	0	0	1	1	0	1	0	0	0	1	0	0	1	0	1
ENSG00000111249	CUX2	protein_coding	0	0	0	0	1	0	1	0	0	0	0	0	0	1	0	0
ENSG00000111262	KCNA1	protein_coding	1	1	1	1	1	0	1	0	0	0	1	0	0	1	0	1
ENSG00000111432	FZD10	protein_coding	1	1	1	1	0	0	0	1	0	1	0	0	1	0	0	0
ENSG00000111490	TBC1D30	protein_coding	0	0	0	0	0	0	1	1	0	1	1	1	1	0	0	1
ENSG00000111644	ACRBP	protein_coding	0	0	0	0	0	0	0	0	0	0	0	1	0	0	0	0
ENSG00000111728	ST8SIA1	protein_coding	1	0	0	0	1	0	0	0	0	1	0	0	0	1	0	0
ENSG00000111783	RFX4	protein_coding	1	0	1	1	1	0	1	0	0	0	1	0	1	1	0	0
ENSG00000111879	FAM184A	protein_coding	0	0	0	0	1	1	0	0	0	0	0	0	0	0	0	0
ENSG00000111913	RIPOR2	protein_coding	0	0	0	0	1	0	0	0	0	0	0	0	0	1	0	0
ENSG00000111981	ULBP1	protein_coding	0	0	0	0	0	0	0	0	0	1	0	0	0	0	0	0
ENSG00000112139	MDGA1	protein_coding	0	0	0	0	1	1	0	0	0	0	0	0	0	1	0	0
ENSG00000112164	GLP1R	protein_coding	1	1	1	1	1	1	1	0	0	1	1	0	0	1	0	0
ENSG00000112183	RBM24	protein_coding	0	1	0	0	0	0	0	1	0	0	0	0	0	0	0	0
ENSG00000112246	SIM1	protein_coding	0	0	0	0	0	0	0	0	0	0	1	1	0	0	0	0
ENSG00000112276	BVES	protein_coding	1	0	1	1	1	0	1	1	1	1	1	1	0	1	0	1
ENSG00000112280	COL9A1	protein_coding	0	0	0	1	0	0	0	0	0	1	1	0	0	0	0	0
ENSG00000112297	CRYBG1	protein_coding	0	0	0	0	0	0	0	0	0	1	0	0	0	0	0	1
ENSG00000112309	B3GAT2	protein_coding	1	0	1	0	1	0	1	0	0	1	0	0	0	1	0	1
ENSG00000112319	EYA4	protein_coding	0	1	1	1	1	0	1	1	0	1	1	1	1	1	0	1
ENSG00000112333	NR2E1	protein_coding	0	0	1	1	0	0	0	0	0	1	1	1	1	1	0	1
ENSG00000112541	PDE10A	protein_coding	0	0	1	0	0	1	1	0	0	1	1	1	1	0	0	1
ENSG00000112562	SMOC2	protein_coding	0	0	0	1	0	0	0	0	0	1	0	0	0	0	0	0
ENSG00000112782	CLIC5	protein_coding	0	0	0	0	0	1	0	0	0	0	0	0	0	0	0	0
ENSG00000112787	FBRSL1	protein_coding	0	0	0	0	0	0	0	0	0	1	0	0	0	0	0	0
ENSG00000112837	TBX18	protein_coding	1	1	1	0	0	0	0	1	0	0	0	0	0	0	0	0
ENSG00000112902	SEMA5A	protein_coding	0	0	0	0	0	1	0	0	0	0	0	0	0	0	0	0
ENSG00000112964	GHR	protein_coding	0	0	0	0	1	0	0	0	0	0	1	0	0	0	0	0
ENSG00000113196	HAND1	protein_coding	1	0	1	1	1	0	1	0	0	1	1	0	1	0	0	0
ENSG00000113231	PDE8B	protein_coding	0	0	0	1	1	0	1	0	0	1	1	0	0	1	0	0
ENSG00000113262	GRM6	protein_coding	0	0	1	1	0	0	0	1	0	1	1	1	1	0	0	0
ENSG00000113296	THBS4	protein_coding	1	0	0	1	0	0	0	0	0	0	0	1	0	0	0	1
ENSG00000113319	RASGRF2	protein_coding	1	0	1	0	0	0	1	1	0	0	1	1	1	0	0	0
ENSG00000113361	CDH6	protein_coding	1	0	1	0	0	0	1	0	0	0	1	0	0	1	0	0
ENSG00000113389	NPR3	protein_coding	1	0	0	1	1	0	1	0	0	0	0	0	0	1	0	0
ENSG00000113396	SLC27A6	protein_coding	1	0	0	1	0	0	1	1	0	1	1	0	0	0	0	0
ENSG00000113430	IRX4	protein_coding	0	1	1	1	0	0	0	1	1	1	1	1	0	0	0	1
ENSG00000113448	PDE4D	protein_coding	0	0	1	1	0	0	0	0	0	1	0	0	0	0	0	1
ENSG00000113532	ST8SIA4	protein_coding	0	0	1	1	1	0	1	0	0	0	0	0	0	1	0	1
ENSG00000113657	DPYSL3	protein_coding	0	0	0	0	0	0	0	0	0	1	0	0	0	0	0	0
ENSG00000113749	HRH2	protein_coding	0	1	1	1	0	0	1	0	0	0	1	0	0	0	0	1
ENSG00000113763	UNC5A	protein_coding	0	0	0	0	0	1	0	0	0	0	0	0	0	0	0	0
ENSG00000114115	RBP1	protein_coding	0	0	0	0	0	1	0	0	0	0	0	0	0	0	0	0
ENSG00000114251	WNT5A	protein_coding	0	0	0	0	0	0	0	1	0	0	1	0	1	0	0	0
ENSG00000114279	FGF12	protein_coding	1	1	1	0	0	0	1	0	0	0	1	0	0	0	0	1
ENSG00000114541	FRMD4B	protein_coding	1	0	0	1	0	1	0	0	0	1	0	0	0	0	0	0
ENSG00000114654	EFCC1	protein_coding	1	1	0	1	1	0	1	1	0	1	0	0	1	1	0	0
ENSG00000114757	PEX5L	protein_coding	0	0	0	0	0	0	0	1	0	1	1	1	1	0	0	0
ENSG00000114948	ADAM23	protein_coding	0	0	1	0	1	0	0	0	0	0	1	0	0	1	0	0
ENSG00000115112	TFCP2L1	protein_coding	0	0	0	0	0	0	0	0	0	1	0	0	0	0	0	0
ENSG00000115138	POMC	protein_coding	1	0	1	1	1	0	0	1	0	1	1	0	1	1	0	0
ENSG00000115194	SLC30A3	protein_coding	0	0	0	0	0	1	0	0	0	0	0	0	0	0	0	0
ENSG00000115232	ITGA4	protein_coding	1	0	1	1	1	0	1	0	0	1	1	0	1	1	0	0
ENSG00000115266	APC2	protein_coding	0	0	1	0	1	1	0	0	0	0	1	0	0	0	0	0
ENSG00000115295	CLIP4	protein_coding	0	0	0	0	0	1	0	0	0	1	0	0	0	0	0	0
ENSG00000115297	TLX2	protein_coding	1	1	1	1	1	0	0	0	0	1	1	0	1	1	0	1
ENSG00000115325	DOK1	protein_coding	0	0	0	0	0	0	1	0	0	1	0	0	0	0	0	0
ENSG00000115353	TACR1	protein_coding	0	0	0	1	1	0	0	0	0	0	0	0	0	1	0	0
ENSG00000115361	ACADL	protein_coding	0	0	1	0	1	0	1	0	0	0	0	0	0	0	0	0
ENSG00000115363	EVA1A	protein_coding	0	0	1	0	0	0	0	0	0	0	0	0	0	0	0	0
ENSG00000115468	EFHD1	protein_coding	0	0	0	0	1	1	0	0	0	0	0	0	0	0	0	0
ENSG00000115596	WNT6	protein_coding	0	0	0	0	1	1	0	0	0	0	0	0	0	0	0	0
ENSG00000115604	IL18R1	protein_coding	0	0	1	0	0	0	0	0	0	0	0	0	0	0	0	0
ENSG00000115648	MLPH	protein_coding	0	0	0	0	0	0	1	0	0	0	0	0	0	0	0	0
ENSG00000115665	SLC5A7	protein_coding	0	1	1	1	0	0	1	1	0	1	1	0	1	0	0	1
ENSG00000115828	QPCT	protein_coding	0	0	0	0	0	0	1	0	0	0	0	1	0	0	0	0
ENSG00000115902	SLC1A4	protein_coding	0	0	0	1	0	0	0	0	0	0	0	0	0	0	0	0
ENSG00000115935	WIPF1	protein_coding	0	0	0	1	0	0	0	0	0	1	0	0	0	0	0	0
ENSG00000116032	GRIN3B	protein_coding	0	0	1	0	0	0	0	0	0	0	0	0	0	0	0	0
ENSG00000116035	VAX2	protein_coding	0	0	0	0	1	0	0	0	0	0	0	0	0	1	0	0
ENSG00000116132	PRRX1	protein_coding	1	0	0	0	0	0	0	0	0	0	0	0	0	0	0	0
ENSG00000116157	GPX7	protein_coding	0	0	0	1	1	0	1	0	0	0	0	0	0	1	0	0
ENSG00000116218	NPHS2	protein_coding	0	1	1	1	1	1	1	0	0	1	1	1	1	0	0	1
ENSG00000116254	CHD5	protein_coding	0	0	0	1	1	0	0	0	0	0	0	0	0	0	0	0
ENSG00000116329	OPRD1	protein_coding	0	0	0	1	0	0	1	0	0	0	0	0	0	0	0	0
ENSG00000116396	KCNC4	protein_coding	1	0	0	0	0	0	0	0	0	1	0	0	0	0	0	0
ENSG00000116678	LEPR	protein_coding	0	0	0	0	0	0	0	1	0	0	0	0	1	0	0	0
ENSG00000116731	PRDM2	protein_coding	0	0	0	1	0	0	0	0	0	1	0	0	0	0	0	0
ENSG00000116833	NR5A2	protein_coding	1	1	1	0	0	0	1	0	0	0	1	1	0	0	0	1
ENSG00000116981	NT5C1A	protein_coding	0	0	0	1	1	1	0	0	0	0	0	0	0	1	0	0
ENSG00000116983	HPCAL4	protein_coding	0	0	0	0	0	0	0	0	0	1	0	0	0	0	0	0
ENSG00000116985	BMP8B	protein_coding	0	0	0	0	0	1	0	0	0	0	0	0	1	0	0	0
ENSG00000117069	ST6GALNAC5	protein_coding	1	0	0	1	0	0	1	0	0	0	0	0	0	0	0	1
ENSG00000117115	PADI2	protein_coding	0	0	0	0	0	0	0	0	0	1	0	0	0	0	0	0
ENSG00000117154	IGSF21	protein_coding	0	0	0	1	0	0	1	0	0	0	1	1	0	1	0	1
ENSG00000117598	PLPPR5	protein_coding	1	0	1	1	0	0	1	0	0	1	1	0	1	1	0	0
ENSG00000117600	PLPPR4	protein_coding	0	0	1	1	1	0	1	0	0	0	1	0	0	1	0	0
ENSG00000117643	MAN1C1	protein_coding	0	0	0	0	1	0	0	0	0	0	0	0	0	1	0	0
ENSG00000117707	PROX1	protein_coding	0	0	1	0	0	0	0	0	0	0	0	0	0	0	0	0
ENSG00000118257	NRP2	protein_coding	0	0	0	1	0	0	0	0	0	1	0	0	0	0	0	0
ENSG00000118432	CNR1	protein_coding	0	0	0	0	1	0	1	0	0	0	0	0	0	0	0	0
ENSG00000118473	SGIP1	protein_coding	1	0	0	1	0	0	0	0	0	0	1	1	0	1	0	0
ENSG00000118777	ABCG2	protein_coding	0	0	1	0	0	0	0	0	0	0	0	0	0	0	0	0
ENSG00000119042	SATB2	protein_coding	1	1	1	1	0	0	1	0	0	1	0	0	0	0	1	1
ENSG00000119125	GDA	protein_coding	0	1	1	0	0	0	1	0	0	0	0	0	1	0	0	0
ENSG00000119283	TRIM67	protein_coding	1	0	1	0	1	0	1	0	0	1	0	0	0	1	0	0
ENSG00000119457	SLC46A2	protein_coding	0	0	0	1	0	0	0	0	0	1	0	0	1	0	0	0
ENSG00000119681	LTBP2	protein_coding	0	0	0	0	1	0	0	0	0	0	0	0	0	0	0	0
ENSG00000119715	ESRRB	protein_coding	0	0	0	0	1	0	0	0	0	0	1	0	0	0	0	0
ENSG00000119865	CNRIP1	protein_coding	0	0	0	1	0	0	1	0	0	1	0	0	0	0	0	0
ENSG00000119915	ELOVL3	protein_coding	0	1	1	1	0	0	0	0	0	0	1	0	0	0	0	0
ENSG00000119919	NKX2-3	protein_coding	1	1	1	1	0	0	1	0	0	0	1	1	0	0	0	1
ENSG00000119938	PPP1R3C	protein_coding	0	0	0	0	1	0	0	0	0	0	0	0	0	0	0	0
ENSG00000119946	CNNM1	protein_coding	0	0	1	0	0	0	1	0	0	0	0	0	0	0	0	1
ENSG00000119973	PRLHR	protein_coding	0	0	0	0	0	0	0	1	1	0	0	0	0	0	0	0
ENSG00000120057	SFRP5	protein_coding	1	0	1	0	1	0	0	0	1	0	1	0	1	1	0	1
ENSG00000120068	HOXB8	protein_coding	0	0	0	1	0	0	0	0	0	1	0	0	0	0	0	0
ENSG00000120075	HOXB5	protein_coding	0	0	0	0	0	1	0	0	0	0	0	0	0	0	0	0
ENSG00000120088	CRHR1	protein_coding	0	0	0	0	1	1	0	0	0	0	0	0	0	0	0	0
ENSG00000120149	MSX2	protein_coding	0	0	0	0	0	0	1	0	0	1	0	0	0	0	0	0
ENSG00000120251	GRIA2	protein_coding	0	0	0	0	0	0	0	0	0	0	1	1	1	0	0	0
ENSG00000120262	CCDC170	protein_coding	0	0	0	1	1	0	0	0	0	0	0	0	0	0	0	0
ENSG00000120457	KCNJ5	protein_coding	0	0	0	1	0	0	0	0	0	0	0	0	0	0	0	0
ENSG00000120549	KIAA1217	protein_coding	0	0	0	1	0	0	0	0	0	0	0	0	0	0	0	0
ENSG00000120658	ENOX1	protein_coding	0	0	0	0	1	0	0	0	0	0	0	0	0	1	0	0
ENSG00000120833	SOCS2	protein_coding	0	0	0	0	1	0	0	0	0	0	0	0	0	0	0	0
ENSG00000120875	DUSP4	protein_coding	0	0	0	0	0	0	1	0	0	0	0	0	0	0	0	0
ENSG00000120907	ADRA1A	protein_coding	1	0	0	0	1	0	0	0	0	0	0	0	0	0	0	0
ENSG00000120949	TNFRSF8	protein_coding	1	1	1	1	0	0	0	0	0	0	1	0	1	0	0	1
ENSG00000121068	TBX2	protein_coding	0	0	0	0	1	0	0	0	0	0	0	0	0	0	0	0
ENSG00000121075	TBX4	protein_coding	0	0	0	1	0	0	0	0	0	1	0	0	0	0	0	0
ENSG00000121207	LRAT	protein_coding	0	0	0	0	1	0	0	0	0	1	0	0	0	1	0	0
ENSG00000121297	TSHZ3	protein_coding	0	1	0	1	1	0	0	0	0	1	1	0	0	1	0	0
ENSG00000121440	PDZRN3	protein_coding	0	0	0	1	0	0	0	0	0	1	1	1	0	0	0	0
ENSG00000121690	DEPDC7	protein_coding	0	0	1	0	0	0	0	0	0	0	0	0	1	0	0	0
ENSG00000121742	GJB6	protein_coding	0	0	1	1	1	0	0	0	0	0	0	0	0	1	0	0
ENSG00000121743	GJA3	protein_coding	0	0	0	0	0	0	0	0	0	1	0	0	0	0	0	0
ENSG00000121853	GHSR	protein_coding	0	1	1	1	0	0	1	1	0	1	1	1	1	0	0	1
ENSG00000122012	SV2C	protein_coding	0	0	0	1	1	0	1	0	0	0	1	0	0	0	0	0
ENSG00000122025	FLT3	protein_coding	0	0	0	1	1	0	1	0	0	1	1	0	0	1	0	0
ENSG00000122254	HS3ST2	protein_coding	0	1	1	0	0	0	0	0	0	1	1	1	0	0	0	1
ENSG00000122420	PTGFR	protein_coding	0	0	1	0	0	0	1	0	0	0	0	1	0	0	0	1
ENSG00000122574	WIPF3	protein_coding	0	0	0	0	1	0	0	0	0	0	0	0	0	0	0	0
ENSG00000122584	NXPH1	protein_coding	1	0	1	1	1	0	1	0	0	0	1	0	0	0	0	0
ENSG00000122585	NPY	protein_coding	0	1	1	1	0	0	1	0	0	1	1	1	0	0	0	1
ENSG00000122592	HOXA7	protein_coding	1	0	1	1	0	0	1	0	0	1	1	1	1	0	0	1
ENSG00000122691	TWIST1	protein_coding	0	0	0	0	0	0	0	0	0	1	0	0	0	0	0	0
ENSG00000122694	GLIPR2	protein_coding	0	0	0	0	0	1	0	0	0	0	0	0	0	0	0	0
ENSG00000122733	PHF24	protein_coding	0	0	0	0	1	1	0	0	0	0	0	0	0	0	0	0
ENSG00000122859	NEUROG3	protein_coding	0	0	1	1	1	0	0	0	0	0	1	0	0	1	0	1
ENSG00000122861	PLAU	protein_coding	0	0	0	0	0	0	0	0	0	1	0	0	0	0	0	0
ENSG00000122863	CHST3	protein_coding	1	0	0	0	1	0	0	0	0	0	0	0	0	0	0	0
ENSG00000122870	BICC1	protein_coding	0	0	0	0	1	0	1	0	0	0	0	0	0	0	0	0
ENSG00000123119	NECAB1	protein_coding	0	0	1	0	0	0	1	0	0	0	0	0	1	0	0	0
ENSG00000123243	ITIH5	protein_coding	0	0	0	0	0	0	1	0	0	0	0	0	0	0	0	0
ENSG00000123407	HOXC12	protein_coding	0	0	0	1	0	0	0	0	1	0	1	1	0	0	0	0
ENSG00000123572	NRK	protein_coding	0	0	0	0	0	0	0	0	0	0	0	0	1	0	0	0
ENSG00000123576	ESX1	protein_coding	0	0	0	0	0	0	0	0	0	0	0	0	1	0	0	0
ENSG00000123700	KCNJ2	protein_coding	1	0	1	0	0	0	0	0	0	1	0	0	0	0	0	0
ENSG00000123901	GPR83	protein_coding	1	0	1	1	0	0	0	0	0	1	1	0	1	0	0	0
ENSG00000124006	OBSL1	protein_coding	0	0	0	0	1	0	0	0	0	0	0	0	0	1	0	0
ENSG00000124126	PREX1	protein_coding	1	0	0	1	0	0	1	0	0	1	0	0	0	0	0	0
ENSG00000124140	SLC12A5	protein_coding	0	0	0	1	0	0	0	0	0	0	1	1	0	0	0	0
ENSG00000124191	TOX2	protein_coding	0	1	1	0	1	0	0	0	1	0	0	0	0	1	0	0
ENSG00000124205	EDN3	protein_coding	0	0	0	1	0	0	1	0	0	1	1	1	0	0	0	0
ENSG00000124227	ANKRD60	protein_coding	1	1	1	1	1	0	1	0	1	1	1	1	1	1	0	1
ENSG00000124302	CHST8	protein_coding	0	0	0	0	0	0	0	1	0	1	1	0	0	1	0	1
ENSG00000124313	IQSEC2	protein_coding	0	0	0	0	0	1	0	0	0	0	0	0	0	1	0	1
ENSG00000124721	DNAH8	protein_coding	1	0	0	1	0	0	1	1	0	1	0	0	0	0	0	0
ENSG00000124785	NRN1	protein_coding	0	0	0	1	1	0	1	0	1	1	0	0	1	0	0	0
ENSG00000124827	GCM2	protein_coding	0	0	0	1	0	0	1	1	1	1	1	1	0	0	0	1
ENSG00000124875	CXCL6	protein_coding	0	1	1	0	0	0	0	0	0	1	0	0	1	0	0	0
ENSG00000125084	WNT1	protein_coding	0	0	1	1	1	0	0	0	0	0	0	0	0	0	0	0
ENSG00000125285	SOX21	protein_coding	0	0	1	1	0	0	0	0	0	1	0	0	0	0	0	1
ENSG00000125384	PTGER2	protein_coding	0	0	0	0	0	0	0	0	0	1	0	0	0	0	0	0
ENSG00000125430	HS3ST3B1	protein_coding	1	0	0	0	0	0	0	0	0	0	0	0	0	0	0	0
ENSG00000125462	C1orf61	protein_coding	0	0	1	1	1	0	0	0	0	0	0	0	0	1	0	0
ENSG00000125533	BHLHE23	protein_coding	0	1	1	1	0	0	1	0	0	1	1	1	0	0	0	1
ENSG00000125657	TNFSF9	protein_coding	0	0	1	0	0	0	0	0	0	0	0	0	0	0	0	0
ENSG00000125675	GRIA3	protein_coding	0	0	0	0	0	0	0	0	0	0	0	0	1	0	0	0
ENSG00000125726	CD70	protein_coding	1	0	1	0	0	0	0	0	0	0	0	0	1	0	0	0
ENSG00000125798	FOXA2	protein_coding	1	1	1	0	0	0	1	0	0	0	0	0	0	0	0	0
ENSG00000125813	PAX1	protein_coding	0	0	0	1	1	0	1	0	0	0	1	1	0	1	0	1
ENSG00000125816	NKX2-4	protein_coding	1	1	1	1	1	0	1	1	1	1	1	1	1	0	0	1
ENSG00000125820	NKX2-2	protein_coding	0	1	1	1	0	0	0	0	1	1	1	1	1	0	0	0
ENSG00000125845	BMP2	protein_coding	0	0	1	0	0	0	0	0	0	0	0	0	0	0	0	0
ENSG00000125851	PCSK2	protein_coding	1	1	1	1	0	0	1	0	0	0	0	0	0	0	0	1
ENSG00000125869	LAMP5	protein_coding	0	0	0	0	1	0	0	0	0	0	0	0	1	1	0	0
ENSG00000125878	TCF15	protein_coding	0	1	1	1	0	0	0	1	1	0	1	0	1	0	0	0
ENSG00000125931	CITED1	protein_coding	0	0	0	0	0	0	0	0	0	0	0	0	0	0	0	1
ENSG00000126259	KIRREL2	protein_coding	0	0	1	1	1	1	0	0	0	1	0	0	0	0	0	0
ENSG00000126562	WNK4	protein_coding	0	0	0	0	0	0	1	0	0	0	1	0	0	0	0	1
ENSG00000126882	FAM78A	protein_coding	0	0	1	0	1	1	1	0	0	0	1	0	0	0	0	0
ENSG00000127124	HIVEP3	protein_coding	0	0	1	1	0	0	0	0	0	0	1	0	1	0	0	0
ENSG00000127252	PLAAT1	protein_coding	0	0	0	0	1	0	0	0	0	1	0	0	1	0	0	0
ENSG00000127377	CRYGN	protein_coding	0	0	0	1	0	1	0	0	0	1	0	0	1	0	0	0
ENSG00000127561	SYNGR3	protein_coding	0	0	0	0	1	0	0	0	0	0	0	0	0	1	0	0
ENSG00000127585	FBXL16	protein_coding	1	0	0	0	0	1	0	0	0	0	0	0	1	0	0	0
ENSG00000127863	TNFRSF19	protein_coding	0	0	0	0	0	1	0	0	0	0	0	0	0	0	0	0
ENSG00000128040	SPINK2	protein_coding	0	0	1	1	0	0	0	0	0	0	0	0	0	0	0	0
ENSG00000128268	MGAT3	protein_coding	0	0	0	0	0	0	0	0	0	0	0	0	0	0	0	1
ENSG00000128271	ADORA2A	protein_coding	0	0	0	0	1	1	0	0	0	0	0	0	0	0	0	0
ENSG00000128274	A4GALT	protein_coding	0	0	0	0	1	0	0	0	0	0	0	0	0	0	0	0
ENSG00000128408	RIBC2	protein_coding	0	0	0	0	0	0	0	0	0	0	0	1	0	0	0	0
ENSG00000128564	VGF	protein_coding	0	1	1	0	0	0	0	0	0	1	0	0	0	0	0	0
ENSG00000128573	FOXP2	protein_coding	0	0	0	1	1	0	0	0	0	1	0	0	0	1	0	0
ENSG00000128594	LRRC4	protein_coding	1	1	1	0	1	0	0	0	0	0	0	0	1	1	0	1
ENSG00000128610	FEZF1	protein_coding	0	0	1	1	0	0	1	0	0	1	0	0	0	0	0	0
ENSG00000128645	HOXD1	protein_coding	0	0	1	1	0	0	0	0	0	0	0	0	1	0	0	0
ENSG00000128709	HOXD9	protein_coding	0	0	0	1	0	0	0	0	0	1	1	0	0	0	0	0
ENSG00000128710	HOXD10	protein_coding	0	0	0	1	0	0	0	0	0	1	1	0	0	0	0	0
ENSG00000128713	HOXD11	protein_coding	0	0	1	1	1	0	0	0	0	1	1	1	1	0	0	0
ENSG00000128714	HOXD13	protein_coding	0	0	1	1	0	0	1	0	0	1	1	1	0	0	0	0
ENSG00000128805	ARHGAP22	protein_coding	0	0	0	0	0	1	0	0	0	0	0	0	0	0	0	0
ENSG00000128918	ALDH1A2	protein_coding	1	1	1	1	1	0	1	0	0	1	1	1	0	1	0	0
ENSG00000129116	PALLD	protein_coding	0	0	0	1	0	0	0	0	0	0	0	0	0	0	0	0
ENSG00000129152	MYOD1	protein_coding	0	1	1	1	0	0	1	0	0	1	1	0	0	0	0	0
ENSG00000129159	KCNC1	protein_coding	0	0	0	0	1	0	0	0	0	0	0	0	0	0	0	0
ENSG00000129244	ATP1B2	protein_coding	0	0	0	0	1	0	0	0	0	0	0	0	0	0	0	0
ENSG00000129467	ADCY4	protein_coding	1	0	0	1	0	0	1	0	1	1	1	1	0	1	0	0
ENSG00000129595	EPB41L4A	protein_coding	0	0	0	0	1	0	0	0	0	1	0	0	0	0	0	0
ENSG00000129596	CDO1	protein_coding	1	0	0	0	0	0	1	0	0	0	0	0	0	0	0	0
ENSG00000129675	ARHGEF6	protein_coding	0	0	0	0	0	0	0	0	0	0	0	0	1	0	0	0
ENSG00000129757	CDKN1C	protein_coding	0	0	0	0	0	0	0	0	0	1	0	0	0	0	0	0
ENSG00000129993	CBFA2T3	protein_coding	0	0	0	1	1	0	1	0	0	1	1	0	0	0	0	0
ENSG00000130037	KCNA5	protein_coding	0	1	1	1	0	0	1	1	0	1	1	1	1	0	0	0
ENSG00000130045	NXNL2	protein_coding	0	0	0	0	1	0	0	0	0	0	0	0	0	1	0	0
ENSG00000130226	DPP6	protein_coding	0	1	1	1	0	0	0	1	0	0	1	1	0	0	0	0
ENSG00000130287	NCAN	protein_coding	1	0	1	1	0	0	0	0	0	0	1	0	0	0	0	0
ENSG00000130427	EPO	protein_coding	0	0	0	1	1	0	0	0	0	0	0	0	1	1	0	1
ENSG00000130558	OLFM1	protein_coding	1	0	0	0	1	0	0	0	0	1	1	0	0	1	0	0
ENSG00000130635	COL5A1	protein_coding	0	0	0	0	0	0	0	0	0	1	0	0	0	0	0	0
ENSG00000130643	CALY	protein_coding	0	0	0	1	1	1	0	0	0	1	0	0	0	0	0	0
ENSG00000130675	MNX1	protein_coding	0	0	0	0	0	0	0	0	0	1	0	0	0	0	0	0
ENSG00000130700	GATA5	protein_coding	0	0	1	1	1	0	1	0	0	1	1	0	0	1	0	0
ENSG00000130711	PRDM12	protein_coding	1	0	0	0	0	0	1	0	0	1	1	0	0	0	0	1
ENSG00000131018	SYNE1	protein_coding	0	0	1	1	1	0	0	0	0	0	0	0	1	1	0	1
ENSG00000131019	ULBP3	protein_coding	0	0	1	0	0	0	0	0	0	0	0	0	0	0	0	0
ENSG00000131044	TTLL9	protein_coding	0	0	0	0	0	0	0	0	0	0	0	0	1	0	0	0
ENSG00000131094	C1QL1	protein_coding	0	0	1	0	1	0	0	0	0	0	0	0	0	1	0	0
ENSG00000131095	GFAP	protein_coding	0	0	0	1	0	0	0	0	0	0	0	0	0	0	0	0
ENSG00000131096	PYY	protein_coding	0	0	0	1	0	0	0	0	0	0	0	0	0	0	0	0
ENSG00000131196	NFATC1	protein_coding	0	0	0	0	1	0	0	0	0	1	0	0	0	0	0	0
ENSG00000131459	GFPT2	protein_coding	0	0	0	0	1	0	0	0	0	1	0	0	0	1	0	0
ENSG00000131477	RAMP2	protein_coding	0	0	0	1	0	0	0	0	0	0	0	0	0	0	0	0
ENSG00000131668	BARX1	protein_coding	0	0	1	1	0	0	0	1	0	1	1	1	0	0	0	1
ENSG00000131771	PPP1R1B	protein_coding	0	0	0	1	0	0	1	0	0	0	0	0	0	0	0	0
ENSG00000132164	SLC6A11	protein_coding	0	0	1	0	0	0	0	0	0	0	0	0	0	0	0	1
ENSG00000132170	PPARG	protein_coding	0	0	0	0	0	0	1	0	0	0	0	0	1	0	0	0
ENSG00000132182	NUP210	protein_coding	0	0	0	0	0	1	0	0	0	0	0	0	0	0	0	0
ENSG00000132205	EMILIN2	protein_coding	0	0	0	0	1	1	0	0	0	1	0	0	0	0	0	0
ENSG00000132429	POPDC3	protein_coding	0	0	0	1	1	1	0	0	0	1	0	0	0	0	0	0
ENSG00000132518	GUCY2D	protein_coding	0	0	0	0	0	1	0	0	0	0	1	1	0	0	0	0
ENSG00000132692	BCAN	protein_coding	0	0	0	0	0	0	0	0	0	0	0	0	1	0	0	0
ENSG00000132854	KANK4	protein_coding	0	0	0	1	1	0	0	0	0	0	1	0	0	0	0	0
ENSG00000132932	ATP8A2	protein_coding	0	1	1	0	1	0	0	1	0	1	1	0	0	1	0	1
ENSG00000132938	MTUS2	protein_coding	0	0	0	1	1	1	1	1	0	0	0	0	0	0	0	0
ENSG00000132975	GPR12	protein_coding	0	0	1	1	1	0	0	0	0	0	0	0	1	1	0	1
ENSG00000133019	CHRM3	protein_coding	1	0	1	1	0	0	1	0	0	0	1	0	0	0	0	1
ENSG00000133083	DCLK1	protein_coding	0	0	0	0	1	0	0	0	0	1	0	0	0	1	0	0
ENSG00000133101	CCNA1	protein_coding	0	0	1	1	0	0	0	0	1	1	1	0	1	0	0	0
ENSG00000133106	EPSTI1	protein_coding	0	0	1	1	0	0	0	0	0	0	0	0	0	0	0	1
ENSG00000133116	KL	protein_coding	0	0	0	0	1	0	0	0	0	1	0	0	0	0	0	0
ENSG00000133392	MYH11	protein_coding	0	0	0	0	0	0	1	0	0	0	0	0	0	0	0	0
ENSG00000133401	PDZD2	protein_coding	0	0	0	0	1	0	0	0	0	0	0	0	0	0	0	0
ENSG00000133687	TMTC1	protein_coding	0	0	0	1	0	0	0	0	0	0	1	0	0	0	0	0
ENSG00000133805	AMPD3	protein_coding	0	0	0	0	0	0	0	0	0	0	0	0	1	0	0	0
ENSG00000133878	DUSP26	protein_coding	0	0	0	1	1	0	0	0	0	1	0	0	0	1	0	0
ENSG00000133937	GSC	protein_coding	1	0	0	0	1	0	0	0	0	0	1	0	0	0	0	0
ENSG00000134070	IRAK2	protein_coding	0	0	0	0	0	0	0	0	0	0	0	0	0	0	0	1
ENSG00000134121	CHL1	protein_coding	0	0	0	1	0	0	0	0	0	1	0	0	1	0	0	1
ENSG00000134138	MEIS2	protein_coding	0	0	1	0	1	1	1	0	1	0	1	1	0	0	0	0
ENSG00000134202	GSTM3	protein_coding	0	0	0	1	0	0	0	0	0	1	0	0	0	0	0	0
ENSG00000134207	SYT6	protein_coding	1	1	1	1	0	0	1	0	0	1	1	0	1	1	0	1
ENSG00000134215	VAV3	protein_coding	0	0	0	0	0	0	0	0	0	1	1	0	0	0	0	0
ENSG00000134245	WNT2B	protein_coding	1	1	1	0	1	0	0	0	0	1	1	0	0	0	0	1
ENSG00000134259	NGF	protein_coding	0	0	1	1	0	0	0	0	0	1	0	0	0	0	0	0
ENSG00000134278	SPIRE1	protein_coding	0	0	0	0	0	0	0	0	0	1	0	0	0	0	0	0
ENSG00000134369	NAV1	protein_coding	0	0	0	0	1	1	0	1	0	0	0	0	0	0	0	1
ENSG00000134438	RAX	protein_coding	0	1	1	1	0	0	1	0	0	1	1	1	1	0	0	1
ENSG00000134443	GRP	protein_coding	1	1	1	1	0	0	1	0	0	0	1	1	1	0	0	1
ENSG00000134508	CABLES1	protein_coding	0	0	0	0	0	0	0	0	0	0	0	0	1	0	0	0
ENSG00000134516	DOCK2	protein_coding	1	1	1	1	0	0	1	0	0	1	0	0	0	0	0	1
ENSG00000134532	SOX5	protein_coding	0	0	0	0	1	0	0	0	0	0	0	0	0	1	0	0
ENSG00000134533	RERG	protein_coding	0	0	0	0	0	1	1	0	0	0	0	0	0	0	0	0
ENSG00000134548	SPX	protein_coding	1	0	1	1	1	0	1	0	0	0	1	0	0	1	0	0
ENSG00000134595	SOX3	protein_coding	0	0	0	0	0	0	0	0	0	0	0	0	1	0	0	0
ENSG00000134762	DSC3	protein_coding	1	0	0	1	0	0	0	0	0	1	1	0	0	0	0	1
ENSG00000134775	FHOD3	protein_coding	0	0	0	0	0	1	0	0	0	0	0	0	0	0	0	0
ENSG00000134802	SLC43A3	protein_coding	0	0	0	0	0	0	0	0	0	0	0	0	0	1	0	0
ENSG00000134853	PDGFRA	protein_coding	0	0	0	1	0	0	0	0	0	0	0	0	0	0	0	0
ENSG00000134873	CLDN10	protein_coding	1	1	1	0	0	0	1	0	0	1	0	0	0	0	0	0
ENSG00000134917	ADAMTS8	protein_coding	0	0	0	0	0	1	0	0	0	0	0	0	0	0	0	0
ENSG00000134955	SLC37A2	protein_coding	0	0	0	0	1	1	0	0	0	0	0	0	0	1	0	0
ENSG00000135144	DTX1	protein_coding	1	0	0	0	0	0	1	0	0	0	1	0	0	0	0	0
ENSG00000135272	MDFIC	protein_coding	0	0	0	1	1	0	0	0	0	0	0	0	0	0	0	0
ENSG00000135298	ADGRB3	protein_coding	0	0	0	1	1	0	0	0	0	0	0	0	0	0	0	0
ENSG00000135299	ANKRD6	protein_coding	0	0	0	0	1	0	0	0	0	0	0	0	0	0	0	0
ENSG00000135312	HTR1B	protein_coding	1	1	1	1	1	1	1	0	0	0	1	1	1	1	0	1
ENSG00000135362	PRR5L	protein_coding	0	0	1	0	0	0	0	0	0	0	0	0	0	0	0	0
ENSG00000135363	LMO2	protein_coding	0	0	0	0	0	1	0	0	0	1	0	0	0	0	0	0
ENSG00000135406	PRPH	protein_coding	0	0	0	1	1	0	1	0	0	1	0	0	0	0	0	0
ENSG00000135454	B4GALNT1	protein_coding	0	0	1	0	1	0	0	0	0	0	0	0	0	1	0	0
ENSG00000135477	KRT87P	transcribed_unprocessed_pseudogene	0	0	0	0	1	0	0	1	1	0	1	1	0	1	0	0
ENSG00000135547	HEY2	protein_coding	1	0	0	1	0	1	0	0	0	0	1	0	0	0	0	0
ENSG00000135625	EGR4	protein_coding	0	0	0	0	0	0	1	0	0	1	0	0	0	1	0	0
ENSG00000135636	DYSF	protein_coding	0	0	0	1	1	1	0	0	0	0	0	0	1	0	0	0
ENSG00000135835	KIAA1614	protein_coding	1	0	0	0	0	0	0	0	0	0	1	0	1	1	0	1
ENSG00000135842	FAM129A	protein_coding	0	0	0	1	0	0	0	0	0	1	0	0	0	0	0	0
ENSG00000135903	PAX3	protein_coding	0	0	0	1	0	0	0	1	0	0	1	1	0	0	0	0
ENSG00000135905	DOCK10	protein_coding	0	0	0	1	1	0	0	0	0	0	0	0	0	1	0	0
ENSG00000135925	WNT10A	protein_coding	0	0	0	0	0	0	0	0	1	0	0	0	0	0	0	0
ENSG00000136002	ARHGEF4	protein_coding	1	0	1	0	1	1	0	1	0	0	1	0	0	0	0	0
ENSG00000136040	PLXNC1	protein_coding	0	0	0	0	0	1	0	0	0	0	0	0	0	0	0	0
ENSG00000136099	PCDH8	protein_coding	0	0	1	1	0	0	0	1	0	1	1	1	1	0	0	1
ENSG00000136110	CNMD	protein_coding	0	0	0	1	0	0	0	1	0	0	0	0	0	0	0	0
ENSG00000136114	THSD1	protein_coding	0	0	0	0	1	1	0	0	0	0	0	0	0	0	0	0
ENSG00000136193	SCRN1	protein_coding	0	0	0	0	0	0	0	0	0	1	0	0	0	0	0	0
ENSG00000136274	NACAD	protein_coding	0	1	1	0	0	0	0	0	0	1	1	0	0	1	0	0
ENSG00000136297	MMD2	protein_coding	0	0	1	1	0	0	1	0	0	1	1	0	1	0	0	1
ENSG00000136327	NKX2-8	protein_coding	1	0	0	0	1	0	0	0	0	1	0	0	0	0	0	0
ENSG00000136352	NKX2-1	protein_coding	1	0	1	1	1	0	0	0	0	1	0	0	0	0	0	0
ENSG00000136404	TM6SF1	protein_coding	1	0	1	1	1	0	1	0	0	1	1	0	0	1	0	0
ENSG00000136457	CHAD	protein_coding	0	0	0	0	0	0	0	0	0	0	0	0	0	0	0	1
ENSG00000136490	LIMD2	protein_coding	0	0	0	0	0	0	0	0	0	1	0	0	0	0	0	0
ENSG00000136535	TBR1	protein_coding	0	1	1	1	0	1	0	0	0	0	1	1	0	0	0	0
ENSG00000136574	GATA4	protein_coding	0	0	0	0	0	0	1	0	0	0	1	0	0	0	0	0
ENSG00000136630	HLX	protein_coding	0	0	0	1	1	0	0	0	0	1	1	0	0	0	0	0
ENSG00000136750	GAD2	protein_coding	1	1	1	1	0	0	1	0	0	1	1	1	1	0	0	1
ENSG00000136826	KLF4	protein_coding	0	0	0	0	0	0	0	0	0	1	0	0	0	0	0	0
ENSG00000136866	ZFP37	protein_coding	0	0	1	1	0	0	1	0	0	1	1	1	0	0	0	0
ENSG00000136928	GABBR2	protein_coding	0	0	1	1	1	0	1	0	0	0	0	0	0	1	0	1
ENSG00000136944	LMX1B	protein_coding	0	0	0	0	1	1	0	0	0	1	0	0	0	1	0	0
ENSG00000137090	DMRT1	protein_coding	1	0	1	1	1	0	0	0	1	0	0	1	0	1	0	0
ENSG00000137203	TFAP2A	protein_coding	0	0	0	0	0	1	0	0	0	0	0	0	0	0	0	0
ENSG00000137252	HCRTR2	protein_coding	0	0	0	1	0	0	0	0	0	0	0	0	0	0	0	0
ENSG00000137265	IRF4	protein_coding	1	1	1	1	0	0	1	0	0	1	1	0	0	1	0	1
ENSG00000137273	FOXF2	protein_coding	0	0	1	0	0	0	0	0	0	0	0	0	0	0	0	0
ENSG00000137462	TLR2	protein_coding	0	0	0	0	1	0	0	0	0	1	0	0	1	0	0	0
ENSG00000137672	TRPC6	protein_coding	1	0	0	0	0	0	1	1	0	0	0	0	1	0	0	0
ENSG00000137691	CFAP300	protein_coding	0	0	0	0	0	0	0	0	0	1	0	0	0	0	0	0
ENSG00000137726	FXYD6	protein_coding	0	0	0	1	0	1	0	0	0	0	0	0	0	0	0	0
ENSG00000137727	ARHGAP20	protein_coding	1	0	1	1	1	0	0	0	0	0	0	0	0	1	0	1
ENSG00000137809	ITGA11	protein_coding	0	0	0	0	0	0	0	0	0	0	0	0	1	0	0	0
ENSG00000137843	PAK6	protein_coding	0	0	0	0	0	0	1	0	0	0	0	0	0	0	0	0
ENSG00000137857	DUOX1	protein_coding	0	0	1	0	0	0	0	0	0	0	0	0	0	0	0	0
ENSG00000137872	SEMA6D	protein_coding	1	0	0	1	0	0	1	0	0	0	1	0	0	0	0	0
ENSG00000137878	GCOM1	protein_coding	0	0	0	0	0	0	0	0	0	1	0	0	0	0	0	0
ENSG00000137960	GIPC2	protein_coding	1	0	0	0	0	0	0	0	0	0	1	1	0	0	0	1
ENSG00000138028	CGREF1	protein_coding	0	0	0	1	0	1	1	0	0	0	0	0	0	0	0	0
ENSG00000138039	LHCGR	protein_coding	0	0	0	1	0	0	0	1	0	1	1	1	0	0	0	0
ENSG00000138061	CYP1B1	protein_coding	0	0	0	0	1	1	0	0	0	0	0	0	0	1	0	0
ENSG00000138207	RBP4	protein_coding	0	0	0	0	0	0	1	0	0	0	0	0	0	0	0	0
ENSG00000138311	ZNF365	protein_coding	0	0	0	1	1	1	0	0	0	1	0	0	0	1	0	0
ENSG00000138411	HECW2	protein_coding	0	0	0	1	0	0	0	0	0	0	0	0	0	0	0	0
ENSG00000138622	HCN4	protein_coding	0	0	1	0	1	0	0	0	0	0	1	0	0	1	0	0
ENSG00000138623	SEMA7A	protein_coding	0	0	0	0	1	0	0	0	0	0	0	0	0	0	0	0
ENSG00000138640	FAM13A	protein_coding	0	0	0	0	0	0	0	0	0	0	0	0	1	0	0	0
ENSG00000138650	PCDH10	protein_coding	1	0	0	1	0	0	1	0	0	1	1	1	0	0	0	1
ENSG00000138669	PRKG2	protein_coding	0	0	1	0	1	0	1	0	0	1	1	0	0	1	0	1
ENSG00000138670	RASGEF1B	protein_coding	0	0	1	0	1	0	0	0	0	1	0	0	0	0	0	0
ENSG00000138675	FGF5	protein_coding	0	0	0	1	1	0	1	0	0	0	0	0	0	1	0	0
ENSG00000138696	BMPR1B	protein_coding	0	0	0	0	1	0	0	0	0	1	0	0	0	0	0	0
ENSG00000138741	TRPC3	protein_coding	0	0	1	1	1	0	0	0	0	1	0	0	1	0	0	0
ENSG00000138829	FBN2	protein_coding	0	0	0	1	1	0	0	1	0	1	0	0	0	1	0	0
ENSG00000139117	CPNE8	protein_coding	1	0	1	0	0	1	0	0	0	0	0	0	0	0	0	1
ENSG00000139174	PRICKLE1	protein_coding	0	0	0	0	1	1	0	0	0	1	0	0	0	1	0	0
ENSG00000139200	PIANP	protein_coding	0	0	1	0	1	0	1	0	0	1	1	0	0	1	0	0
ENSG00000139219	COL2A1	protein_coding	0	0	0	1	1	0	0	0	0	1	0	0	0	0	0	0
ENSG00000139220	PPFIA2	protein_coding	0	0	0	1	1	0	0	0	0	0	0	0	0	1	0	0
ENSG00000139352	ASCL1	protein_coding	1	0	1	1	1	0	1	0	0	0	0	0	0	1	0	1
ENSG00000139445	FOXN4	protein_coding	0	0	0	0	1	0	0	0	0	0	0	0	0	0	0	0
ENSG00000139508	SLC46A3	protein_coding	0	0	0	0	0	0	1	0	0	0	0	0	1	0	0	0
ENSG00000139515	PDX1	protein_coding	1	0	1	0	0	0	1	0	0	0	1	0	1	0	0	0
ENSG00000139567	ACVRL1	protein_coding	0	0	0	1	0	0	1	0	0	0	0	0	0	0	0	0
ENSG00000139767	SRRM4	protein_coding	0	1	1	1	0	0	1	0	0	0	1	0	0	0	0	1
ENSG00000139865	TTC6	protein_coding	0	0	0	0	0	0	0	1	1	0	0	0	0	0	0	1
ENSG00000139874	SSTR1	protein_coding	0	0	1	0	0	0	1	0	0	0	0	0	0	0	0	1
ENSG00000139915	MDGA2	protein_coding	1	0	1	1	0	0	1	1	0	1	1	1	1	0	0	1
ENSG00000139970	RTN1	protein_coding	1	0	0	0	0	1	1	0	0	0	1	1	0	0	0	0
ENSG00000139973	SYT16	protein_coding	0	0	0	1	1	0	0	0	0	1	0	0	0	1	0	0
ENSG00000140009	ESR2	protein_coding	0	0	1	0	0	0	1	0	0	1	0	0	0	0	0	0
ENSG00000140015	KCNH5	protein_coding	0	1	1	1	0	0	0	1	0	0	1	0	1	0	0	0
ENSG00000140044	JDP2	protein_coding	0	0	0	0	0	0	0	0	0	0	0	0	1	0	0	0
ENSG00000140090	SLC24A4	protein_coding	1	1	1	1	1	1	1	0	0	1	1	1	1	1	0	0
ENSG00000140254	DUOXA1	protein_coding	0	0	1	0	1	1	0	0	0	0	0	0	1	0	0	0
ENSG00000140274	DUOXA2	protein_coding	0	0	0	0	0	0	0	0	0	0	0	0	1	0	0	0
ENSG00000140459	CYP11A1	protein_coding	0	1	1	1	1	1	1	0	0	0	1	1	0	1	0	1
ENSG00000140470	ADAMTS17	protein_coding	0	0	0	1	0	1	0	0	0	0	0	0	0	0	0	0
ENSG00000140488	CELF6	protein_coding	0	0	0	0	1	1	0	0	0	0	0	0	0	0	0	0
ENSG00000140519	RHCG	protein_coding	0	0	0	1	0	0	0	0	0	0	0	0	0	0	0	0
ENSG00000140538	NTRK3	protein_coding	1	0	0	1	1	0	1	0	0	1	1	0	0	1	0	1
ENSG00000140557	ST8SIA2	protein_coding	0	0	1	1	1	0	0	0	0	0	1	0	0	1	0	0
ENSG00000140807	NKD1	protein_coding	0	0	0	0	0	1	0	0	0	0	0	0	0	0	0	0
ENSG00000140873	ADAMTS18	protein_coding	0	0	1	1	0	0	1	0	0	0	0	0	0	0	0	0
ENSG00000140937	CDH11	protein_coding	0	1	0	0	0	0	0	0	0	0	0	0	0	0	0	0
ENSG00000140945	CDH13	protein_coding	0	0	0	0	1	0	0	0	0	0	1	1	1	1	0	0
ENSG00000140968	IRF8	protein_coding	0	1	1	0	0	0	0	0	0	0	0	0	0	0	0	1
ENSG00000141040	ZNF287	protein_coding	0	0	0	0	1	0	1	0	0	1	0	0	0	1	0	0
ENSG00000141293	SKAP1	protein_coding	0	0	0	0	0	0	1	0	0	0	0	0	1	0	0	0
ENSG00000141298	SSH2	protein_coding	1	0	0	0	0	0	0	0	0	0	0	0	0	0	0	0
ENSG00000141314	RHBDL3	protein_coding	0	0	0	0	0	1	0	0	0	0	0	0	0	0	0	0
ENSG00000141404	GNAL	protein_coding	0	1	1	0	0	0	1	0	0	0	1	1	1	0	0	1
ENSG00000141431	ASXL3	protein_coding	0	0	0	1	0	0	0	0	0	0	0	0	0	0	0	0
ENSG00000141433	ADCYAP1	protein_coding	0	0	1	1	0	0	1	0	0	1	1	1	1	0	0	1
ENSG00000141448	GATA6	protein_coding	0	0	1	0	0	0	1	0	0	0	0	0	1	0	0	0
ENSG00000141449	GREB1L	protein_coding	0	0	0	0	0	1	1	0	0	0	0	0	0	0	0	0
ENSG00000141485	SLC13A5	protein_coding	0	1	1	0	0	0	0	0	0	0	0	0	1	0	0	1
ENSG00000141506	PIK3R5	protein_coding	0	0	0	1	0	0	0	0	0	0	0	0	0	0	0	0
ENSG00000141576	RNF157	protein_coding	0	0	1	0	0	0	1	0	0	0	0	0	0	0	0	0
ENSG00000141622	RNF165	protein_coding	0	0	0	1	1	0	0	0	0	0	0	0	0	1	0	0
ENSG00000141639	MAPK4	protein_coding	0	0	1	0	1	1	0	0	0	0	0	0	0	0	0	0
ENSG00000141668	CBLN2	protein_coding	1	0	0	0	1	0	0	0	0	0	1	0	0	1	0	1
ENSG00000141744	PNMT	protein_coding	0	0	0	1	0	0	0	0	0	0	0	0	0	0	0	0
ENSG00000141750	STAC2	protein_coding	1	0	0	1	1	0	1	0	0	0	1	0	0	1	0	0
ENSG00000142046	TMEM91	protein_coding	0	0	0	0	0	0	0	0	1	0	0	0	1	0	0	0
ENSG00000142185	TRPM2	protein_coding	0	0	0	1	0	0	0	0	0	0	0	0	0	0	0	0
ENSG00000142319	SLC6A3	protein_coding	1	1	1	1	1	0	1	0	0	0	0	1	0	1	0	1
ENSG00000142494	SLC47A1	protein_coding	1	1	1	0	1	0	1	0	0	0	1	0	1	1	0	0
ENSG00000142611	PRDM16	protein_coding	1	1	1	0	1	0	0	0	0	0	0	0	0	0	0	1
ENSG00000142700	DMRTA2	protein_coding	0	1	1	1	0	0	1	1	1	1	1	1	0	0	0	1
ENSG00000143028	SYPL2	protein_coding	0	0	1	1	0	1	1	0	0	0	1	0	0	0	0	0
ENSG00000143032	BARHL2	protein_coding	0	0	0	1	0	0	0	1	1	0	0	0	0	0	0	0
ENSG00000143340	FAM163A	protein_coding	1	0	1	1	1	0	1	0	0	1	1	0	0	1	0	1
ENSG00000143355	LHX9	protein_coding	0	0	1	1	0	1	0	0	0	1	1	1	1	0	0	0
ENSG00000143473	KCNH1	protein_coding	0	0	0	0	1	0	0	0	0	0	0	0	0	1	0	0
ENSG00000143502	SUSD4	protein_coding	0	0	0	0	1	0	0	0	0	0	0	0	0	1	0	0
ENSG00000143632	ACTA1	protein_coding	1	0	0	1	0	0	0	0	0	0	1	0	1	0	0	1
ENSG00000143772	ITPKB	protein_coding	0	0	0	1	0	0	0	0	0	1	0	0	0	0	0	0
ENSG00000143786	CNIH3	protein_coding	0	0	1	1	0	0	1	0	0	1	1	0	0	0	0	0
ENSG00000143816	WNT9A	protein_coding	0	0	0	0	0	1	0	0	0	0	0	0	0	0	0	0
ENSG00000143845	ETNK2	protein_coding	0	0	0	0	1	1	0	0	0	0	0	0	0	1	0	0
ENSG00000143858	SYT2	protein_coding	0	0	0	0	1	0	0	0	0	0	0	0	0	1	0	0
ENSG00000143869	GDF7	protein_coding	0	0	1	0	1	1	1	0	0	0	0	0	0	1	0	0
ENSG00000143882	ATP6V1C2	protein_coding	0	0	0	0	0	0	1	0	0	0	0	0	0	0	0	0
ENSG00000143995	MEIS1	protein_coding	0	0	0	0	1	0	0	0	0	0	0	0	1	0	0	0
ENSG00000144031	ANKRD53	protein_coding	1	0	1	0	1	0	0	1	1	0	1	0	1	1	0	1
ENSG00000144057	ST6GAL2	protein_coding	1	0	0	0	1	0	1	0	0	1	1	0	0	0	0	0
ENSG00000144063	MALL	protein_coding	0	0	0	0	0	0	0	0	0	1	0	0	0	0	0	0
ENSG00000144119	C1QL2	protein_coding	1	0	1	1	0	0	1	0	0	1	1	1	1	0	0	1
ENSG00000144152	FBLN7	protein_coding	0	0	0	0	0	1	0	0	0	0	0	0	0	0	0	0
ENSG00000144191	CNGA3	protein_coding	1	1	0	1	0	0	1	0	0	1	0	1	1	0	0	0
ENSG00000144227	NXPH2	protein_coding	0	1	1	1	0	0	1	0	0	0	1	1	0	1	0	1
ENSG00000144229	THSD7B	protein_coding	1	1	1	1	0	0	1	0	0	0	1	0	1	0	0	1
ENSG00000144278	GALNT13	protein_coding	0	0	1	1	0	0	0	1	0	0	1	1	1	0	0	1
ENSG00000144331	ZNF385B	protein_coding	0	0	0	0	1	0	0	0	0	0	0	0	0	1	0	0
ENSG00000144339	TMEFF2	protein_coding	1	1	1	1	0	0	1	0	0	1	1	1	0	0	0	1
ENSG00000144355	DLX1	protein_coding	0	0	0	1	1	0	0	0	0	1	1	0	0	0	0	0
ENSG00000144406	UNC80	protein_coding	1	0	1	0	0	0	1	0	0	1	1	0	0	0	0	0
ENSG00000144407	PTH2R	protein_coding	0	0	1	0	0	0	0	0	0	0	0	0	0	0	0	0
ENSG00000144583	MARCH4	protein_coding	0	0	0	1	1	0	0	0	0	1	1	0	0	0	0	0
ENSG00000144619	CNTN4	protein_coding	0	0	1	1	1	0	0	0	0	1	1	1	1	1	0	0
ENSG00000144644	GADL1	protein_coding	0	0	0	1	1	0	0	0	0	0	0	0	0	0	0	0
ENSG00000144649	GASK1A	protein_coding	0	0	0	0	1	0	0	0	0	0	0	0	0	0	0	0
ENSG00000144668	ITGA9	protein_coding	0	0	0	0	1	0	0	0	0	0	0	0	0	0	0	0
ENSG00000144681	STAC	protein_coding	0	0	1	1	0	0	1	0	0	0	0	0	1	0	0	1
ENSG00000144857	BOC	protein_coding	0	0	0	1	1	0	0	0	0	1	0	0	0	0	0	0
ENSG00000144868	TMEM108	protein_coding	0	0	0	0	0	0	1	0	0	0	0	0	0	0	0	1
ENSG00000144891	AGTR1	protein_coding	1	0	0	0	1	0	1	0	0	0	1	1	0	1	0	1
ENSG00000144908	ALDH1L1	protein_coding	0	1	1	0	1	0	1	0	0	0	0	0	1	1	0	0
ENSG00000145147	SLIT2	protein_coding	0	0	0	0	1	0	1	0	0	1	0	0	0	0	0	0
ENSG00000145194	ECE2	protein_coding	0	0	0	1	0	0	0	0	0	1	0	0	1	0	0	0
ENSG00000145242	EPHA5	protein_coding	1	0	1	1	1	0	1	0	0	0	1	1	0	1	0	1
ENSG00000145248	SLC10A4	protein_coding	0	0	1	1	1	0	1	0	0	1	0	0	0	0	0	0
ENSG00000145335	SNCA	protein_coding	0	0	1	1	1	0	0	0	0	1	1	0	0	1	0	0
ENSG00000145358	DDIT4L	protein_coding	1	0	0	1	1	0	1	0	0	0	0	0	1	1	0	0
ENSG00000145416	MARCH1	protein_coding	0	1	1	1	0	0	1	0	0	0	1	1	1	0	0	1
ENSG00000145536	ADAMTS16	protein_coding	0	1	1	0	0	0	0	0	0	0	0	1	0	0	0	0
ENSG00000145555	MYO10	protein_coding	0	0	0	0	0	0	0	0	0	1	0	0	0	0	0	0
ENSG00000145569	OTULINL	protein_coding	0	0	0	0	0	0	0	0	0	1	0	0	0	0	0	0
ENSG00000145642	SHISAL2B	protein_coding	1	0	1	1	0	0	1	0	0	0	1	0	0	0	0	0
ENSG00000145777	TSLP	protein_coding	0	0	0	1	0	0	0	0	0	0	0	0	0	0	0	0
ENSG00000145779	TNFAIP8	protein_coding	0	0	0	0	1	0	0	0	0	0	0	1	1	1	0	0
ENSG00000145832	SLC25A48	protein_coding	1	0	0	1	0	0	0	0	0	1	0	0	0	0	0	0
ENSG00000145864	GABRB2	protein_coding	1	0	1	1	1	0	1	0	0	0	0	0	0	0	0	1
ENSG00000146013	GFRA3	protein_coding	0	0	1	0	1	0	1	1	0	0	0	0	1	1	0	0
ENSG00000146054	TRIM7	protein_coding	0	0	1	0	0	0	0	0	1	0	0	0	1	0	0	0
ENSG00000146070	PLA2G7	protein_coding	0	0	0	0	0	0	0	0	0	1	1	0	0	0	0	0
ENSG00000146090	RASGEF1C	protein_coding	0	0	0	0	0	1	0	0	0	1	0	0	0	0	0	0
ENSG00000146122	DAAM2	protein_coding	0	0	0	1	1	0	1	0	0	0	0	0	0	0	0	0
ENSG00000146197	SCUBE3	protein_coding	0	0	0	0	0	1	0	0	0	0	0	0	0	0	0	0
ENSG00000146216	TTBK1	protein_coding	1	0	0	1	1	0	0	1	1	1	0	0	1	0	0	0
ENSG00000146221	TCTE1	protein_coding	0	0	0	0	0	1	0	0	0	0	0	0	0	0	0	0
ENSG00000146352	CLVS2	protein_coding	1	1	1	1	0	0	1	0	0	1	1	1	1	1	0	1
ENSG00000146360	GPR6	protein_coding	0	0	1	0	0	0	0	1	0	0	0	0	1	0	0	1
ENSG00000146374	RSPO3	protein_coding	0	0	0	1	1	0	1	0	0	0	0	0	0	1	0	0
ENSG00000146477	SLC22A3	protein_coding	1	0	1	0	0	0	0	0	0	0	0	0	0	0	0	0
ENSG00000146592	CREB5	protein_coding	0	0	1	0	1	0	0	0	0	0	0	0	0	1	0	0
ENSG00000146618	FERD3L	protein_coding	0	0	0	1	0	0	0	1	0	1	1	1	0	0	0	0
ENSG00000146678	IGFBP1	protein_coding	0	0	0	0	1	0	0	0	0	0	0	0	0	0	0	0
ENSG00000146776	ATXN7L1	protein_coding	0	0	0	0	0	0	0	0	0	0	1	0	1	0	0	0
ENSG00000146910	CNPY1	protein_coding	0	0	1	0	1	1	0	0	0	0	0	0	1	0	0	0
ENSG00000146966	DENND2A	protein_coding	0	0	0	1	1	0	0	0	0	1	0	0	0	0	0	0
ENSG00000147246	HTR2C	protein_coding	0	0	0	0	0	0	0	1	1	0	0	0	1	0	0	0
ENSG00000147408	CSGALNACT1	protein_coding	0	0	0	0	1	1	0	0	0	0	0	0	0	0	0	0
ENSG00000147481	SNTG1	protein_coding	0	1	1	1	0	0	0	1	0	0	1	1	0	0	0	0
ENSG00000147509	RGS20	protein_coding	0	0	0	0	0	0	0	0	0	1	0	0	0	1	0	0
ENSG00000147642	SYBU	protein_coding	0	0	0	0	1	0	1	0	1	0	0	0	0	0	0	0
ENSG00000147655	RSPO2	protein_coding	0	0	1	1	0	0	1	0	0	1	1	0	1	0	0	1
ENSG00000147724	FAM135B	protein_coding	0	1	0	0	0	0	0	0	0	0	1	1	1	0	0	1
ENSG00000148053	NTRK2	protein_coding	1	0	0	1	1	1	0	0	0	1	1	0	0	1	0	0
ENSG00000148082	SHC3	protein_coding	0	0	0	0	1	0	1	0	0	0	0	0	0	1	0	1
ENSG00000148123	PLPPR1	protein_coding	1	0	0	0	0	1	1	0	0	0	0	0	0	0	0	0
ENSG00000148219	ASTN2	protein_coding	0	0	0	0	1	0	0	0	0	0	0	0	0	0	0	0
ENSG00000148288	GBGT1	protein_coding	0	0	1	0	1	0	0	0	0	1	0	0	0	0	0	0
ENSG00000148335	NTMT1	protein_coding	0	0	0	0	0	0	0	0	0	0	1	0	0	0	0	0
ENSG00000148488	ST8SIA6	protein_coding	0	0	0	1	1	0	0	0	0	1	1	0	0	0	0	0
ENSG00000148516	ZEB1	protein_coding	0	0	0	0	1	1	0	0	0	0	0	0	0	0	0	0
ENSG00000148600	CDHR1	protein_coding	0	0	1	1	0	0	0	0	0	0	0	0	0	0	0	0
ENSG00000148655	LRMDA	protein_coding	0	0	0	0	1	0	0	0	0	0	0	1	0	0	0	0
ENSG00000148680	HTR7	protein_coding	0	1	1	1	1	0	0	0	0	1	1	0	0	0	0	1
ENSG00000148704	VAX1	protein_coding	0	0	1	1	1	0	1	1	0	1	1	1	1	1	0	0
ENSG00000148798	INA	protein_coding	0	0	1	1	1	0	1	0	0	1	0	0	1	0	0	0
ENSG00000148826	NKX6-2	protein_coding	0	1	1	1	1	1	1	1	0	1	1	1	0	1	0	1
ENSG00000148848	ADAM12	protein_coding	0	0	0	0	0	0	0	0	0	0	0	0	0	0	0	1
ENSG00000148908	RGS10	protein_coding	0	0	0	0	0	0	0	0	0	1	0	0	0	0	0	0
ENSG00000148935	GAS2	protein_coding	0	0	1	0	0	1	1	0	0	0	1	0	0	0	0	0
ENSG00000149150	SLC43A1	protein_coding	0	0	0	0	0	0	1	0	0	0	0	0	0	0	0	0
ENSG00000149256	TENM4	protein_coding	0	0	0	0	0	1	0	0	0	0	0	0	0	1	0	0
ENSG00000149294	NCAM1	protein_coding	0	0	0	0	1	0	0	0	0	0	1	0	0	1	0	0
ENSG00000149295	DRD2	protein_coding	0	0	0	1	0	0	0	0	0	0	1	0	0	0	0	0
ENSG00000149380	P4HA3	protein_coding	0	0	0	0	0	0	0	0	0	0	0	0	0	0	0	1
ENSG00000149403	GRIK4	protein_coding	1	1	0	0	1	0	0	0	1	0	1	1	1	1	0	0
ENSG00000149451	ADAM33	protein_coding	0	0	0	1	1	1	0	0	0	0	0	0	0	0	0	0
ENSG00000149557	FEZ1	protein_coding	0	0	1	1	1	0	0	0	0	1	0	0	0	0	0	0
ENSG00000149571	KIRREL3	protein_coding	1	0	1	0	1	0	1	0	0	0	1	0	1	1	0	0
ENSG00000149599	DUSP15	protein_coding	0	0	0	0	0	1	0	0	0	0	0	0	0	0	0	0
ENSG00000149654	CDH22	protein_coding	0	0	1	0	1	0	0	0	0	1	1	0	0	1	0	0
ENSG00000150051	MKX	protein_coding	0	0	0	1	0	0	1	1	0	1	1	1	0	0	0	0
ENSG00000150394	CDH8	protein_coding	1	1	1	1	0	0	0	0	0	1	1	0	1	0	0	0
ENSG00000150471	ADGRL3	protein_coding	0	0	0	1	0	0	0	0	0	0	0	0	0	1	0	0
ENSG00000150551	LYPD1	protein_coding	0	0	0	0	1	0	0	0	0	0	0	0	0	1	0	0
ENSG00000151025	GPR158	protein_coding	0	0	0	1	1	0	0	0	0	0	0	0	0	0	0	0
ENSG00000151067	CACNA1C	protein_coding	0	0	0	0	0	0	0	0	0	0	1	0	0	0	0	0
ENSG00000151079	KCNA6	protein_coding	0	1	1	1	0	0	1	0	0	1	1	1	1	0	0	1
ENSG00000151322	NPAS3	protein_coding	0	0	0	1	1	1	1	0	0	0	0	0	0	1	0	0
ENSG00000151376	ME3	protein_coding	0	0	0	0	0	0	0	0	0	0	0	1	1	0	0	0
ENSG00000151468	CCDC3	protein_coding	0	0	0	0	1	0	0	0	0	0	0	0	0	0	0	0
ENSG00000151474	FRMD4A	protein_coding	0	0	0	0	0	0	0	0	0	0	1	1	0	0	0	0
ENSG00000151572	ANO4	protein_coding	1	0	1	1	1	0	0	0	0	1	1	0	1	1	0	1
ENSG00000151615	POU4F2	protein_coding	0	1	1	1	0	0	1	1	0	1	1	1	1	0	0	1
ENSG00000151617	EDNRA	protein_coding	0	0	0	1	0	0	0	0	0	0	0	0	0	0	0	0
ENSG00000151640	DPYSL4	protein_coding	0	0	0	0	1	0	0	0	0	0	0	0	0	0	0	0
ENSG00000151651	ADAM8	protein_coding	0	0	0	0	0	0	0	0	0	0	0	0	1	0	0	0
ENSG00000151702	FLI1	protein_coding	1	0	0	1	1	0	1	0	0	0	0	0	1	1	0	1
ENSG00000151778	SERP2	protein_coding	1	1	0	1	1	1	1	0	0	1	1	0	1	1	0	1
ENSG00000151789	ZNF385D	protein_coding	0	0	1	1	0	0	0	1	0	0	1	1	1	0	0	0
ENSG00000151812	SLC35F4	protein_coding	0	1	1	1	0	0	1	0	0	1	1	1	1	0	0	0
ENSG00000151834	GABRA2	protein_coding	1	1	0	1	0	0	1	0	0	1	1	1	0	0	0	1
ENSG00000151892	GFRA1	protein_coding	1	0	0	0	1	0	1	0	0	0	1	0	0	1	0	1
ENSG00000151914	DST	protein_coding	0	0	0	1	0	0	0	0	0	0	0	0	0	0	0	0
ENSG00000151948	GLT1D1	protein_coding	0	1	1	0	0	0	0	1	0	0	1	1	0	0	0	0
ENSG00000151952	TMEM132D	protein_coding	0	1	1	1	0	0	0	0	0	1	1	1	0	0	0	1
ENSG00000152034	MCHR2	protein_coding	0	0	0	1	0	0	0	1	1	1	1	1	0	0	0	0
ENSG00000152092	ASTN1	protein_coding	1	0	1	1	0	0	1	0	0	0	1	0	1	0	0	0
ENSG00000152128	TMEM163	protein_coding	0	0	0	0	1	0	0	0	0	0	0	0	0	1	0	0
ENSG00000152154	TMEM178A	protein_coding	1	0	0	0	1	0	1	0	0	1	1	0	0	1	0	0
ENSG00000152217	SETBP1	protein_coding	0	0	0	0	0	0	0	0	0	0	1	0	0	0	0	0
ENSG00000152229	PSTPIP2	protein_coding	0	0	0	0	0	1	0	0	0	0	0	0	0	0	0	0
ENSG00000152270	PDE3B	protein_coding	0	0	1	0	0	0	1	0	0	0	0	0	0	0	0	0
ENSG00000152315	KCNK13	protein_coding	0	0	1	1	1	0	0	0	0	1	1	0	0	0	0	0
ENSG00000152377	SPOCK1	protein_coding	0	0	0	0	1	0	0	0	0	0	0	0	0	1	0	0
ENSG00000152402	GUCY1A2	protein_coding	0	0	0	1	1	0	0	0	0	0	0	0	0	1	0	0
ENSG00000152495	CAMK4	protein_coding	0	0	0	1	1	0	0	0	0	0	0	0	0	1	0	0
ENSG00000152503	TRIM36	protein_coding	0	1	0	0	0	0	0	0	0	1	1	1	0	0	0	0
ENSG00000152578	GRIA4	protein_coding	1	1	1	1	0	0	1	0	0	1	0	1	1	0	0	1
ENSG00000152582	SPEF2	protein_coding	1	0	0	0	0	1	1	0	0	0	0	0	0	0	0	0
ENSG00000152760	TCTEX1D1	protein_coding	1	0	0	1	0	0	0	1	0	0	1	1	0	0	0	0
ENSG00000152779	SLC16A12	protein_coding	1	0	1	1	1	0	1	0	0	0	0	0	1	1	0	0
ENSG00000152784	PRDM8	protein_coding	0	0	0	1	0	0	0	0	0	0	0	0	0	0	0	0
ENSG00000152785	BMP3	protein_coding	0	0	1	1	0	0	1	0	0	0	0	0	0	0	0	1
ENSG00000152804	HHEX	protein_coding	1	0	0	0	1	0	1	0	0	0	0	0	0	1	0	0
ENSG00000152953	STK32B	protein_coding	0	1	0	0	0	0	1	0	0	0	1	0	1	0	0	1
ENSG00000152977	ZIC1	protein_coding	0	0	0	1	0	0	0	1	1	0	0	0	0	0	0	0
ENSG00000153012	LGI2	protein_coding	0	0	0	0	0	1	0	0	0	0	0	0	0	0	0	0
ENSG00000153093	ACOXL	protein_coding	0	0	0	0	0	0	0	0	0	1	0	0	0	0	0	0
ENSG00000153162	BMP6	protein_coding	0	0	0	0	0	1	0	0	0	1	0	0	0	0	0	0
ENSG00000153266	FEZF2	protein_coding	1	1	1	1	0	0	1	0	0	0	1	1	1	0	0	1
ENSG00000153551	CMTM7	protein_coding	0	0	0	0	0	0	1	0	0	0	0	0	0	0	0	0
ENSG00000153563	CD8A	protein_coding	0	0	1	1	1	0	1	0	0	1	0	0	1	1	0	1
ENSG00000153707	PTPRD	protein_coding	0	0	0	1	1	1	0	0	0	0	0	0	0	1	0	0
ENSG00000153820	SPHKAP	protein_coding	0	1	1	1	0	0	0	0	0	0	1	1	1	0	0	1
ENSG00000153823	PID1	protein_coding	0	0	0	0	0	1	0	0	0	0	0	0	0	0	0	0
ENSG00000153898	MCOLN2	protein_coding	0	0	0	0	0	0	0	0	0	1	0	0	0	0	0	0
ENSG00000153933	DGKE	protein_coding	0	0	0	0	0	0	0	0	0	1	0	0	0	0	0	0
ENSG00000153976	HS3ST3A1	protein_coding	0	0	0	1	0	0	0	1	0	0	0	0	0	1	0	0
ENSG00000153993	SEMA3D	protein_coding	1	0	1	0	1	0	1	0	0	1	1	0	0	1	0	0
ENSG00000154027	AK5	protein_coding	0	0	0	0	1	0	1	0	0	1	1	0	0	1	0	0
ENSG00000154065	ANKRD29	protein_coding	0	0	0	0	1	0	1	0	0	0	0	0	0	0	0	0
ENSG00000154102	C16orf74	protein_coding	0	0	0	0	0	0	0	0	0	1	0	0	0	0	0	0
ENSG00000154134	ROBO3	protein_coding	1	1	1	1	1	0	1	0	0	0	1	0	0	1	0	1
ENSG00000154274	C4orf19	protein_coding	0	0	0	0	0	0	1	0	0	0	0	0	0	0	0	0
ENSG00000154342	WNT3A	protein_coding	0	0	0	0	1	0	0	0	0	0	0	0	0	1	0	0
ENSG00000154478	GPR26	protein_coding	0	1	0	1	0	0	0	1	0	0	1	1	1	0	0	0
ENSG00000154548	SRSF12	protein_coding	0	0	1	0	1	1	0	0	0	0	0	0	0	1	0	0
ENSG00000154645	CHODL	protein_coding	0	0	1	1	0	0	0	1	0	1	0	0	1	0	0	0
ENSG00000154655	L3MBTL4	protein_coding	1	0	1	0	1	0	0	0	0	0	0	0	1	1	0	0
ENSG00000154678	PDE1C	protein_coding	1	1	1	0	1	0	1	0	0	0	1	1	1	1	0	1
ENSG00000154736	ADAMTS5	protein_coding	1	0	0	1	1	0	1	0	0	1	1	0	0	0	0	0
ENSG00000154760	SLFN13	protein_coding	0	1	1	0	0	1	0	0	0	1	0	0	0	0	0	0
ENSG00000154764	WNT7A	protein_coding	0	0	1	0	1	0	0	0	0	0	0	0	0	1	0	0
ENSG00000154783	FGD5	protein_coding	1	0	0	1	1	1	1	0	0	0	0	0	0	1	0	0
ENSG00000154856	APCDD1	protein_coding	0	0	0	0	0	1	0	0	0	1	0	0	0	0	0	0
ENSG00000154864	PIEZO2	protein_coding	0	1	0	1	0	0	0	0	0	0	1	1	0	0	0	0
ENSG00000154928	EPHB1	protein_coding	0	0	0	0	0	1	0	0	0	0	0	0	0	0	0	0
ENSG00000154975	CA10	protein_coding	0	1	1	1	0	0	0	1	0	1	1	1	0	0	0	1
ENSG00000155011	DKK2	protein_coding	0	0	1	0	0	0	1	0	0	0	0	0	1	0	0	1
ENSG00000155629	PIK3AP1	protein_coding	0	0	0	0	0	0	1	0	0	0	0	0	0	0	0	0
ENSG00000155816	FMN2	protein_coding	1	0	1	1	1	0	1	0	0	0	1	1	0	0	0	0
ENSG00000155897	ADCY8	protein_coding	1	1	1	1	0	0	1	0	0	0	1	1	1	0	0	1
ENSG00000156049	GNA14	protein_coding	0	0	0	0	0	0	0	0	0	1	0	0	0	0	0	0
ENSG00000156076	WIF1	protein_coding	1	0	0	1	0	0	1	1	0	0	0	0	0	0	0	1
ENSG00000156113	KCNMA1	protein_coding	1	0	0	0	1	0	1	0	0	1	1	0	0	0	0	0
ENSG00000156150	ALX3	protein_coding	1	0	1	1	1	0	1	0	0	0	1	0	1	1	0	1
ENSG00000156218	ADAMTSL3	protein_coding	1	0	0	1	0	0	1	0	0	0	1	0	0	1	0	1
ENSG00000156395	SORCS3	protein_coding	0	1	1	1	0	0	1	0	0	1	1	1	1	0	0	0
ENSG00000156466	GDF6	protein_coding	1	0	1	1	1	0	1	0	0	1	1	0	0	1	0	0
ENSG00000156475	PPP2R2B	protein_coding	0	0	1	1	1	1	0	0	0	0	0	0	1	1	0	0
ENSG00000156486	KCNS2	protein_coding	0	1	1	1	1	0	0	0	0	1	1	0	0	1	0	1
ENSG00000156564	LRFN2	protein_coding	0	0	0	0	0	0	0	0	0	0	0	0	0	0	0	1
ENSG00000157087	ATP2B2	protein_coding	0	0	0	0	0	0	1	0	0	0	0	0	0	0	0	0
ENSG00000157103	SLC6A1	protein_coding	1	1	0	0	0	0	1	0	0	0	1	0	0	0	0	1
ENSG00000157111	TMEM171	protein_coding	0	0	0	0	0	0	0	0	0	0	0	0	1	0	0	0
ENSG00000157168	NRG1	protein_coding	1	1	1	0	1	0	0	0	0	1	1	0	1	1	0	1
ENSG00000157219	HTR5A	protein_coding	0	1	1	1	0	0	0	1	0	0	1	1	0	0	0	1
ENSG00000157388	CACNA1D	protein_coding	0	0	0	0	0	0	0	0	0	0	1	0	0	0	0	1
ENSG00000157404	KIT	protein_coding	0	0	0	1	0	0	0	0	0	1	0	0	0	0	0	0
ENSG00000157445	CACNA2D3	protein_coding	0	0	0	0	1	0	0	0	0	0	1	0	0	1	0	0
ENSG00000157510	AFAP1L1	protein_coding	0	0	0	0	1	0	0	0	0	0	0	0	0	0	0	0
ENSG00000157542	KCNJ6	protein_coding	0	0	0	1	0	0	0	0	0	0	0	0	0	1	0	0
ENSG00000157554	ERG	protein_coding	1	0	0	0	0	0	0	0	0	0	0	0	0	0	0	0
ENSG00000157570	TSPAN18	protein_coding	0	0	0	1	1	0	0	0	0	1	0	0	0	0	0	0
ENSG00000157601	MX1	protein_coding	0	0	0	0	0	0	0	0	0	0	0	0	1	0	0	0
ENSG00000157680	DGKI	protein_coding	1	0	1	0	1	0	0	0	0	0	0	0	0	1	0	1
ENSG00000157765	SLC34A2	protein_coding	0	0	0	0	0	0	0	0	0	0	0	0	0	1	0	0
ENSG00000157766	ACAN	protein_coding	0	0	0	0	0	0	0	0	0	0	0	0	0	0	0	1
ENSG00000157851	DPYSL5	protein_coding	1	0	1	1	1	0	1	0	0	1	1	0	0	1	0	1
ENSG00000158050	DUSP2	protein_coding	0	0	0	0	0	0	0	0	0	1	0	0	0	0	0	0
ENSG00000158089	GALNT14	protein_coding	0	0	0	0	0	0	0	0	0	1	0	0	0	1	0	0
ENSG00000158220	ESYT3	protein_coding	0	0	1	0	1	0	0	0	0	0	0	0	0	0	0	0
ENSG00000158258	CLSTN2	protein_coding	0	0	0	0	1	0	0	0	0	0	1	0	0	1	0	0
ENSG00000158270	COLEC12	protein_coding	0	0	0	1	1	0	1	0	0	0	0	0	0	0	0	0
ENSG00000158321	AUTS2	protein_coding	1	0	0	1	0	0	1	0	0	0	0	0	0	0	0	0
ENSG00000158458	NRG2	protein_coding	0	0	0	0	1	0	0	0	0	0	0	0	0	0	0	0
ENSG00000158553	POM121L2	protein_coding	0	0	1	1	1	0	1	0	0	1	0	1	0	1	0	0
ENSG00000158560	DYNC1I1	protein_coding	0	0	0	0	0	1	0	0	0	0	0	0	0	0	0	0
ENSG00000158748	HTR6	protein_coding	0	0	0	1	1	1	0	0	0	0	1	0	0	0	0	0
ENSG00000158955	WNT9B	protein_coding	0	0	0	0	0	1	0	0	0	0	0	0	0	0	0	0
ENSG00000159184	HOXB13	protein_coding	0	0	1	1	0	1	1	0	0	0	1	0	0	0	0	0
ENSG00000159212	CLIC6	protein_coding	0	0	0	1	0	0	0	0	0	0	0	0	0	0	0	0
ENSG00000159248	GJD2	protein_coding	0	0	1	1	0	0	1	0	0	1	1	1	0	0	0	1
ENSG00000159267	HLCS	protein_coding	0	0	0	0	0	0	1	0	0	0	0	1	0	0	0	0
ENSG00000159307	SCUBE1	protein_coding	1	0	0	0	1	0	1	0	0	0	0	0	0	1	0	0
ENSG00000159387	IRX6	protein_coding	1	0	0	1	0	0	0	0	0	0	0	0	0	0	0	0
ENSG00000159556	ISL2	protein_coding	0	0	1	1	1	1	0	0	0	1	0	0	1	0	0	0
ENSG00000159640	ACE	protein_coding	0	0	0	0	0	0	0	0	0	1	0	0	0	0	0	0
ENSG00000159713	TPPP3	protein_coding	0	0	0	0	0	0	0	0	0	1	0	0	1	0	0	0
ENSG00000159753	CARMIL2	protein_coding	1	0	0	1	0	0	1	0	0	1	0	0	0	0	0	0
ENSG00000159842	ABR	protein_coding	0	0	0	0	0	0	0	0	0	1	0	0	0	0	0	0
ENSG00000159958	TNFRSF13C	protein_coding	0	0	0	0	1	1	0	0	0	0	0	0	0	0	0	0
ENSG00000160255	ITGB2	protein_coding	0	0	0	0	0	1	0	0	0	0	0	0	0	0	0	0
ENSG00000160460	SPTBN4	protein_coding	1	1	1	1	1	0	1	1	1	0	1	1	1	1	0	1
ENSG00000160801	PTH1R	protein_coding	0	0	0	0	1	1	0	0	0	0	0	0	0	1	0	0
ENSG00000160808	MYL3	protein_coding	0	0	1	0	1	0	0	0	0	0	0	0	0	1	0	0
ENSG00000161055	SCGB3A1	protein_coding	0	0	0	0	1	0	0	0	0	0	0	0	0	1	0	0
ENSG00000161298	ZNF382	protein_coding	1	0	0	0	0	0	1	0	0	0	1	1	0	0	0	0
ENSG00000161381	PLXDC1	protein_coding	0	0	0	0	1	1	0	0	0	0	0	0	0	0	0	0
ENSG00000161405	IKZF3	protein_coding	0	0	0	1	0	0	0	0	0	0	0	0	0	0	0	0
ENSG00000161509	GRIN2C	protein_coding	0	0	0	0	1	1	0	0	0	0	0	0	0	0	0	0
ENSG00000161544	CYGB	protein_coding	0	0	0	0	0	0	1	0	0	0	0	0	0	0	0	0
ENSG00000161835	GRASP	protein_coding	0	0	0	0	1	0	0	0	0	1	0	0	0	1	0	0
ENSG00000161992	PRR35	protein_coding	0	0	0	0	1	1	0	0	0	0	0	0	0	0	0	0
ENSG00000162040	HS3ST6	protein_coding	0	0	1	1	1	0	1	0	0	0	1	0	0	1	0	1
ENSG00000162367	TAL1	protein_coding	0	1	1	1	1	0	1	0	0	0	1	1	0	0	0	0
ENSG00000162374	ELAVL4	protein_coding	0	0	0	0	0	0	0	0	1	0	0	0	0	0	0	0
ENSG00000162444	RBP7	protein_coding	0	0	0	0	0	1	0	0	0	0	0	0	0	0	0	0
ENSG00000162494	LRRC38	protein_coding	0	0	0	0	1	0	0	0	0	0	0	0	0	0	0	0
ENSG00000162543	UBXN10	protein_coding	0	0	0	0	1	0	1	0	0	0	0	1	0	0	0	0
ENSG00000162624	LHX8	protein_coding	1	0	0	1	1	0	1	0	0	0	1	1	1	0	0	0
ENSG00000162631	NTNG1	protein_coding	1	0	0	1	1	0	0	0	0	1	1	0	1	1	0	0
ENSG00000162676	GFI1	protein_coding	0	0	1	1	0	1	0	0	0	1	1	1	0	0	0	0
ENSG00000162761	LMX1A	protein_coding	1	0	1	1	1	0	1	0	0	1	1	1	1	1	0	1
ENSG00000162882	HAAO	protein_coding	0	0	1	0	0	1	0	0	0	0	1	1	0	0	0	0
ENSG00000162931	TRIM17	protein_coding	0	0	0	0	1	0	1	0	0	1	0	0	0	1	0	0
ENSG00000162951	LRRTM1	protein_coding	1	0	1	1	1	0	1	0	0	0	0	0	1	0	0	0
ENSG00000162981	LRATD1	protein_coding	0	0	0	0	0	0	0	0	0	1	1	0	0	0	0	0
ENSG00000162989	KCNJ3	protein_coding	0	0	0	0	0	0	1	0	0	0	0	0	0	0	0	1
ENSG00000162992	NEUROD1	protein_coding	1	1	1	1	0	0	1	1	1	1	1	1	1	0	0	1
ENSG00000162998	FRZB	protein_coding	1	0	0	0	0	0	1	0	0	0	0	0	0	0	0	0
ENSG00000163032	VSNL1	protein_coding	1	0	1	1	0	0	0	0	0	0	0	0	1	0	0	0
ENSG00000163064	EN1	protein_coding	0	0	1	0	1	0	0	0	0	0	0	0	0	1	0	0
ENSG00000163071	SPATA18	protein_coding	0	0	0	1	0	0	0	0	0	1	0	0	0	0	0	0
ENSG00000163083	INHBB	protein_coding	0	0	0	0	0	0	1	0	0	0	0	0	0	0	0	0
ENSG00000163093	BBS5	protein_coding	0	0	0	1	0	0	0	0	0	1	0	0	0	0	0	0
ENSG00000163132	MSX1	protein_coding	0	0	0	0	0	1	0	0	0	0	0	0	0	0	0	0
ENSG00000163239	TDRD10	protein_coding	0	1	1	0	0	0	1	0	0	0	1	0	1	0	0	1
ENSG00000163273	NPPC	protein_coding	0	0	0	0	1	0	0	0	0	0	0	0	0	0	0	0
ENSG00000163364	LINC01116	lncRNA	0	0	0	1	0	0	0	0	0	0	0	0	0	0	1	0
ENSG00000163377	TAFA4	protein_coding	1	0	1	1	1	0	1	0	0	1	1	0	0	0	0	1
ENSG00000163412	EIF4E3	protein_coding	0	0	0	0	0	0	1	0	0	1	0	0	0	0	0	0
ENSG00000163421	PROK2	protein_coding	0	0	1	1	0	0	0	0	0	1	1	0	1	1	0	0
ENSG00000163485	ADORA1	protein_coding	0	0	0	0	1	0	0	0	0	0	0	0	0	0	0	0
ENSG00000163497	FEV	protein_coding	1	0	1	1	1	1	1	0	0	0	1	0	0	0	0	0
ENSG00000163501	IHH	protein_coding	0	0	1	0	0	0	1	0	0	0	0	0	0	0	0	0
ENSG00000163508	EOMES	protein_coding	1	0	1	1	1	0	0	0	0	1	1	0	0	1	0	1
ENSG00000163577	EIF5A2	protein_coding	1	0	1	0	0	0	0	0	0	0	0	0	0	0	0	1
ENSG00000163618	CADPS	protein_coding	0	0	0	0	0	1	1	1	0	1	1	1	0	0	0	1
ENSG00000163623	NKX6-1	protein_coding	1	0	0	1	1	0	0	0	0	0	0	0	0	0	0	0
ENSG00000163630	SYNPR	protein_coding	0	1	1	1	0	0	0	0	0	0	1	1	0	0	0	0
ENSG00000163637	PRICKLE2	protein_coding	0	0	0	0	1	0	0	0	0	0	0	0	0	0	0	0
ENSG00000163638	ADAMTS9	protein_coding	1	0	0	0	0	0	0	0	0	0	0	0	0	0	0	0
ENSG00000163673	DCLK3	protein_coding	1	1	1	0	0	0	0	0	0	0	1	0	1	0	0	1
ENSG00000163710	PCOLCE2	protein_coding	0	0	0	0	1	0	0	0	0	0	0	0	0	0	0	0
ENSG00000163739	CXCL1	protein_coding	0	0	1	0	0	0	0	0	0	1	0	0	0	0	0	0
ENSG00000163806	SPDYA	protein_coding	0	1	1	0	0	0	0	0	1	0	0	0	0	0	0	0
ENSG00000163814	CDCP1	protein_coding	0	0	0	0	0	0	0	0	0	1	0	0	0	0	0	0
ENSG00000163817	SLC6A20	protein_coding	0	0	1	0	0	0	0	0	0	1	0	0	0	0	0	0
ENSG00000163873	GRIK3	protein_coding	0	1	0	1	0	0	0	0	0	1	1	1	1	0	0	0
ENSG00000163885	CFAP100	protein_coding	0	0	0	0	0	0	0	1	1	0	1	1	0	0	0	0
ENSG00000163909	HEYL	protein_coding	1	0	0	0	1	0	0	0	0	0	0	0	0	0	0	0
ENSG00000164002	EXO5	protein_coding	0	0	0	0	0	1	0	0	0	0	0	0	0	0	0	0
ENSG00000164066	INTU	protein_coding	0	1	1	0	1	0	0	0	0	0	0	0	1	1	0	1
ENSG00000164088	PPM1M	protein_coding	0	0	0	0	1	0	0	0	0	0	0	0	0	0	0	0
ENSG00000164089	ETNPPL	protein_coding	0	0	0	0	1	0	0	0	0	0	0	0	0	1	0	0
ENSG00000164093	PITX2	protein_coding	1	0	1	1	0	0	1	0	0	1	1	1	1	0	0	1
ENSG00000164099	PRSS12	protein_coding	0	0	1	0	0	0	0	0	0	0	0	0	0	0	0	0
ENSG00000164107	HAND2	protein_coding	0	1	1	1	1	0	1	1	0	1	1	1	1	0	0	0
ENSG00000164112	TMEM155	protein_coding	0	0	1	1	0	0	1	0	0	1	0	1	1	0	0	0
ENSG00000164116	GUCY1A1	protein_coding	0	0	0	0	1	0	0	0	0	0	0	0	0	0	0	0
ENSG00000164128	NPY1R	protein_coding	0	0	0	0	0	0	1	0	0	0	0	0	0	0	0	1
ENSG00000164129	NPY5R	protein_coding	1	0	1	1	1	0	1	0	0	0	1	0	1	1	0	1
ENSG00000164161	HHIP	protein_coding	1	0	1	1	1	0	1	0	0	1	0	0	1	1	0	0
ENSG00000164197	RNF180	protein_coding	1	0	0	0	1	0	1	0	0	0	0	0	0	1	0	0
ENSG00000164270	HTR4	protein_coding	0	1	1	1	0	0	0	1	0	1	1	1	1	0	0	1
ENSG00000164318	EGFLAM	protein_coding	1	0	0	0	1	0	1	0	0	0	1	0	0	1	0	0
ENSG00000164326	CARTPT	protein_coding	0	0	0	0	0	0	0	1	0	0	0	0	0	0	0	0
ENSG00000164379	FOXQ1	protein_coding	0	0	1	0	0	0	0	0	0	0	0	0	0	0	0	0
ENSG00000164398	ACSL6	protein_coding	0	0	0	0	0	1	1	0	0	0	0	0	0	0	0	0
ENSG00000164418	GRIK2	protein_coding	0	0	0	1	0	0	0	0	0	0	0	0	0	0	0	0
ENSG00000164430	CGAS	protein_coding	0	0	0	0	0	0	0	0	0	1	0	1	1	1	0	0
ENSG00000164438	TLX3	protein_coding	0	1	1	1	0	0	0	1	1	0	1	1	0	0	0	1
ENSG00000164458	TBXT	protein_coding	0	1	1	1	1	0	1	1	0	1	1	1	1	1	0	1
ENSG00000164488	DACT2	protein_coding	1	1	1	0	1	1	0	0	0	0	0	0	1	0	0	0
ENSG00000164532	TBX20	protein_coding	0	1	1	1	0	0	0	1	0	1	1	1	0	0	0	1
ENSG00000164616	FBXL21P	transcribed_unitary_pseudogene	1	1	1	1	1	0	1	0	0	1	1	1	1	1	0	1
ENSG00000164619	BMPER	protein_coding	0	0	1	1	1	0	0	0	0	1	0	0	0	0	0	0
ENSG00000164690	SHH	protein_coding	0	0	0	1	0	0	1	0	0	0	0	1	1	0	0	0
ENSG00000164694	FNDC1	protein_coding	0	0	0	0	0	0	0	0	0	1	0	0	1	0	0	1
ENSG00000164736	SOX17	protein_coding	0	0	0	1	0	0	0	0	0	1	0	0	0	0	0	0
ENSG00000164741	DLC1	protein_coding	0	0	0	0	0	0	1	0	0	0	0	0	0	1	0	0
ENSG00000164742	ADCY1	protein_coding	1	1	0	1	1	0	1	0	0	1	1	0	1	1	0	0
ENSG00000164746	C7orf57	protein_coding	0	0	0	1	1	0	0	0	0	1	0	0	1	1	0	0
ENSG00000164764	SBSPON	protein_coding	0	0	0	0	0	0	0	0	0	0	0	1	0	0	0	0
ENSG00000164778	EN2	protein_coding	0	0	1	0	1	0	0	0	0	1	1	0	0	1	0	0
ENSG00000164794	KCNV1	protein_coding	0	1	1	1	1	0	1	0	0	1	1	1	1	0	0	1
ENSG00000164853	UNCX	protein_coding	0	1	1	1	0	0	1	0	0	0	1	1	0	0	0	1
ENSG00000164900	GBX1	protein_coding	0	0	0	1	1	1	1	0	0	1	0	0	0	0	0	0
ENSG00000164920	OSR2	protein_coding	0	0	0	1	0	0	0	0	0	0	0	0	0	0	0	0
ENSG00000164929	BAALC	protein_coding	0	0	1	1	1	0	0	0	0	0	1	0	0	1	0	1
ENSG00000164972	C9orf24	protein_coding	0	0	1	0	0	0	0	0	0	0	0	0	0	0	0	0
ENSG00000165023	DIRAS2	protein_coding	0	0	0	0	1	1	0	0	0	0	0	0	0	0	0	0
ENSG00000165025	SYK	protein_coding	0	0	0	0	0	0	0	0	0	1	0	0	1	0	0	0
ENSG00000165084	C8orf34	protein_coding	1	1	1	1	0	0	1	1	0	1	1	0	0	1	0	0
ENSG00000165124	SVEP1	protein_coding	0	0	0	0	1	0	1	0	0	1	0	0	0	1	0	1
ENSG00000165140	FBP1	protein_coding	0	0	0	0	0	0	1	0	0	0	0	0	0	0	0	0
ENSG00000165238	WNK2	protein_coding	1	0	1	0	0	0	0	1	0	0	0	0	0	0	0	0
ENSG00000165300	SLITRK5	protein_coding	1	0	0	0	1	0	1	0	0	1	0	0	0	1	0	0
ENSG00000165325	DEUP1	protein_coding	0	0	1	0	1	0	1	1	0	0	1	0	0	1	0	1
ENSG00000165370	GPR101	protein_coding	0	0	0	0	0	0	0	0	0	0	0	0	1	0	0	0
ENSG00000165409	TSHR	protein_coding	0	0	0	1	0	1	0	0	0	0	0	0	0	0	0	0
ENSG00000165443	PHYHIPL	protein_coding	1	0	1	0	0	0	1	0	0	0	0	0	0	1	0	0
ENSG00000165462	PHOX2A	protein_coding	0	1	1	1	0	0	1	0	0	1	1	1	1	0	0	1
ENSG00000165495	PKNOX2	protein_coding	0	0	0	0	1	0	0	0	0	0	0	0	0	0	0	0
ENSG00000165606	DRGX	protein_coding	1	1	1	1	1	1	1	1	0	1	0	0	1	1	0	1
ENSG00000165621	OXGR1	protein_coding	0	0	0	1	0	0	0	0	0	0	1	0	0	0	0	0
ENSG00000165633	VSTM4	protein_coding	0	0	0	1	0	0	0	0	0	0	0	0	0	0	0	0
ENSG00000165646	SLC18A2	protein_coding	1	0	1	1	1	0	1	0	0	1	1	0	0	1	0	0
ENSG00000165752	STK32C	protein_coding	0	0	0	0	0	0	0	0	0	1	0	0	0	0	0	0
ENSG00000165757	JCAD	protein_coding	0	0	0	0	1	0	0	0	0	0	0	0	0	0	0	0
ENSG00000165807	PPP1R36	protein_coding	0	0	0	0	0	0	0	1	1	0	1	0	0	0	0	0
ENSG00000165810	BTNL9	protein_coding	0	0	0	1	0	0	0	0	0	0	0	0	0	0	0	0
ENSG00000165966	PDZRN4	protein_coding	0	0	0	1	0	0	0	0	0	1	1	1	0	0	0	0
ENSG00000165973	NELL1	protein_coding	1	1	1	1	0	0	1	0	0	0	0	0	1	0	0	0
ENSG00000165985	C1QL3	protein_coding	1	0	1	1	1	0	1	0	0	1	1	0	0	1	0	1
ENSG00000165995	CACNB2	protein_coding	1	0	1	1	0	0	1	0	0	0	1	0	0	0	0	1
ENSG00000166006	KCNC2	protein_coding	1	1	1	1	0	0	1	1	0	1	1	1	0	0	0	1
ENSG00000166025	AMOTL1	protein_coding	0	0	0	0	1	0	0	0	0	0	0	0	0	0	0	0
ENSG00000166105	GLB1L3	protein_coding	1	0	1	1	1	0	0	0	0	1	0	0	0	1	0	0
ENSG00000166147	FBN1	protein_coding	0	0	0	0	0	0	0	0	0	1	0	0	0	0	0	0
ENSG00000166148	AVPR1A	protein_coding	0	1	1	1	0	0	0	1	0	0	1	1	0	0	0	0
ENSG00000166257	SCN3B	protein_coding	1	0	1	0	0	0	0	0	0	0	1	0	0	0	0	0
ENSG00000166313	APBB1	protein_coding	0	0	0	0	0	1	0	0	0	0	0	0	0	0	0	0
ENSG00000166341	DCHS1	protein_coding	0	0	0	1	1	1	0	0	0	0	0	0	0	0	0	0
ENSG00000166342	NETO1	protein_coding	0	0	0	1	0	0	0	0	0	1	1	1	0	0	0	0
ENSG00000166402	TUB	protein_coding	0	0	0	0	1	0	0	0	0	1	1	0	0	1	0	0
ENSG00000166407	LMO1	protein_coding	1	0	0	1	1	0	0	0	0	1	1	0	0	1	0	0
ENSG00000166448	TMEM130	protein_coding	1	0	1	0	1	0	0	0	0	1	1	0	0	1	0	1
ENSG00000166450	PRTG	protein_coding	0	0	0	0	1	1	0	0	0	0	0	0	0	1	0	0
ENSG00000166501	PRKCB	protein_coding	1	1	1	1	1	0	1	1	0	1	1	0	1	1	0	1
ENSG00000166573	GALR1	protein_coding	0	0	0	1	0	0	0	0	0	1	1	1	1	0	0	0
ENSG00000166592	RRAD	protein_coding	0	0	1	1	0	0	0	0	0	1	0	0	0	0	0	0
ENSG00000166780	BMERB1	protein_coding	0	0	0	0	1	0	0	0	0	0	0	0	0	0	0	0
ENSG00000166825	ANPEP	protein_coding	1	0	0	0	0	1	1	0	0	0	0	0	0	0	0	0
ENSG00000166828	SCNN1G	protein_coding	0	0	0	0	0	0	0	0	0	1	0	0	0	0	0	0
ENSG00000166833	NAV2	protein_coding	0	0	0	0	1	0	1	0	0	0	0	0	0	1	0	0
ENSG00000166840	GLYATL1	protein_coding	0	0	0	0	0	0	1	0	0	0	1	0	0	0	0	0
ENSG00000166862	CACNG2	protein_coding	0	0	0	0	1	0	0	0	0	0	0	0	0	0	0	0
ENSG00000166869	CHP2	protein_coding	0	0	1	1	0	1	0	0	0	1	1	0	0	0	0	0
ENSG00000166923	GREM1	protein_coding	0	1	1	0	1	0	0	0	0	1	0	0	1	0	0	1
ENSG00000166960	CCDC178	protein_coding	1	1	1	1	1	0	1	0	0	0	1	0	1	1	0	1
ENSG00000167011	NAT16	protein_coding	1	1	1	1	0	0	1	0	0	0	1	0	0	0	0	1
ENSG00000167080	B4GALNT2	protein_coding	1	0	0	0	0	1	0	0	0	1	0	0	0	0	0	0
ENSG00000167178	ISLR2	protein_coding	1	0	1	0	1	0	1	0	0	0	1	0	0	1	0	0
ENSG00000167244	IGF2	protein_coding	0	0	0	0	0	1	0	0	0	0	0	0	0	0	0	0
ENSG00000167281	RBFOX3	protein_coding	1	1	1	1	1	0	1	0	0	0	1	0	0	1	0	1
ENSG00000167434	CA4	protein_coding	0	0	0	1	0	1	1	0	0	0	0	0	0	0	0	0
ENSG00000167549	CORO6	protein_coding	1	0	0	0	1	1	1	0	0	0	1	0	1	1	0	0
ENSG00000167840	ZNF232	protein_coding	0	0	1	0	0	1	0	0	0	0	0	0	1	0	0	0
ENSG00000167889	MGAT5B	protein_coding	0	0	0	0	1	0	0	0	0	1	1	0	0	1	0	0
ENSG00000168004	PLAAT5	protein_coding	0	0	0	1	0	0	1	0	0	1	0	1	0	0	0	1
ENSG00000168016	TRANK1	protein_coding	0	0	1	0	0	0	0	0	1	1	0	0	0	0	0	0
ENSG00000168135	KCNJ4	protein_coding	0	0	0	1	1	0	0	0	0	0	0	0	0	0	0	0
ENSG00000168143	FAM83B	protein_coding	0	0	0	0	0	0	0	0	0	1	0	0	1	0	0	0
ENSG00000168229	PTGDR	protein_coding	1	1	1	1	0	0	1	0	0	1	1	1	1	1	0	1
ENSG00000168267	PTF1A	protein_coding	0	1	1	1	1	0	1	0	0	1	1	1	1	1	0	0
ENSG00000168348	INSM2	protein_coding	0	0	1	1	1	0	0	1	0	1	0	0	0	0	0	0
ENSG00000168350	DEGS2	protein_coding	0	0	0	0	0	0	0	0	0	1	0	0	0	0	0	0
ENSG00000168412	MTNR1A	protein_coding	0	0	1	0	0	1	1	0	0	1	1	1	0	0	0	0
ENSG00000168447	SCNN1B	protein_coding	0	0	0	1	0	0	0	0	0	0	0	0	0	0	0	0
ENSG00000168461	RAB31	protein_coding	0	0	0	0	0	1	0	0	0	1	0	0	0	0	0	0
ENSG00000168505	GBX2	protein_coding	0	0	1	1	0	0	0	0	0	1	1	1	0	0	0	1
ENSG00000168546	GFRA2	protein_coding	1	0	1	1	1	0	1	0	0	0	1	0	0	1	0	1
ENSG00000168621	GDNF	protein_coding	1	0	0	0	1	0	0	0	0	0	0	0	0	0	0	0
ENSG00000168658	VWA3B	protein_coding	0	0	0	0	0	0	0	1	0	1	0	0	1	0	0	0
ENSG00000168675	LDLRAD4	protein_coding	0	0	0	0	0	1	0	0	0	0	0	0	0	0	0	0
ENSG00000168702	LRP1B	protein_coding	0	0	0	1	1	0	0	0	0	0	0	0	0	1	0	0
ENSG00000168748	CA7	protein_coding	1	0	0	1	0	1	1	0	0	1	0	0	0	0	0	0
ENSG00000168769	TET2	protein_coding	1	0	0	1	1	0	0	0	0	1	0	0	0	0	0	0
ENSG00000168779	SHOX2	protein_coding	0	0	1	1	0	0	0	0	0	1	0	0	0	0	0	0
ENSG00000168824	NSG1	protein_coding	0	0	1	1	1	0	0	0	0	1	1	0	0	1	0	0
ENSG00000168830	HTR1E	protein_coding	0	0	0	0	0	0	1	0	0	0	0	0	1	0	0	1
ENSG00000168875	SOX14	protein_coding	0	1	1	1	1	0	1	0	0	1	1	1	0	0	0	1
ENSG00000168917	SLC35G2	protein_coding	0	0	1	0	1	1	0	0	0	1	0	0	1	0	0	0
ENSG00000168952	STXBP6	protein_coding	0	0	1	0	0	0	1	0	0	0	0	0	1	0	0	0
ENSG00000169031	COL4A3	protein_coding	0	0	0	0	1	0	0	0	0	1	0	0	0	1	0	0
ENSG00000169071	ROR2	protein_coding	0	0	0	1	1	0	0	0	0	0	1	0	0	0	0	0
ENSG00000169126	ARMC4	protein_coding	1	0	0	0	1	0	1	0	0	1	0	0	0	1	0	0
ENSG00000169129	AFAP1L2	protein_coding	0	0	0	1	0	0	0	0	0	0	0	0	0	0	0	0
ENSG00000169174	PCSK9	protein_coding	0	0	1	0	0	0	0	0	0	0	0	0	0	0	0	0
ENSG00000169181	GSG1L	protein_coding	1	0	1	1	1	0	1	0	0	1	1	0	0	1	0	0
ENSG00000169184	MN1	protein_coding	0	0	0	0	1	1	0	0	0	0	0	0	0	0	0	0
ENSG00000169218	RSPO1	protein_coding	0	0	0	0	1	0	0	0	0	0	0	0	0	1	0	0
ENSG00000169255	B3GALNT1	protein_coding	0	0	0	0	1	0	0	0	0	1	0	0	0	1	0	0
ENSG00000169282	KCNAB1	protein_coding	0	0	0	1	0	0	0	0	0	0	1	1	0	0	0	0
ENSG00000169291	SHE	protein_coding	1	0	0	1	1	0	0	0	0	1	0	0	1	1	0	0
ENSG00000169297	NR0B1	protein_coding	0	0	0	0	0	0	0	0	0	0	0	0	1	0	0	0
ENSG00000169330	MINAR1	protein_coding	0	0	1	0	0	0	1	0	0	0	0	0	0	1	0	0
ENSG00000169427	KCNK9	protein_coding	1	0	0	1	0	0	0	0	0	1	1	0	1	0	0	0
ENSG00000169554	ZEB2	protein_coding	1	0	0	1	1	0	0	0	0	1	0	0	0	1	0	1
ENSG00000169594	BNC1	protein_coding	0	1	1	1	0	0	0	1	0	1	1	0	0	0	0	1
ENSG00000169618	PROKR1	protein_coding	0	0	0	0	1	0	0	0	0	0	0	0	0	0	0	0
ENSG00000169676	DRD5	protein_coding	0	0	0	0	0	0	0	0	0	0	1	1	0	0	0	0
ENSG00000169851	PCDH7	protein_coding	0	0	1	0	1	0	0	0	0	1	0	0	0	1	0	0
ENSG00000169862	CTNND2	protein_coding	0	0	0	0	1	0	1	1	1	0	1	1	0	1	0	0
ENSG00000169900	PYDC1	protein_coding	0	0	0	1	0	0	0	1	0	0	1	1	0	0	0	0
ENSG00000169933	FRMPD4	protein_coding	0	0	1	1	0	0	0	0	0	0	0	0	0	0	0	0
ENSG00000169946	ZFPM2	protein_coding	1	0	1	1	1	0	1	1	0	1	1	1	0	1	0	0
ENSG00000170011	MYRIP	protein_coding	0	0	0	0	0	0	0	0	0	1	0	0	0	0	0	0
ENSG00000170153	RNF150	protein_coding	0	0	0	0	1	0	1	0	0	1	1	0	0	0	0	0
ENSG00000170162	VGLL2	protein_coding	1	0	1	1	1	0	0	0	0	0	1	0	1	0	0	1
ENSG00000170166	HOXD4	protein_coding	0	0	0	1	0	0	0	0	0	0	0	0	0	0	0	0
ENSG00000170214	ADRA1B	protein_coding	1	0	1	1	1	0	0	0	0	0	0	0	0	0	0	0
ENSG00000170370	EMX2	protein_coding	0	1	1	1	1	0	1	0	0	1	1	1	1	1	0	0
ENSG00000170382	LRRN2	protein_coding	0	0	0	0	0	1	0	0	0	0	0	0	0	0	0	0
ENSG00000170390	DCLK2	protein_coding	0	0	0	0	0	0	0	0	0	1	0	0	0	0	0	0
ENSG00000170396	ZNF804A	protein_coding	0	0	0	0	1	0	1	0	0	0	1	0	1	1	0	0
ENSG00000170419	VSTM2A	protein_coding	0	0	1	1	0	0	0	0	0	1	1	1	1	0	0	1
ENSG00000170500	LONRF2	protein_coding	0	0	0	0	1	1	1	0	0	0	0	0	0	1	0	0
ENSG00000170549	IRX1	protein_coding	0	0	0	1	0	0	0	0	0	0	1	1	0	0	0	0
ENSG00000170558	CDH2	protein_coding	1	0	0	0	1	0	0	0	0	0	0	0	0	1	0	0
ENSG00000170577	SIX2	protein_coding	0	0	0	0	0	1	0	0	0	0	0	0	0	0	0	0
ENSG00000170615	SLC26A5	protein_coding	0	0	1	1	0	0	0	1	1	1	0	0	0	0	0	0
ENSG00000170689	HOXB9	protein_coding	0	0	0	1	0	0	0	0	0	0	1	0	0	0	0	0
ENSG00000170743	SYT9	protein_coding	1	0	0	1	1	0	1	0	0	1	1	0	1	1	0	1
ENSG00000170775	GPR37	protein_coding	0	0	0	0	1	1	0	0	0	0	0	0	0	0	0	0
ENSG00000170786	SDR16C5	protein_coding	0	1	0	1	0	0	0	1	0	1	0	0	1	0	0	1
ENSG00000170837	GPR27	protein_coding	0	0	0	0	1	0	0	0	0	0	1	0	0	1	0	0
ENSG00000170893	TRH	protein_coding	0	0	0	1	0	0	0	1	1	1	1	1	0	0	0	0
ENSG00000171016	PYGO1	protein_coding	1	0	1	0	1	1	1	1	0	1	0	0	0	0	0	0
ENSG00000171056	SOX7	protein_coding	0	0	0	1	1	1	0	0	0	0	0	0	0	1	0	0
ENSG00000171094	ALK	protein_coding	0	0	1	1	1	0	0	0	0	0	0	0	0	1	0	0
ENSG00000171189	GRIK1	protein_coding	0	0	1	1	0	0	1	0	0	1	1	0	0	0	0	1
ENSG00000171246	NPTX1	protein_coding	0	0	0	1	1	0	0	1	0	1	0	0	0	0	0	1
ENSG00000171303	KCNK3	protein_coding	0	0	1	0	1	0	1	0	0	1	0	0	0	1	0	0
ENSG00000171385	KCND3	protein_coding	0	0	0	0	1	0	0	0	0	0	0	0	0	0	0	0
ENSG00000171444	MCC	protein_coding	0	0	0	0	1	0	0	0	0	1	0	0	0	1	0	0
ENSG00000171450	CDK5R2	protein_coding	0	0	1	0	1	1	0	0	0	1	1	0	0	0	0	0
ENSG00000171462	DLK2	protein_coding	0	0	0	1	0	0	0	0	0	0	0	0	0	0	0	0
ENSG00000171476	HOPX	protein_coding	0	1	0	0	0	0	0	1	0	0	0	0	0	0	0	0
ENSG00000171488	LRRC8C	protein_coding	0	0	0	0	0	0	0	0	0	1	0	0	0	0	0	0
ENSG00000171502	COL24A1	protein_coding	0	0	0	0	1	0	0	0	0	0	0	0	0	1	0	0
ENSG00000171517	LPAR3	protein_coding	0	0	1	1	1	0	0	1	0	1	1	0	0	1	0	0
ENSG00000171532	NEUROD2	protein_coding	1	0	1	1	1	0	1	0	0	0	1	0	0	1	0	0
ENSG00000171533	MAP6	protein_coding	0	0	1	0	1	0	1	1	1	1	1	0	0	0	0	0
ENSG00000171540	OTP	protein_coding	1	1	1	1	0	0	0	0	0	0	0	0	0	1	1	1
ENSG00000171551	ECEL1	protein_coding	0	0	1	1	0	0	1	1	1	1	0	0	0	0	0	0
ENSG00000171587	DSCAM	protein_coding	1	1	1	1	1	0	0	0	0	1	1	0	0	0	0	1
ENSG00000171596	NMUR1	protein_coding	0	0	0	1	1	0	0	0	0	1	0	0	0	1	0	0
ENSG00000171608	PIK3CD	protein_coding	0	0	1	0	1	1	0	0	0	0	0	0	0	0	0	0
ENSG00000171631	P2RY6	protein_coding	0	0	0	0	0	0	0	0	0	0	0	0	1	0	0	0
ENSG00000171680	PLEKHG5	protein_coding	0	0	0	0	0	0	0	0	0	0	1	0	0	0	0	0
ENSG00000171695	LKAAEAR1	protein_coding	0	0	1	0	1	0	0	0	0	0	1	0	0	0	0	0
ENSG00000171724	VAT1L	protein_coding	1	0	1	0	1	0	1	0	0	0	0	0	0	1	0	1
ENSG00000171759	PAH	protein_coding	0	1	0	0	0	0	1	0	0	0	1	0	0	0	0	1
ENSG00000171766	GATM	protein_coding	0	0	0	0	0	0	0	0	0	0	1	1	0	0	0	1
ENSG00000171791	BCL2	protein_coding	1	0	0	0	0	0	0	0	0	1	1	0	0	0	0	0
ENSG00000171794	UTF1	protein_coding	0	1	1	1	0	0	0	1	0	1	1	1	1	0	0	1
ENSG00000171877	FRMD5	protein_coding	0	0	1	0	0	0	0	0	0	1	0	0	0	0	0	0
ENSG00000171889	MIR31HG	lncRNA	0	0	0	1	0	0	0	0	0	1	0	0	0	0	0	0
ENSG00000171956	FOXB1	protein_coding	1	1	1	1	1	0	1	0	0	1	1	0	1	1	0	0
ENSG00000172005	MAL	protein_coding	0	0	1	1	1	0	0	0	0	1	0	0	0	0	0	0
ENSG00000172031	EPHX4	protein_coding	0	0	0	1	0	0	0	0	0	0	0	0	0	0	0	0
ENSG00000172159	FRMD3	protein_coding	0	0	0	0	1	1	1	0	0	0	1	0	0	0	0	1
ENSG00000172247	C1QTNF4	protein_coding	0	0	0	0	1	1	0	0	0	0	0	0	0	1	0	0
ENSG00000172264	MACROD2	protein_coding	0	0	0	0	0	1	0	0	0	0	1	0	0	0	0	0
ENSG00000172458	IL17D	protein_coding	0	0	0	0	0	0	0	0	0	0	0	0	1	0	0	0
ENSG00000172548	NIPAL4	protein_coding	0	0	0	0	1	0	0	0	0	0	0	0	0	0	0	0
ENSG00000172554	SNTG2	protein_coding	0	1	1	1	0	0	1	1	0	1	1	1	1	0	0	1
ENSG00000172572	PDE3A	protein_coding	0	0	1	0	0	0	1	0	0	1	1	0	0	0	0	0
ENSG00000172638	EFEMP2	protein_coding	0	0	0	0	0	1	0	0	0	1	0	0	0	0	0	0
ENSG00000172716	SLFN11	protein_coding	0	0	0	1	1	0	0	0	0	1	0	0	1	1	0	0
ENSG00000172752	COL6A5	protein_coding	0	1	1	0	0	0	0	0	0	0	1	1	1	0	0	1
ENSG00000172782	AC087651.1	protein_coding	0	0	0	1	1	0	1	0	0	0	1	0	0	1	0	1
ENSG00000172789	HOXC5	protein_coding	0	0	0	0	0	0	0	0	1	0	0	0	0	0	0	0
ENSG00000172817	CYP7B1	protein_coding	1	0	0	0	1	0	0	0	0	0	0	0	0	1	0	1
ENSG00000172818	OVOL1	protein_coding	0	0	0	0	0	0	0	0	0	1	0	0	0	0	0	0
ENSG00000172824	CES4A	protein_coding	0	0	0	0	0	1	0	0	0	0	0	0	0	0	0	1
ENSG00000172901	LVRN	protein_coding	0	0	0	0	0	0	0	1	0	0	0	0	0	0	0	0
ENSG00000172985	SH3RF3	protein_coding	1	0	1	0	1	0	0	0	0	0	1	0	0	1	0	0
ENSG00000172995	ARPP21	protein_coding	1	0	0	1	1	0	1	0	0	0	1	0	0	1	0	1
ENSG00000173040	EVC2	protein_coding	1	1	1	0	0	0	1	0	0	1	1	1	1	0	0	1
ENSG00000173157	ADAMTS20	protein_coding	0	1	1	1	0	0	0	1	0	1	1	1	1	0	0	1
ENSG00000173175	ADCY5	protein_coding	0	0	0	0	1	0	0	0	0	0	0	0	0	0	0	0
ENSG00000173253	DMRT2	protein_coding	1	1	1	1	0	0	1	0	0	0	0	0	0	0	0	1
ENSG00000173320	STOX2	protein_coding	0	0	1	0	1	0	0	0	0	1	0	0	1	1	0	0
ENSG00000173376	NDNF	protein_coding	1	0	0	1	0	1	1	0	0	1	0	0	0	0	0	1
ENSG00000173404	INSM1	protein_coding	1	0	0	1	0	0	0	0	0	1	0	0	0	0	0	0
ENSG00000173406	DAB1	protein_coding	0	0	0	0	0	0	1	0	0	0	1	0	0	0	0	0
ENSG00000173482	PTPRM	protein_coding	0	0	0	0	1	0	0	0	0	0	0	0	0	1	0	0
ENSG00000173535	TNFRSF10C	protein_coding	0	0	0	0	0	1	1	0	0	0	0	1	0	0	0	0
ENSG00000173705	SUSD5	protein_coding	1	0	0	1	0	0	1	0	0	1	0	0	0	0	0	0
ENSG00000173805	HAP1	protein_coding	0	0	0	0	1	0	0	0	0	0	0	0	0	0	0	0
ENSG00000173868	PHOSPHO1	protein_coding	0	0	0	0	1	1	0	0	0	0	0	0	0	0	0	0
ENSG00000174059	CD34	protein_coding	0	0	0	1	0	1	1	0	0	0	0	0	0	0	0	0
ENSG00000174137	FAM53A	protein_coding	0	0	0	0	0	1	0	0	0	0	0	0	0	0	0	0
ENSG00000174145	NWD2	protein_coding	0	0	1	1	1	0	0	0	0	1	1	1	1	1	0	1
ENSG00000174226	SNX31	protein_coding	0	0	0	0	0	0	0	1	0	0	0	0	1	0	0	0
ENSG00000174279	EVX2	protein_coding	0	0	0	0	0	0	0	0	0	0	0	1	0	0	0	0
ENSG00000174326	SLC16A11	protein_coding	0	0	0	1	0	0	1	0	0	0	0	0	1	0	0	0
ENSG00000174332	GLIS1	protein_coding	0	0	0	1	0	0	0	0	0	1	1	0	0	0	0	0
ENSG00000174348	PODN	protein_coding	0	0	0	1	0	0	1	0	0	1	0	0	0	0	0	0
ENSG00000174403	MIR1-1HG-AS1	lncRNA	0	0	0	0	0	0	0	0	0	0	0	0	0	1	0	0
ENSG00000174407	MIR1-1HG	lncRNA	0	1	1	0	1	0	0	0	0	0	0	0	0	1	0	0
ENSG00000174469	CNTNAP2	protein_coding	0	0	0	1	0	0	0	1	0	1	0	0	0	1	0	0
ENSG00000174473	GALNTL6	protein_coding	1	0	0	1	0	0	1	1	0	0	0	0	0	0	0	1
ENSG00000174514	MFSD4A	protein_coding	0	0	0	0	0	0	0	0	0	0	0	0	1	0	0	0
ENSG00000174576	NPAS4	protein_coding	0	0	0	0	0	0	0	0	0	0	1	1	1	0	0	0
ENSG00000174611	KY	protein_coding	0	0	1	1	1	0	0	0	0	1	0	0	1	1	0	0
ENSG00000174899	PQLC2L	protein_coding	0	0	0	0	1	0	1	0	0	1	0	0	0	0	0	1
ENSG00000175164	ABO	protein_coding	0	1	1	0	0	0	1	0	0	1	0	0	1	0	0	1
ENSG00000175175	PPM1E	protein_coding	0	0	0	1	1	0	1	0	0	0	0	0	0	1	0	0
ENSG00000175264	CHST1	protein_coding	0	0	0	0	1	0	0	0	0	0	0	0	0	0	0	0
ENSG00000175265	GOLGA8A	protein_coding	0	0	0	1	0	0	0	0	0	0	0	0	0	1	0	0
ENSG00000175318	GRAMD2A	protein_coding	0	0	0	0	0	0	0	0	0	1	0	0	1	0	0	0
ENSG00000175344	CHRNA7	protein_coding	0	0	1	0	0	0	0	0	0	0	0	0	0	0	0	0
ENSG00000175352	NRIP3	protein_coding	1	0	0	0	1	0	0	0	0	0	0	0	0	1	0	1
ENSG00000175356	SCUBE2	protein_coding	0	0	0	0	1	1	0	0	0	0	0	0	0	1	0	0
ENSG00000175414	ARL10	protein_coding	0	0	0	0	1	1	0	0	0	0	0	0	0	0	0	1
ENSG00000175426	PCSK1	protein_coding	0	0	0	0	0	0	0	1	1	0	0	0	0	0	0	0
ENSG00000175445	LPL	protein_coding	0	0	0	0	1	0	0	0	0	0	0	0	1	0	0	0
ENSG00000175497	DPP10	protein_coding	1	1	1	0	1	0	1	1	0	1	0	0	1	1	0	0
ENSG00000175697	GPR156	protein_coding	0	0	1	0	0	0	0	0	0	0	0	0	0	0	0	0
ENSG00000175745	NR2F1	protein_coding	0	0	0	0	0	1	0	0	0	0	0	0	0	0	0	0
ENSG00000175766	EIF4E1B	protein_coding	0	0	0	1	1	0	0	1	0	0	1	1	0	0	0	0
ENSG00000175785	PRIMA1	protein_coding	0	0	0	0	1	0	0	0	0	0	1	0	0	0	0	0
ENSG00000175868	CALCB	protein_coding	0	0	1	0	1	0	0	0	0	0	0	0	0	1	0	1
ENSG00000175879	HOXD8	protein_coding	0	0	0	0	0	0	0	0	0	0	1	0	0	0	1	0
ENSG00000176014	TUBB6	protein_coding	0	0	0	0	0	0	0	0	0	1	0	0	0	0	0	0
ENSG00000176171	BNIP3	protein_coding	0	0	0	0	1	0	0	0	0	0	0	0	0	1	0	0
ENSG00000176194	CIDEA	protein_coding	1	0	0	1	0	0	1	0	0	1	1	0	1	0	0	1
ENSG00000176381	PRR18	protein_coding	1	0	0	0	1	1	1	0	0	0	0	1	1	0	0	0
ENSG00000176435	CLEC14A	protein_coding	0	0	0	1	0	0	0	0	0	0	0	0	0	0	0	0
ENSG00000176463	SLCO3A1	protein_coding	0	0	0	0	0	0	0	0	0	0	0	0	1	0	0	0
ENSG00000176532	PRR15	protein_coding	0	0	0	0	0	0	0	0	0	0	1	0	0	0	0	0
ENSG00000176595	KBTBD11	protein_coding	0	0	0	0	0	1	0	0	0	0	0	0	0	0	0	0
ENSG00000176597	B3GNT5	protein_coding	0	0	1	0	0	0	0	0	0	0	0	0	0	0	0	0
ENSG00000176678	FOXL1	protein_coding	1	0	0	0	0	0	0	0	0	0	1	1	0	0	0	0
ENSG00000176692	FOXC2	protein_coding	1	0	1	0	0	0	0	0	0	0	1	0	1	0	0	1
ENSG00000176697	BDNF	protein_coding	1	1	1	0	0	0	1	0	0	1	1	1	1	0	0	0
ENSG00000176753	C15orf56	lncRNA	0	0	0	0	0	0	1	0	0	0	0	0	0	0	0	0
ENSG00000176769	TCERG1L	protein_coding	0	0	0	1	0	0	0	1	0	1	1	0	0	0	0	0
ENSG00000176842	IRX5	protein_coding	0	0	0	0	0	0	0	0	0	1	0	0	0	0	0	0
ENSG00000176928	GCNT4	protein_coding	0	0	1	0	0	0	0	0	0	0	0	0	0	0	0	0
ENSG00000176956	LY6H	protein_coding	1	0	0	1	1	0	1	0	0	0	1	1	1	1	0	1
ENSG00000176998	HCG4	unprocessed_pseudogene	1	1	1	0	0	1	0	0	0	0	1	0	1	0	0	1
ENSG00000177098	SCN4B	protein_coding	0	0	0	0	0	1	0	0	0	0	0	0	0	0	0	0
ENSG00000177103	DSCAML1	protein_coding	1	1	0	0	1	0	0	0	1	1	1	0	0	0	0	1
ENSG00000177181	RIMKLA	protein_coding	0	0	0	0	0	0	1	0	0	1	0	0	0	0	0	0
ENSG00000177272	KCNA3	protein_coding	0	1	1	1	0	0	1	0	0	1	1	1	1	0	0	1
ENSG00000177294	FBXO39	protein_coding	0	1	1	1	0	0	0	0	0	0	1	1	1	0	0	1
ENSG00000177301	KCNA2	protein_coding	1	0	1	1	1	0	0	0	0	0	1	0	1	1	0	0
ENSG00000177369	AC004797.1	lncRNA	0	0	0	0	0	1	0	0	0	0	0	0	0	0	0	0
ENSG00000177453	NIM1K	protein_coding	0	0	0	1	1	1	0	0	0	0	1	0	0	1	0	0
ENSG00000177459	ERICH5	protein_coding	0	0	1	0	0	1	1	0	0	0	0	0	0	0	0	0
ENSG00000177468	OLIG3	protein_coding	0	0	0	1	0	0	0	1	1	0	1	1	0	0	0	0
ENSG00000177511	ST8SIA3	protein_coding	0	1	1	0	0	0	0	0	0	0	1	1	1	0	0	1
ENSG00000177519	RPRM	protein_coding	0	0	0	1	1	0	0	0	0	1	0	0	0	1	0	0
ENSG00000177721	ANXA2R	protein_coding	0	0	1	0	0	0	0	0	0	0	1	0	0	0	0	0
ENSG00000177738	AC025171.1	lncRNA	0	0	0	0	0	0	0	0	1	0	1	1	1	0	1	0
ENSG00000177875	CCDC184	protein_coding	0	0	0	1	1	1	0	0	0	1	0	0	0	0	0	0
ENSG00000178015	GPR150	protein_coding	1	1	1	0	1	0	0	0	0	0	0	1	0	0	0	1
ENSG00000178053	MLF1	protein_coding	0	0	0	0	1	1	0	0	0	1	0	0	0	1	0	0
ENSG00000178163	ZNF518B	protein_coding	1	0	1	1	0	0	1	1	0	0	1	0	0	0	0	0
ENSG00000178171	AMER3	protein_coding	0	0	0	0	1	0	0	1	0	1	1	0	0	0	0	0
ENSG00000178343	SHISA3	protein_coding	1	0	1	1	1	0	1	0	0	0	0	0	0	0	0	0
ENSG00000178394	HTR1A	protein_coding	0	1	1	1	0	0	0	0	0	0	1	1	1	0	0	1
ENSG00000178403	NEUROG2	protein_coding	0	0	0	1	0	1	0	0	0	1	0	0	0	0	0	0
ENSG00000178538	CA8	protein_coding	0	0	0	0	0	0	1	0	0	0	0	0	0	0	0	0
ENSG00000178568	ERBB4	protein_coding	0	0	0	0	1	0	1	0	0	1	0	0	0	1	0	0
ENSG00000178645	C10orf53	protein_coding	0	0	0	1	0	0	0	1	0	0	1	1	0	0	0	1
ENSG00000178695	KCTD12	protein_coding	0	0	0	0	0	0	0	0	0	1	0	0	0	0	0	0
ENSG00000178726	THBD	protein_coding	0	0	0	0	0	0	0	0	0	1	0	0	0	0	0	0
ENSG00000178796	RIIAD1	protein_coding	0	1	0	0	0	0	0	0	0	0	0	0	1	0	0	0
ENSG00000178860	MSC	protein_coding	0	1	1	1	0	0	0	0	0	0	1	0	1	0	0	1
ENSG00000178882	RFLNA	protein_coding	0	0	1	0	0	0	1	0	0	0	0	0	1	0	0	1
ENSG00000178919	FOXE1	protein_coding	1	1	1	1	1	0	0	0	0	1	1	0	1	1	0	1
ENSG00000179008	C14orf39	protein_coding	1	1	1	1	0	0	1	0	0	1	1	1	0	0	0	1
ENSG00000179058	C9orf50	protein_coding	1	0	0	0	0	0	0	0	0	0	0	0	0	0	0	0
ENSG00000179133	C10orf67	protein_coding	0	0	0	0	1	1	0	0	0	0	0	1	0	0	0	0
ENSG00000179242	CDH4	protein_coding	1	1	1	1	0	0	0	0	0	1	1	0	1	1	0	0
ENSG00000179314	WSCD1	protein_coding	1	0	1	1	0	0	1	0	0	0	0	0	0	0	0	0
ENSG00000179348	GATA2	protein_coding	0	0	0	0	1	1	0	0	0	0	0	0	0	0	0	0
ENSG00000179388	EGR3	protein_coding	0	0	0	0	1	0	0	1	0	0	0	0	0	0	0	0
ENSG00000179399	GPC5	protein_coding	0	0	1	0	1	1	1	1	0	0	0	0	0	0	0	0
ENSG00000179603	GRM8	protein_coding	0	0	0	0	0	0	0	0	0	0	1	0	0	0	0	0
ENSG00000179673	RPRML	protein_coding	0	0	0	0	0	1	0	0	0	0	0	0	0	0	0	0
ENSG00000179796	LRRC3B	protein_coding	1	0	1	1	0	0	1	0	0	1	0	0	1	0	0	0
ENSG00000179846	NKPD1	protein_coding	0	0	1	1	0	0	0	0	0	0	0	0	0	0	0	0
ENSG00000179855	GIPC3	protein_coding	0	0	0	1	1	0	0	0	0	0	0	0	0	1	0	0
ENSG00000179902	C1orf194	protein_coding	0	0	0	1	0	0	0	0	0	1	0	0	0	0	0	0
ENSG00000179915	NRXN1	protein_coding	1	1	1	1	0	0	1	1	0	1	1	0	1	0	0	1
ENSG00000180044	C3orf80	protein_coding	0	0	0	0	1	1	1	0	0	1	0	0	0	1	0	0
ENSG00000180053	NKX2-6	protein_coding	0	1	1	1	0	0	0	1	1	1	1	1	0	0	0	0
ENSG00000180269	GPR139	protein_coding	0	1	0	1	0	0	1	0	0	0	1	1	1	0	0	1
ENSG00000180287	PLD5	protein_coding	1	1	1	1	1	0	1	1	0	1	0	0	0	1	0	0
ENSG00000180318	ALX1	protein_coding	0	1	1	1	1	0	1	1	0	1	1	1	1	1	0	1
ENSG00000180336	MEIOC	protein_coding	0	0	1	1	0	0	1	1	1	0	0	0	1	0	0	0
ENSG00000180440	SERTM1	protein_coding	0	0	1	1	0	0	0	0	0	1	0	1	0	0	0	0
ENSG00000180537	RNF182	protein_coding	0	0	1	1	0	0	0	0	0	1	1	0	0	0	0	0
ENSG00000180613	GSX2	protein_coding	0	0	1	1	1	0	0	0	0	0	0	0	1	1	0	1
ENSG00000180616	SSTR2	protein_coding	0	0	0	1	1	0	0	0	0	0	1	0	0	1	0	0
ENSG00000180730	SHISA2	protein_coding	0	0	0	0	0	0	0	0	0	0	0	0	1	0	0	0
ENSG00000180739	S1PR5	protein_coding	0	0	1	0	0	0	0	0	0	0	0	0	1	0	0	0
ENSG00000180787	ZFP3	protein_coding	1	0	0	0	0	1	0	0	0	1	0	0	0	0	0	1
ENSG00000180806	HOXC9	protein_coding	0	0	0	1	0	0	1	0	0	1	0	0	0	0	0	1
ENSG00000180818	HOXC10	protein_coding	0	0	0	1	0	0	0	0	0	0	1	0	1	0	0	0
ENSG00000180822	PSMG4	protein_coding	1	1	1	0	0	0	1	0	0	0	0	1	1	0	0	0
ENSG00000180828	BHLHE22	protein_coding	0	0	1	0	1	0	0	0	0	0	0	0	0	1	0	1
ENSG00000181072	CHRM2	protein_coding	1	1	1	1	0	0	1	1	0	1	1	1	1	0	0	1
ENSG00000181104	F2R	protein_coding	1	0	0	0	0	0	0	0	0	0	0	0	0	0	0	0
ENSG00000181126	HLA-V	transcribed_unprocessed_pseudogene	0	0	1	0	0	1	0	0	0	1	1	1	0	0	0	1
ENSG00000181195	PENK	protein_coding	0	1	1	1	0	0	1	1	1	1	1	0	1	0	0	1
ENSG00000181234	TMEM132C	protein_coding	1	0	0	1	1	0	1	0	0	1	1	1	1	1	0	0
ENSG00000181291	TMEM132E	protein_coding	1	0	0	1	1	0	1	0	0	0	0	0	0	1	0	0
ENSG00000181418	DDN	protein_coding	0	0	0	0	0	0	0	0	0	0	0	0	1	0	0	0
ENSG00000181585	TMIE	protein_coding	0	0	0	0	1	1	1	0	0	0	0	0	0	1	0	0
ENSG00000181619	GPR135	protein_coding	1	0	0	0	1	1	1	0	0	0	0	1	0	0	0	0
ENSG00000181790	ADGRB1	protein_coding	0	0	0	0	1	0	0	0	0	0	0	0	0	1	0	0
ENSG00000181965	NEUROG1	protein_coding	1	0	1	1	1	0	0	0	0	0	1	1	0	1	0	0
ENSG00000182022	CHST15	protein_coding	0	0	0	0	1	0	0	0	0	0	0	0	0	0	0	0
ENSG00000182103	FAM181B	protein_coding	0	0	1	1	1	0	0	0	0	1	1	0	1	1	0	0
ENSG00000182132	KCNIP1	protein_coding	1	0	1	1	0	0	1	0	0	1	1	0	0	0	0	0
ENSG00000182168	UNC5C	protein_coding	1	0	0	1	0	0	1	0	0	0	0	0	0	1	0	0
ENSG00000182175	RGMA	protein_coding	0	0	0	0	1	0	0	0	0	0	0	0	0	1	0	0
ENSG00000182183	SHISAL2A	protein_coding	1	0	0	0	1	0	0	0	0	0	0	1	0	0	0	0
ENSG00000182218	HHIPL1	protein_coding	0	0	1	0	1	0	0	0	0	0	1	0	0	0	0	0
ENSG00000182223	ZAR1	protein_coding	1	0	1	0	1	1	0	0	0	0	1	0	1	0	0	0
ENSG00000182253	SYNM	protein_coding	0	0	0	1	0	0	0	0	0	1	0	0	0	0	0	0
ENSG00000182255	KCNA4	protein_coding	0	1	1	1	0	0	0	1	0	0	1	1	1	0	0	1
ENSG00000182256	GABRG3	protein_coding	0	0	1	1	0	0	1	0	0	1	1	1	0	0	0	0
ENSG00000182348	ZNF804B	protein_coding	0	0	0	1	1	0	1	0	0	0	1	0	0	1	0	1
ENSG00000182389	CACNB4	protein_coding	0	0	0	0	1	0	0	0	0	0	0	0	0	0	0	0
ENSG00000182450	KCNK4	protein_coding	0	0	0	1	1	1	0	0	0	0	0	0	0	1	0	0
ENSG00000182621	PLCB1	protein_coding	1	0	1	0	1	1	1	0	0	0	0	0	0	1	0	0
ENSG00000182631	RXFP3	protein_coding	1	0	1	1	0	0	1	0	0	0	1	1	0	0	0	0
ENSG00000182674	KCNB2	protein_coding	0	0	0	1	1	0	0	0	0	1	1	0	1	0	0	0
ENSG00000182687	GALR2	protein_coding	0	1	1	1	0	0	1	0	0	0	0	0	0	1	0	1
ENSG00000182732	RGS6	protein_coding	0	0	0	1	1	0	1	0	0	1	0	0	1	1	0	0
ENSG00000182747	SLC35D3	protein_coding	0	0	0	0	0	0	0	0	0	1	0	0	0	0	0	0
ENSG00000182759	MAFA	protein_coding	0	0	1	0	0	0	0	0	0	1	1	0	0	0	0	0
ENSG00000182771	GRID1	protein_coding	0	0	0	0	1	0	0	0	0	0	0	0	0	1	0	0
ENSG00000182870	GALNT9	protein_coding	1	1	1	1	0	0	1	0	0	1	1	0	0	0	0	1
ENSG00000182901	RGS7	protein_coding	1	1	0	1	1	0	1	1	0	1	0	1	1	0	0	0
ENSG00000182938	OTOP3	protein_coding	0	0	0	0	0	0	0	0	1	0	0	0	1	1	0	0
ENSG00000182968	SOX1	protein_coding	0	0	0	1	0	0	0	1	0	0	0	0	0	0	0	0
ENSG00000182985	CADM1	protein_coding	1	0	0	0	1	0	1	0	0	0	0	0	0	0	0	0
ENSG00000183023	SLC8A1	protein_coding	0	0	0	1	0	0	1	0	0	1	1	0	0	0	0	1
ENSG00000183034	OTOP2	protein_coding	0	0	0	1	0	1	1	0	1	0	1	1	0	0	0	0
ENSG00000183049	CAMK1D	protein_coding	0	0	0	0	0	1	0	0	0	0	0	0	0	0	0	0
ENSG00000183072	NKX2-5	protein_coding	0	0	1	0	1	0	0	0	0	0	0	0	1	0	0	1
ENSG00000183090	FREM3	protein_coding	1	0	0	1	0	0	1	0	0	1	1	1	0	0	0	0
ENSG00000183092	BEGAIN	protein_coding	1	0	0	0	1	0	0	0	0	0	1	0	0	0	0	0
ENSG00000183098	GPC6	protein_coding	0	0	0	0	1	0	1	0	0	0	0	0	0	0	0	0
ENSG00000183114	FAM43B	protein_coding	1	0	1	1	0	0	1	0	0	1	1	0	0	1	0	0
ENSG00000183117	CSMD1	protein_coding	1	0	1	1	0	0	1	0	0	0	1	0	0	0	0	1
ENSG00000183166	CALN1	protein_coding	1	1	1	1	0	0	1	1	0	1	1	0	0	0	0	0
ENSG00000183242	WT1-AS	lncRNA	1	1	1	1	1	0	1	0	0	0	1	0	0	1	0	0
ENSG00000183287	CCBE1	protein_coding	0	0	0	1	1	0	0	0	0	0	0	0	0	0	0	0
ENSG00000183317	EPHA10	protein_coding	0	1	0	0	0	0	0	0	0	0	0	1	0	0	0	1
ENSG00000183454	GRIN2A	protein_coding	0	1	0	0	0	1	1	0	0	0	0	0	1	0	0	1
ENSG00000183570	PCBP3	protein_coding	1	1	1	1	1	0	1	1	0	1	0	0	0	0	0	0
ENSG00000183578	TNFAIP8L3	protein_coding	0	0	1	0	1	0	0	0	0	0	0	0	0	0	0	0
ENSG00000183654	MARCH11	protein_coding	0	1	1	1	0	0	1	1	0	1	1	1	1	0	0	1
ENSG00000183691	NOG	protein_coding	0	0	0	0	1	1	0	0	0	0	0	0	0	0	0	0
ENSG00000183715	OPCML	protein_coding	1	1	1	1	0	0	1	0	0	0	0	0	0	0	0	1
ENSG00000183733	FIGLA	protein_coding	0	1	1	1	0	0	0	1	0	0	1	1	1	0	0	1
ENSG00000183734	ASCL2	protein_coding	1	0	0	1	0	1	0	1	1	1	0	0	1	0	0	0
ENSG00000183760	ACP7	protein_coding	0	0	0	0	1	0	0	0	0	0	0	0	0	0	0	0
ENSG00000183770	FOXL2	protein_coding	0	0	1	1	1	0	0	0	0	1	1	0	0	1	0	0
ENSG00000183780	SLC35F3	protein_coding	0	0	1	0	1	0	1	0	0	1	0	0	0	1	0	0
ENSG00000183783	KCTD8	protein_coding	0	1	1	1	1	0	1	1	0	1	1	1	1	1	0	1
ENSG00000183798	EMILIN3	protein_coding	1	0	0	1	1	0	0	0	0	1	1	0	1	1	0	1
ENSG00000183807	FAM162B	protein_coding	1	0	1	1	0	0	1	1	0	0	0	0	1	1	0	1
ENSG00000183979	NPB	protein_coding	0	0	0	1	0	0	0	0	0	0	0	0	0	0	0	0
ENSG00000184058	TBX1	protein_coding	0	0	0	1	1	0	0	0	0	1	0	0	0	1	0	0
ENSG00000184113	CLDN5	protein_coding	0	0	0	1	0	0	1	0	0	1	0	0	0	0	0	0
ENSG00000184156	KCNQ3	protein_coding	0	0	0	1	1	0	1	0	0	0	0	0	0	1	0	0
ENSG00000184160	ADRA2C	protein_coding	1	0	0	0	0	0	0	0	0	0	1	0	0	0	0	0
ENSG00000184185	KCNJ12	protein_coding	0	0	1	1	1	0	0	0	0	1	1	0	0	0	0	0
ENSG00000184221	OLIG1	protein_coding	1	1	1	1	1	0	1	0	0	1	0	1	0	1	0	1
ENSG00000184254	ALDH1A3	protein_coding	0	0	0	0	0	1	0	0	0	1	0	0	0	0	0	1
ENSG00000184261	KCNK12	protein_coding	0	0	1	1	1	0	1	0	0	1	0	0	0	1	0	1
ENSG00000184302	SIX6	protein_coding	0	0	1	1	0	0	1	0	0	1	1	1	1	0	0	1
ENSG00000184304	PRKD1	protein_coding	0	0	0	0	1	0	1	0	0	1	0	0	0	1	0	0
ENSG00000184305	CCSER1	protein_coding	0	0	0	0	0	0	0	0	0	1	0	0	0	0	0	0
ENSG00000184347	SLIT3	protein_coding	0	0	0	1	0	0	0	0	0	1	0	0	0	0	0	0
ENSG00000184368	MAP7D2	protein_coding	0	0	0	0	0	0	0	0	0	0	0	0	1	0	0	0
ENSG00000184408	KCND2	protein_coding	0	0	0	0	1	0	1	0	0	0	0	0	0	1	0	1
ENSG00000184486	POU3F2	protein_coding	0	0	0	1	1	0	0	0	0	0	0	0	0	0	0	0
ENSG00000184588	PDE4B	protein_coding	0	0	0	1	1	0	0	0	0	1	0	0	0	1	0	1
ENSG00000184672	RALYL	protein_coding	0	0	0	1	0	0	0	0	0	1	1	1	0	0	0	0
ENSG00000184702	SEPT5	protein_coding	1	0	0	0	0	1	0	0	1	0	1	0	1	0	0	0
ENSG00000184792	OSBP2	protein_coding	0	0	0	0	1	0	1	0	0	0	1	0	0	1	0	0
ENSG00000184828	ZBTB7C	protein_coding	0	0	0	1	0	0	0	0	0	0	0	0	1	0	0	0
ENSG00000184838	PRR16	protein_coding	1	0	0	0	1	0	0	0	0	0	0	0	0	1	0	0
ENSG00000184845	DRD1	protein_coding	0	0	1	0	0	0	0	0	0	0	1	1	0	0	0	1
ENSG00000184922	FMNL1	protein_coding	0	0	0	0	0	1	0	0	0	0	0	0	0	0	0	0
ENSG00000184937	WT1	protein_coding	1	1	1	1	1	0	1	0	0	1	1	1	1	0	0	0
ENSG00000184985	SORCS2	protein_coding	0	0	0	0	1	0	0	0	0	0	0	0	0	1	0	0
ENSG00000184986	TMEM121	protein_coding	0	0	0	0	1	1	0	0	0	0	0	0	0	0	0	0
ENSG00000185002	RFX6	protein_coding	0	0	0	0	0	0	1	0	0	0	0	0	0	0	0	0
ENSG00000185046	ANKS1B	protein_coding	0	0	1	1	1	0	1	0	0	0	1	1	0	1	0	0
ENSG00000185070	FLRT2	protein_coding	1	0	1	0	0	0	0	1	0	1	1	1	1	0	0	0
ENSG00000185112	FAM43A	protein_coding	0	0	0	1	0	0	0	0	0	0	0	0	0	0	0	0
ENSG00000185149	NPY2R	protein_coding	1	1	1	1	0	0	1	0	0	0	1	1	0	1	0	1
ENSG00000185155	MIXL1	protein_coding	0	0	1	1	0	0	0	0	0	1	0	0	1	0	0	0
ENSG00000185269	NOTUM	protein_coding	1	0	0	0	0	0	0	0	0	0	1	0	1	0	0	0
ENSG00000185274	GALNT17	protein_coding	0	1	1	1	0	0	1	1	0	1	1	1	0	0	0	0
ENSG00000185352	HS6ST3	protein_coding	0	0	0	0	1	1	0	0	0	0	0	0	0	1	0	0
ENSG00000185442	FAM174B	protein_coding	0	0	0	0	0	0	0	0	0	1	0	0	0	0	0	0
ENSG00000185477	GPRIN3	protein_coding	0	0	0	0	0	0	1	0	0	0	0	0	0	0	0	0
ENSG00000185513	L3MBTL1	protein_coding	0	0	0	0	0	1	0	0	0	0	0	0	0	0	0	0
ENSG00000185518	SV2B	protein_coding	0	0	0	0	1	0	0	0	0	0	0	0	0	0	0	0
ENSG00000185532	PRKG1	protein_coding	1	0	1	1	1	1	1	0	0	1	0	0	1	0	0	1
ENSG00000185559	DLK1	protein_coding	1	1	1	1	0	0	1	1	0	1	1	1	1	0	0	1
ENSG00000185585	OLFML2A	protein_coding	0	0	0	0	0	1	0	0	0	0	0	0	0	0	0	0
ENSG00000185610	DBX2	protein_coding	1	0	1	1	0	0	1	0	0	0	1	0	0	0	0	0
ENSG00000185652	NTF3	protein_coding	0	1	1	1	1	1	1	1	0	0	1	0	0	1	0	1
ENSG00000185668	POU3F1	protein_coding	0	0	0	0	1	0	0	0	0	1	0	0	0	0	0	0
ENSG00000185736	ADARB2	protein_coding	1	1	1	0	1	0	0	0	0	0	1	0	0	1	0	1
ENSG00000185737	NRG3	protein_coding	1	0	1	0	0	0	0	0	0	1	1	1	1	0	0	1
ENSG00000185760	KCNQ5	protein_coding	1	0	0	0	0	0	0	0	0	1	0	0	1	0	0	1
ENSG00000185774	KCNIP4	protein_coding	0	1	1	0	1	0	0	0	0	1	1	1	0	1	0	1
ENSG00000185811	IKZF1	protein_coding	1	0	1	1	1	0	1	0	0	1	1	0	1	1	0	0
ENSG00000185818	NAT8L	protein_coding	0	0	0	0	1	0	0	0	0	0	0	0	0	0	0	0
ENSG00000185924	RTN4RL1	protein_coding	0	0	0	0	1	0	0	0	0	0	0	0	0	1	0	0
ENSG00000185942	NKAIN3	protein_coding	0	0	0	1	1	1	1	1	0	1	0	0	1	0	0	0
ENSG00000185985	SLITRK2	protein_coding	0	0	0	0	0	0	0	0	0	0	0	0	1	0	0	0
ENSG00000185988	PLK5	protein_coding	1	0	1	1	1	0	1	1	0	1	1	0	0	1	0	0
ENSG00000186047	DLEU7	protein_coding	0	0	1	1	0	0	0	0	0	1	1	1	0	0	0	1
ENSG00000186188	FFAR4	protein_coding	0	0	0	0	0	0	1	0	0	0	0	0	0	0	0	0
ENSG00000186197	EDARADD	protein_coding	0	0	0	1	1	0	0	0	0	0	0	0	0	1	0	0
ENSG00000186235	LINC02610	lncRNA	0	0	0	0	0	0	0	1	1	0	0	1	0	0	0	0
ENSG00000186297	GABRA5	protein_coding	0	0	1	1	0	0	1	0	0	0	1	1	0	0	0	1
ENSG00000186377	CYP4X1	protein_coding	1	0	0	0	0	0	0	1	1	0	0	0	0	0	0	0
ENSG00000186479	RGS7BP	protein_coding	0	0	0	1	0	0	1	0	0	0	0	0	0	0	0	0
ENSG00000186493	C5orf38	protein_coding	0	0	0	1	0	1	1	0	0	1	0	0	0	0	0	0
ENSG00000186642	PDE2A	protein_coding	0	0	0	0	0	1	0	0	0	0	0	0	0	0	0	0
ENSG00000186732	MPPED1	protein_coding	0	0	0	1	1	0	0	0	0	0	0	0	0	1	0	1
ENSG00000186766	FOXI2	protein_coding	0	0	0	1	0	0	0	1	1	0	1	1	0	0	0	0
ENSG00000186862	PDZD7	protein_coding	0	0	0	0	0	0	0	0	0	0	0	0	1	0	0	0
ENSG00000186867	QRFPR	protein_coding	0	0	1	1	0	0	1	0	0	1	1	1	0	0	0	1
ENSG00000186868	MAPT	protein_coding	0	0	0	0	1	1	0	0	0	0	0	0	0	0	0	0
ENSG00000186895	FGF3	protein_coding	0	1	1	1	0	0	1	0	0	1	1	0	0	0	0	0
ENSG00000186960	LINC01551	lncRNA	0	0	0	0	0	0	0	1	1	0	0	1	0	0	0	0
ENSG00000187017	ESPN	protein_coding	0	0	0	0	0	0	0	0	0	0	0	0	1	0	0	0
ENSG00000187068	C3orf70	protein_coding	0	0	0	1	0	0	0	0	0	1	0	0	0	0	0	0
ENSG00000187094	CCK	protein_coding	0	0	0	1	0	0	1	0	0	1	1	1	0	0	0	1
ENSG00000187122	SLIT1	protein_coding	0	0	0	0	1	0	1	0	0	0	1	0	0	1	0	0
ENSG00000187135	VSTM2B	protein_coding	0	1	1	1	0	0	1	0	0	1	1	1	1	0	0	1
ENSG00000187140	FOXD3	protein_coding	0	0	0	0	1	0	0	1	1	0	1	1	0	1	0	1
ENSG00000187260	WDR86	protein_coding	1	1	1	1	0	0	1	0	0	1	0	0	1	0	0	0
ENSG00000187391	MAGI2	protein_coding	1	1	1	1	1	0	1	0	0	0	1	1	1	1	0	1
ENSG00000187398	LUZP2	protein_coding	0	0	1	1	1	1	1	0	0	1	1	0	0	1	0	0
ENSG00000187416	LHFPL3	protein_coding	1	1	1	1	1	0	1	0	0	1	1	1	0	1	0	1
ENSG00000187634	SAMD11	protein_coding	0	0	0	0	0	1	0	0	0	0	0	0	0	0	0	0
ENSG00000187714	SLC18A3	protein_coding	1	1	1	1	0	0	1	0	0	1	1	0	0	0	0	1
ENSG00000187715	KBTBD12	protein_coding	0	0	1	0	0	0	0	1	1	0	0	0	0	0	0	0
ENSG00000187773	DIPK1C	protein_coding	1	0	1	1	1	1	1	0	0	0	1	0	0	1	0	0
ENSG00000187821	HELT	protein_coding	0	0	0	1	0	0	0	0	0	0	0	0	0	0	0	0
ENSG00000187848	P2RX2	protein_coding	0	0	0	1	1	0	1	0	0	1	1	0	0	1	0	1
ENSG00000187902	SHISA7	protein_coding	0	0	0	1	1	1	0	0	0	0	1	0	0	0	0	0
ENSG00000187955	COL14A1	protein_coding	0	0	0	1	0	0	0	0	0	1	0	0	0	0	0	0
ENSG00000188004	SNHG28	lncRNA	0	0	0	0	0	0	0	0	0	0	0	0	1	0	0	0
ENSG00000188064	WNT7B	protein_coding	0	0	0	0	1	0	0	0	0	0	0	0	0	0	0	0
ENSG00000188133	TMEM215	protein_coding	1	0	1	1	0	0	1	0	0	0	1	1	1	0	0	0
ENSG00000188176	SMTNL2	protein_coding	0	0	0	0	0	1	0	0	0	0	0	0	0	0	0	0
ENSG00000188242	AC010442.1	lncRNA	0	0	0	0	0	0	0	0	0	0	0	0	1	0	0	0
ENSG00000188338	SLC38A3	protein_coding	0	0	0	0	0	1	0	0	0	0	0	0	0	0	0	0
ENSG00000188385	JAKMIP3	protein_coding	0	0	0	0	1	0	0	0	0	0	0	0	0	1	0	1
ENSG00000188452	CERKL	protein_coding	0	0	0	0	1	0	0	0	0	1	0	0	1	0	0	0
ENSG00000188487	INSC	protein_coding	0	1	1	0	0	0	0	1	0	0	1	1	1	0	0	0
ENSG00000188505	NCCRP1	protein_coding	0	0	1	0	1	0	0	0	0	0	0	0	0	0	0	0
ENSG00000188517	COL25A1	protein_coding	1	0	1	1	1	0	1	0	0	1	0	0	0	1	0	0
ENSG00000188523	CFAP77	protein_coding	0	1	0	1	0	0	0	0	0	0	1	0	0	0	0	1
ENSG00000188580	NKAIN2	protein_coding	0	0	1	1	1	0	0	0	0	0	0	0	0	1	0	0
ENSG00000188582	PAQR9	protein_coding	0	0	1	0	1	0	1	0	0	0	1	0	0	1	0	0
ENSG00000188620	HMX3	protein_coding	1	0	1	1	1	0	1	0	0	1	1	0	1	0	0	1
ENSG00000188730	VWC2	protein_coding	1	0	1	1	1	0	1	1	0	1	1	0	1	1	0	0
ENSG00000188779	SKOR1	protein_coding	1	0	1	1	1	0	1	0	0	1	1	0	0	1	0	0
ENSG00000188803	SHISA6	protein_coding	1	1	1	1	1	0	1	1	0	1	1	0	0	1	0	0
ENSG00000188816	HMX2	protein_coding	1	1	1	1	1	0	1	0	0	1	1	0	1	1	0	0
ENSG00000188848	BEND4	protein_coding	0	0	0	1	0	0	0	1	1	1	1	1	0	0	0	0
ENSG00000188859	FAM78B	protein_coding	0	0	1	0	0	0	0	0	0	0	1	0	1	0	0	0
ENSG00000188883	KLRG2	protein_coding	0	0	0	1	0	0	0	0	0	1	0	0	0	0	0	0
ENSG00000188906	LRRK2	protein_coding	0	0	0	0	1	0	0	0	0	0	0	0	0	0	0	0
ENSG00000188910	GJB3	protein_coding	0	0	0	0	0	0	0	0	0	0	0	0	1	0	0	0
ENSG00000188916	INSYN2A	protein_coding	0	0	0	0	1	0	0	1	0	1	0	0	0	1	0	0
ENSG00000189056	RELN	protein_coding	1	0	1	1	1	0	1	0	0	0	1	0	0	1	0	1
ENSG00000189127	ANKRD34B	protein_coding	0	0	1	1	1	0	1	0	0	1	0	0	0	1	0	0
ENSG00000189238	LINC00943	lncRNA	0	0	1	1	0	0	0	1	0	1	0	1	0	0	0	0
ENSG00000189292	ALKAL2	protein_coding	0	0	1	0	1	1	0	0	0	1	1	1	1	0	0	0
ENSG00000189337	KAZN	protein_coding	0	0	0	1	1	0	0	0	0	0	1	0	0	1	0	0
ENSG00000189409	MMP23B	protein_coding	0	1	1	1	1	0	1	0	0	1	1	1	0	0	0	0
ENSG00000189431	RASSF10	protein_coding	0	0	1	1	0	0	0	0	0	1	0	0	1	0	0	0
ENSG00000196090	PTPRT	protein_coding	1	0	0	1	1	0	1	0	0	0	1	0	0	1	0	1
ENSG00000196092	PAX5	protein_coding	0	0	0	1	1	1	0	0	0	0	0	0	0	1	0	0
ENSG00000196159	FAT4	protein_coding	0	0	0	0	0	1	0	0	0	0	0	0	0	0	0	1
ENSG00000196169	KIF19	protein_coding	1	1	1	1	1	0	1	0	0	1	1	1	0	1	0	0
ENSG00000196260	SFTA2	protein_coding	0	1	1	0	0	0	0	0	0	0	0	0	1	0	0	0
ENSG00000196277	GRM7	protein_coding	0	1	1	1	0	0	0	0	0	1	1	1	1	0	0	0
ENSG00000196337	CGB7	protein_coding	0	0	0	0	1	1	0	0	0	0	0	0	0	0	0	0
ENSG00000196353	CPNE4	protein_coding	0	0	0	1	0	0	0	0	0	0	0	0	0	0	0	0
ENSG00000196358	NTNG2	protein_coding	1	0	0	0	1	1	0	0	0	0	1	1	0	1	0	1
ENSG00000196361	ELAVL3	protein_coding	1	1	1	1	0	0	1	0	1	1	1	0	0	0	0	1
ENSG00000196376	SLC35F1	protein_coding	1	0	1	0	1	0	1	0	0	1	1	0	0	1	0	0
ENSG00000196405	EVL	protein_coding	0	0	0	0	1	0	0	0	0	0	0	0	0	0	0	0
ENSG00000196460	RFX8	protein_coding	0	1	1	0	0	0	0	0	0	0	0	0	0	0	0	0
ENSG00000196482	ESRRG	protein_coding	0	0	0	0	0	0	0	0	0	0	1	1	0	0	0	0
ENSG00000196503	ARL9	protein_coding	1	0	1	0	0	0	0	0	0	1	0	0	0	0	0	0
ENSG00000196581	AJAP1	protein_coding	1	1	1	0	0	0	0	0	0	1	1	0	0	0	0	1
ENSG00000196639	HRH1	protein_coding	0	0	1	0	0	0	0	0	0	1	0	0	0	0	0	0
ENSG00000196660	SLC30A10	protein_coding	1	0	1	0	1	0	1	1	0	0	1	0	0	1	0	0
ENSG00000196711	ALKAL1	protein_coding	0	0	1	0	0	0	1	1	0	1	0	0	0	0	0	1
ENSG00000196932	TMEM26	protein_coding	1	1	0	1	0	0	0	0	0	0	1	1	0	0	0	0
ENSG00000197106	SLC6A17	protein_coding	0	0	1	1	0	0	0	1	0	1	0	0	0	0	0	1
ENSG00000197177	ADGRA1	protein_coding	1	1	1	0	1	0	1	0	0	0	1	0	0	1	0	1
ENSG00000197291	RAMP2-AS1	lncRNA	0	0	0	1	1	0	0	0	0	0	0	0	0	0	0	0
ENSG00000197308	GATA3-AS1	lncRNA	0	0	0	1	1	1	1	1	0	1	1	1	0	1	0	0
ENSG00000197322	C17orf102	lncRNA	1	0	0	0	1	0	1	0	0	0	0	0	0	1	0	0
ENSG00000197355	UAP1L1	protein_coding	0	0	0	0	0	0	1	0	0	0	0	0	1	0	0	0
ENSG00000197406	DIO3	protein_coding	0	1	1	0	0	0	0	1	0	0	0	0	0	0	0	0
ENSG00000197410	DCHS2	protein_coding	1	0	0	1	1	0	0	0	0	0	0	0	0	1	0	1
ENSG00000197444	OGDHL	protein_coding	0	0	1	0	1	0	0	0	0	0	0	0	0	0	0	0
ENSG00000197635	DPP4	protein_coding	1	0	0	0	0	0	1	0	0	0	0	0	0	0	0	0
ENSG00000197705	KLHL14	protein_coding	0	0	1	1	1	0	0	0	0	0	0	0	1	0	0	0
ENSG00000197763	TXNRD3	protein_coding	0	0	0	0	0	1	0	0	0	0	0	0	0	0	0	0
ENSG00000197859	ADAMTSL2	protein_coding	0	0	0	0	0	1	0	0	0	0	0	0	0	0	0	0
ENSG00000197905	TEAD4	protein_coding	0	0	0	0	0	0	0	0	0	1	0	0	0	0	0	0
ENSG00000197921	HES5	protein_coding	0	0	1	1	0	0	0	0	0	0	0	0	0	0	0	0
ENSG00000197971	MBP	protein_coding	0	0	1	0	0	0	0	0	0	0	0	0	0	0	0	0
ENSG00000197977	ELOVL2	protein_coding	1	0	0	0	1	0	0	0	0	0	0	0	0	1	0	0
ENSG00000198010	DLGAP2	protein_coding	1	0	1	1	0	0	1	0	0	1	1	1	0	0	0	1
ENSG00000198049	AVPR1B	protein_coding	0	0	0	1	0	0	0	0	0	0	0	0	0	0	0	1
ENSG00000198121	LPAR1	protein_coding	0	0	0	0	0	1	0	0	0	1	0	0	0	0	0	0
ENSG00000198216	CACNA1E	protein_coding	0	0	0	1	0	0	0	0	0	1	0	0	1	0	0	0
ENSG00000198353	HOXC4	protein_coding	0	0	0	0	0	1	0	0	0	0	0	0	0	0	0	0
ENSG00000198435	NRARP	protein_coding	0	0	0	0	0	0	0	0	0	1	0	0	0	0	0	0
ENSG00000198513	ATL1	protein_coding	0	0	0	0	1	1	1	0	0	0	0	0	0	0	0	0
ENSG00000198626	RYR2	protein_coding	0	0	0	0	0	0	0	0	0	0	1	1	0	0	0	0
ENSG00000198673	TAFA2	protein_coding	0	1	1	1	0	0	1	0	0	1	1	1	1	0	0	1
ENSG00000198729	PPP1R14C	protein_coding	0	0	1	0	0	1	0	0	0	0	0	0	0	0	0	0
ENSG00000198732	SMOC1	protein_coding	1	0	1	0	0	0	1	0	0	0	0	0	0	0	0	1
ENSG00000198756	COLGALT2	protein_coding	0	0	0	0	1	0	0	0	0	0	0	0	0	1	0	0
ENSG00000198768	APCDD1L	protein_coding	1	0	0	1	0	0	1	1	0	1	1	0	1	0	0	0
ENSG00000198771	RCSD1	protein_coding	0	0	0	1	1	0	1	0	0	0	0	0	0	0	0	0
ENSG00000198785	GRIN3A	protein_coding	1	1	1	1	1	0	1	1	0	0	1	1	0	1	0	1
ENSG00000198797	BRINP2	protein_coding	1	0	0	1	1	0	1	0	0	1	0	0	0	1	0	0
ENSG00000198807	PAX9	protein_coding	0	0	0	1	0	0	0	1	0	1	0	0	0	0	0	0
ENSG00000198838	RYR3	protein_coding	1	0	1	1	0	0	1	0	0	0	1	0	0	0	0	0
ENSG00000198879	SFMBT2	protein_coding	1	0	0	1	1	0	1	0	0	0	1	0	0	1	0	1
ENSG00000198914	POU3F3	protein_coding	0	0	0	1	0	0	0	0	0	1	1	1	1	1	0	1
ENSG00000198915	RASGEF1A	protein_coding	0	0	0	0	0	0	0	0	0	0	0	0	0	1	0	0
ENSG00000198963	RORB	protein_coding	0	0	0	0	1	0	0	0	0	0	0	0	0	1	0	0
ENSG00000198973	MIR375	miRNA	0	0	0	0	0	0	0	1	1	0	0	0	0	0	0	0
ENSG00000199077	MIR129-2	miRNA	0	1	1	1	0	0	1	1	0	1	1	1	1	0	0	1
ENSG00000201145	RNA5SP175	rRNA_pseudogene	0	0	0	1	0	0	0	1	1	0	1	0	0	0	0	0
ENSG00000203685	STUM	protein_coding	0	0	0	0	1	0	0	0	0	0	0	0	0	0	0	0
ENSG00000203710	CR1	protein_coding	0	0	1	1	1	0	1	0	0	1	0	0	1	1	0	0
ENSG00000203808	BVES-AS1	lncRNA	0	0	0	1	0	0	0	0	0	0	0	0	0	0	0	0
ENSG00000203867	RBM20	protein_coding	0	0	0	1	1	0	0	0	0	0	1	0	0	0	0	0
ENSG00000203877	RIPPLY2	protein_coding	0	0	1	1	1	0	1	1	0	1	1	0	1	1	0	1
ENSG00000203995	ZYG11A	protein_coding	0	0	0	1	0	0	0	0	0	0	0	0	0	0	0	0
ENSG00000204121	ECEL1P1	unprocessed_pseudogene	0	0	0	0	0	0	0	1	1	0	0	0	0	0	0	0
ENSG00000204136	GGTA1P	transcribed_unitary_pseudogene	0	0	0	0	0	1	0	0	0	0	0	0	0	0	0	0
ENSG00000204186	ZDBF2	protein_coding	1	0	1	1	1	0	0	1	0	1	1	0	1	1	0	1
ENSG00000204248	COL11A2	protein_coding	0	0	1	1	0	0	0	0	0	1	0	0	1	0	0	0
ENSG00000204278	TMEM235	protein_coding	1	1	1	0	0	0	1	1	1	0	0	0	0	0	0	0
ENSG00000204335	SP5	protein_coding	1	1	0	0	0	0	1	0	1	0	0	0	0	0	0	0
ENSG00000204381	LAYN	protein_coding	1	0	0	0	1	0	0	0	0	1	0	0	0	1	0	0
ENSG00000204442	FAM155A	protein_coding	0	0	0	0	0	0	1	1	0	0	0	1	0	0	0	0
ENSG00000204612	FOXB2	protein_coding	0	0	0	1	0	0	0	0	0	0	1	1	0	0	0	0
ENSG00000204618	RNF39	protein_coding	0	0	0	0	0	0	0	0	0	0	0	0	1	0	0	0
ENSG00000204622	HLA-J	transcribed_unprocessed_pseudogene	1	1	1	0	0	0	1	0	0	1	0	1	0	1	0	1
ENSG00000204632	HLA-G	protein_coding	0	0	0	1	0	0	0	0	0	0	0	0	0	0	0	0
ENSG00000204791	SMPD5	transcribed_unitary_pseudogene	0	0	0	0	0	0	0	0	0	0	0	0	0	0	0	1
ENSG00000204860	FAM201A	lncRNA	0	0	0	0	0	0	0	0	0	1	0	0	0	0	0	0
ENSG00000204869	IGFL4	protein_coding	0	0	0	1	0	0	0	0	0	0	0	0	0	0	0	0
ENSG00000204950	LRRC10B	protein_coding	0	0	0	1	0	0	0	0	0	0	0	0	0	0	0	0
ENSG00000205045	SLFN12L	protein_coding	1	0	1	1	0	0	0	0	0	1	0	0	1	0	0	1
ENSG00000205089	CCNI2	protein_coding	0	0	0	0	0	0	0	1	1	0	0	0	0	0	0	0
ENSG00000205301	MGAT4D	protein_coding	0	0	0	0	1	0	0	0	0	0	0	0	0	0	0	0
ENSG00000205363	INSYN1	protein_coding	0	0	0	1	1	1	0	0	0	0	0	0	0	1	0	0
ENSG00000205502	C2CD4B	protein_coding	0	0	0	0	0	0	1	0	1	0	0	1	0	0	0	0
ENSG00000205562	AL049775.1	lncRNA	1	0	1	0	0	0	0	1	0	1	1	1	1	0	0	0
ENSG00000205639	MFSD2B	protein_coding	0	0	1	1	1	1	1	0	0	0	1	1	1	0	0	1
ENSG00000205683	DPF3	protein_coding	0	0	0	0	0	1	0	0	0	0	1	0	0	0	0	0
ENSG00000205795	CYS1	protein_coding	0	0	0	0	1	1	0	0	0	0	0	0	0	0	0	0
ENSG00000205927	OLIG2	protein_coding	0	1	1	1	0	0	1	0	0	1	1	1	1	0	0	1
ENSG00000206052	DOK6	protein_coding	1	0	1	1	1	0	1	0	0	1	1	1	1	1	0	1
ENSG00000206120	EGFEM1P	transcribed_unitary_pseudogene	0	0	0	0	1	0	0	0	0	0	0	0	0	0	0	0
ENSG00000206177	HBM	protein_coding	1	0	1	1	1	0	1	0	0	1	1	0	0	1	0	1
ENSG00000206190	ATP10A	protein_coding	0	0	0	0	0	0	1	0	0	0	0	0	0	0	0	1
ENSG00000206262	FOXL2NB	protein_coding	0	0	0	1	1	0	0	0	0	1	1	0	1	1	0	0
ENSG00000206538	VGLL3	protein_coding	0	0	0	0	1	0	0	0	0	0	0	0	0	0	0	1
ENSG00000207568	MIR203A	miRNA	0	0	1	0	0	0	0	0	0	0	0	0	0	0	0	0
ENSG00000207571	MIR615	miRNA	0	0	1	1	0	0	0	0	0	1	1	1	0	0	0	0
ENSG00000207598	MIR124-3	miRNA	0	0	1	1	0	0	1	0	0	1	1	0	0	0	0	0
ENSG00000207811	MIR34B	miRNA	1	1	1	1	1	0	1	0	0	0	1	1	0	1	0	1
ENSG00000207933	MIR9-1	miRNA	1	0	0	0	1	0	0	0	1	0	1	1	0	1	0	0
ENSG00000207947	MIR152	miRNA	0	0	0	1	0	0	0	0	0	0	0	0	0	0	0	0
ENSG00000211766	TRBJ2-2P	TR_J_gene	0	0	0	1	0	0	0	0	1	0	1	1	0	0	0	0
ENSG00000211767	TRBJ2-3	TR_J_gene	1	0	1	1	1	0	1	0	0	0	1	0	0	0	0	1
ENSG00000211768	TRBJ2-4	TR_J_gene	1	0	1	1	1	0	1	0	0	0	1	0	0	1	0	1
ENSG00000211769	TRBJ2-5	TR_J_gene	1	0	0	1	1	0	1	0	0	0	1	0	0	1	0	1
ENSG00000211770	TRBJ2-6	TR_J_gene	1	0	0	1	1	0	1	0	0	0	1	0	0	1	0	1
ENSG00000211771	TRBJ2-7	TR_J_gene	1	1	1	1	1	0	1	0	0	0	1	0	0	1	0	1
ENSG00000214100	PLAC9P1	transcribed_unprocessed_pseudogene	0	0	0	1	0	0	1	0	0	0	1	0	0	0	0	0
ENSG00000214290	COLCA2	protein_coding	1	0	1	0	0	0	0	0	0	0	0	0	1	0	0	0
ENSG00000214295	FOXO1B	processed_pseudogene	0	1	1	1	0	0	0	1	0	1	1	1	0	0	0	1
ENSG00000214336	FOXI3	protein_coding	1	0	1	1	1	0	1	1	0	1	0	0	1	1	0	0
ENSG00000214513	NOTO	protein_coding	1	0	1	1	1	0	1	1	1	0	1	1	0	1	0	1
ENSG00000214575	CPEB1	protein_coding	1	1	1	0	1	0	0	1	0	1	1	0	1	0	0	1
ENSG00000214595	EML6	protein_coding	0	0	0	0	0	1	0	0	0	0	0	0	0	0	0	0
ENSG00000214866	DCDC2C	protein_coding	0	0	0	0	0	0	0	0	0	0	0	1	0	0	0	0
ENSG00000214922	HLA-F-AS1	lncRNA	0	0	0	0	0	0	0	0	0	0	0	0	0	0	0	1
ENSG00000214999	AC129492.2	lncRNA	0	0	0	0	0	1	0	0	0	0	0	0	0	0	0	0
ENSG00000215045	GRID2IP	protein_coding	0	0	1	0	1	0	0	0	0	0	0	0	0	0	0	0
ENSG00000215068	AC025171.2	lncRNA	0	0	0	0	0	0	0	0	0	0	0	0	1	0	0	0
ENSG00000215218	UBE2QL1	protein_coding	1	0	1	0	1	0	0	0	0	0	0	0	0	1	0	0
ENSG00000215397	SCRT2	protein_coding	0	0	0	0	0	1	0	0	0	0	0	0	0	0	0	0
ENSG00000215474	SKOR2	protein_coding	0	1	1	1	0	0	1	0	0	1	1	1	1	0	0	1
ENSG00000215910	C1orf167	protein_coding	0	0	0	1	0	0	0	0	0	0	0	0	0	0	0	0
ENSG00000217236	SP9	protein_coding	0	1	1	1	1	0	0	1	1	0	1	1	0	1	0	0
ENSG00000218109	KIRREL3-AS3	lncRNA	0	0	1	0	1	0	1	0	0	0	1	0	1	1	0	0
ENSG00000218672	AC008060.1	lncRNA	1	1	1	1	1	0	1	0	0	1	1	1	0	1	0	0
ENSG00000219607	PPP1R3G	protein_coding	0	0	1	0	0	1	0	0	0	0	0	0	0	0	0	0
ENSG00000221240	MIR1258	miRNA	0	0	0	0	1	0	0	0	0	0	0	0	1	0	0	0
ENSG00000221866	PLXNA4	protein_coding	1	0	0	1	1	0	1	0	0	0	1	0	0	1	0	0
ENSG00000223652	AC106786.1	lncRNA	0	0	0	1	1	1	0	0	0	0	0	0	0	1	0	0
ENSG00000223855	AC147651.1	lncRNA	0	0	1	0	0	0	0	0	0	0	0	0	0	0	0	0
ENSG00000223953	C1QTNF5	protein_coding	1	1	1	0	1	1	1	0	0	1	0	1	1	0	0	1
ENSG00000224189	HAGLR	lncRNA	0	0	1	1	0	0	0	0	0	0	0	0	1	0	0	0
ENSG00000224215	AL606469.1	lncRNA	0	0	1	1	1	0	0	0	0	0	0	0	1	1	0	0
ENSG00000224243	SOX1-OT	lncRNA	0	1	1	1	0	0	0	0	0	1	1	1	1	0	0	0
ENSG00000224269	AP000697.1	lncRNA	0	0	0	1	1	0	0	1	0	0	1	1	0	1	0	1
ENSG00000224318	CHL1-AS2	lncRNA	1	1	1	1	0	0	1	0	0	1	0	0	1	0	0	1
ENSG00000224536	AC096677.1	lncRNA	0	0	0	0	0	0	0	0	0	1	0	0	0	0	0	0
ENSG00000224577	LINC01117	lncRNA	0	0	0	1	0	0	0	0	0	0	0	0	0	0	0	0
ENSG00000224592	AL139158.2	lncRNA	0	0	0	0	0	0	0	0	0	0	1	0	1	0	0	0
ENSG00000224825	RORB-AS1	lncRNA	0	1	1	1	0	0	0	1	0	0	1	1	0	0	0	0
ENSG00000224842	AL161908.1	lncRNA	0	0	0	0	1	1	0	0	0	0	0	0	0	1	0	0
ENSG00000225057	AC012485.1	lncRNA	0	1	1	1	0	0	0	0	1	1	1	1	0	0	0	0
ENSG00000225127	LINC00237	lncRNA	1	1	1	1	1	0	1	1	1	1	1	1	0	1	0	1
ENSG00000225138	SLC9A3-AS1	lncRNA	0	0	0	0	0	1	0	0	0	0	0	0	0	0	0	0
ENSG00000225156	AC012354.1	lncRNA	1	0	0	1	1	0	0	0	0	0	1	1	0	1	0	0
ENSG00000225206	MIR137HG	lncRNA	1	1	1	1	0	0	1	1	0	1	1	1	1	0	0	1
ENSG00000225214	AC079790.1	lncRNA	0	0	0	1	1	0	0	0	0	0	0	0	0	0	0	0
ENSG00000225280	AL158013.1	lncRNA	0	1	1	1	0	0	0	1	1	0	1	1	0	0	0	0
ENSG00000225342	AC079630.1	lncRNA	0	0	0	0	1	0	0	0	0	0	0	0	0	1	0	1
ENSG00000225386	AC099754.1	lncRNA	1	0	1	1	0	0	1	0	0	0	0	0	1	0	0	0
ENSG00000225407	AC025188.1	lncRNA	1	0	0	0	0	0	0	0	0	0	0	0	0	0	0	0
ENSG00000225606	AC005281.1	lncRNA	0	0	0	1	0	0	0	0	0	1	0	1	0	0	0	0
ENSG00000225614	ZNF469	protein_coding	0	0	0	0	0	1	0	0	0	0	0	0	0	0	0	0
ENSG00000225864	AL645939.1	unprocessed_pseudogene	0	0	0	0	0	0	0	0	0	0	0	0	0	0	0	1
ENSG00000225936	AL731557.1	lncRNA	0	0	0	1	1	0	1	0	0	1	1	0	0	1	0	0
ENSG00000225938	AL109741.1	lncRNA	0	0	0	0	1	1	0	0	0	0	0	0	0	0	0	0
ENSG00000225978	HAR1A	lncRNA	0	0	0	1	0	1	0	0	0	0	0	0	0	0	0	0
ENSG00000225986	UBXN10-AS1	lncRNA	0	0	0	0	1	0	1	0	0	0	0	1	0	0	0	0
ENSG00000225988	LAMP5-AS1	lncRNA	0	1	1	1	1	1	1	0	0	0	1	1	1	1	0	0
ENSG00000226172	AL139420.1	lncRNA	0	1	1	1	1	1	1	0	0	0	0	1	1	1	0	1
ENSG00000226252	AL135960.1	lncRNA	0	0	0	0	1	0	0	0	0	0	1	1	0	1	0	1
ENSG00000226308	AL122058.1	lncRNA	1	0	1	1	1	1	0	1	0	0	1	0	1	0	0	0
ENSG00000226363	HAGLROS	lncRNA	0	0	0	1	0	0	0	0	0	1	0	0	0	0	0	0
ENSG00000226717	PTPRD-AS2	lncRNA	0	0	0	1	1	1	0	0	0	1	0	0	0	1	0	0
ENSG00000226780	AC244035.1	lncRNA	0	0	0	0	0	0	0	0	0	0	0	0	0	0	0	1
ENSG00000226819	MEIS1-AS3	lncRNA	0	0	0	0	0	0	0	0	0	0	0	0	1	1	0	0
ENSG00000226828	AL591885.1	lncRNA	0	0	0	0	1	0	0	0	0	0	0	0	0	1	0	1
ENSG00000227051	C14orf132	protein_coding	1	0	0	0	1	0	0	0	0	0	0	0	0	1	0	0
ENSG00000227128	LBX1-AS1	lncRNA	1	0	0	1	1	0	0	0	0	1	1	1	0	1	0	1
ENSG00000227355	AL359644.1	lncRNA	1	0	0	0	1	0	0	0	0	0	0	0	0	0	0	0
ENSG00000227365	AC008060.2	lncRNA	0	0	0	0	1	0	0	0	0	0	1	1	0	1	1	0
ENSG00000227640	SOX21-AS1	lncRNA	0	0	1	1	1	1	0	0	0	1	0	0	0	1	0	0
ENSG00000227757	AP000282.1	lncRNA	0	0	1	1	1	0	1	0	0	1	0	1	0	1	0	0
ENSG00000227954	TARID	lncRNA	0	0	0	1	1	0	0	0	0	0	0	0	0	0	0	0
ENSG00000227987	AC092675.2	lncRNA	1	1	1	1	0	0	1	0	0	0	1	1	0	0	0	1
ENSG00000228016	RAPGEF4-AS1	lncRNA	0	0	1	1	1	1	0	0	0	0	1	0	0	0	0	0
ENSG00000228322	AL162419.1	lncRNA	0	1	1	0	0	0	1	0	0	0	0	0	0	0	0	0
ENSG00000228400	AC079154.1	lncRNA	0	1	1	1	0	0	0	0	0	0	1	1	0	0	0	0
ENSG00000228412	AL022068.1	lncRNA	0	0	0	0	0	1	0	0	0	1	0	0	0	0	0	0
ENSG00000228421	AC005013.1	lncRNA	1	0	0	0	1	1	1	0	1	0	1	1	1	1	0	0
ENSG00000228478	AL138885.2	lncRNA	1	0	1	1	1	0	0	0	0	1	1	1	0	1	0	1
ENSG00000228526	MIR34AHG	lncRNA	0	1	1	1	1	1	1	0	0	0	1	1	0	0	0	0
ENSG00000228784	LINC00954	lncRNA	1	0	0	0	0	0	0	0	0	0	0	0	0	0	0	0
ENSG00000228791	THRB-AS1	lncRNA	0	0	0	0	1	0	0	0	0	0	0	0	0	0	0	0
ENSG00000228824	MIR4500HG	lncRNA	0	0	0	0	1	0	0	0	0	0	0	0	0	1	0	0
ENSG00000228835	AC012123.1	lncRNA	0	0	0	0	1	0	1	0	0	0	1	1	0	1	0	0
ENSG00000228919	AC097381.1	lncRNA	0	0	0	0	0	0	0	0	0	1	0	0	0	0	0	0
ENSG00000228983	SLC47A1P1	transcribed_unprocessed_pseudogene	0	1	1	0	0	0	0	0	0	0	1	1	0	0	0	1
ENSG00000229106	BTBD6P1	processed_pseudogene	1	0	1	0	1	0	1	1	1	0	1	1	1	1	0	1
ENSG00000229142	HCG4P8	unprocessed_pseudogene	0	1	1	0	0	0	0	0	1	0	1	1	0	0	0	0
ENSG00000229258	LPGAT1-AS1	lncRNA	0	0	0	0	0	0	0	1	0	0	0	0	0	0	0	0
ENSG00000229315	MCHR2-AS1	lncRNA	0	0	0	1	0	0	0	1	1	1	1	1	0	0	0	0
ENSG00000229520	LINC00404	lncRNA	1	1	1	1	0	0	0	0	0	1	1	1	0	0	0	1
ENSG00000229533	AC003986.1	lncRNA	1	1	1	1	0	0	1	0	0	0	1	1	0	0	0	0
ENSG00000229544	NKX1-2	protein_coding	0	0	0	1	1	0	0	0	0	0	0	0	0	1	0	0
ENSG00000229588	AL596087.2	lncRNA	1	0	1	1	1	0	1	0	0	0	1	1	1	1	0	1
ENSG00000229590	MSX2P1	processed_pseudogene	0	1	1	1	0	0	1	1	0	1	1	1	1	0	0	1
ENSG00000229637	PRAC2	protein_coding	1	0	1	1	1	0	1	1	1	1	1	1	0	0	0	0
ENSG00000229743	LINC01159	lncRNA	1	0	0	1	1	0	1	0	0	0	1	0	0	0	0	1
ENSG00000229770	AL022337.1	lncRNA	0	1	1	1	0	0	0	0	0	0	1	0	0	1	0	1
ENSG00000229797	AC140481.1	lncRNA	0	0	1	1	1	1	0	0	0	1	1	0	1	0	0	0
ENSG00000229847	EMX2OS	lncRNA	0	0	1	1	1	0	1	0	0	0	1	1	0	1	0	0
ENSG00000229848	AC139149.1	lncRNA	0	0	0	0	0	0	0	0	0	1	0	0	0	0	0	0
ENSG00000230148	HOXB-AS1	lncRNA	0	0	0	0	0	0	1	0	0	0	1	1	0	0	0	0
ENSG00000230223	ATXN8OS	lncRNA	0	1	1	1	0	0	0	0	0	1	1	1	0	0	0	1
ENSG00000230316	FEZF1-AS1	lncRNA	0	1	1	1	1	0	0	0	0	1	0	0	0	1	0	0
ENSG00000230393	AC092667.1	lncRNA	0	0	0	0	1	0	0	0	0	0	1	1	0	1	0	0
ENSG00000230445	LRRC37A6P	transcribed_processed_pseudogene	0	0	1	0	1	0	1	0	0	0	0	0	0	1	0	1
ENSG00000230461	PROX1-AS1	lncRNA	0	0	1	0	0	0	0	0	0	0	0	0	0	0	0	0
ENSG00000230489	VAV3-AS1	lncRNA	1	0	0	1	1	0	1	0	0	1	1	0	0	1	0	0
ENSG00000230500	MKX-AS1	lncRNA	0	0	0	1	0	0	1	0	0	1	0	0	0	0	0	0
ENSG00000230725	AL035252.2	lncRNA	1	0	0	1	1	1	1	0	0	1	1	1	0	1	0	0
ENSG00000230798	FOXD3-AS1	lncRNA	1	0	0	0	0	1	0	0	0	1	0	0	0	0	0	0
ENSG00000230873	STMND1	protein_coding	0	0	0	0	0	0	0	1	0	0	0	0	0	0	0	0
ENSG00000230898	AL596087.3	lncRNA	0	0	1	1	1	0	1	0	0	1	1	0	1	0	0	1
ENSG00000230910	AL391807.1	lncRNA	0	0	0	0	1	0	0	0	0	0	0	0	0	0	0	0
ENSG00000230918	AC008063.1	lncRNA	0	0	0	1	0	0	0	0	0	0	0	1	0	0	0	0
ENSG00000231054	AC093833.1	lncRNA	0	0	0	0	1	0	1	0	0	1	0	0	0	0	0	0
ENSG00000231133	HAR1B	lncRNA	0	0	0	1	0	0	0	0	0	0	0	0	0	0	0	0
ENSG00000231156	AC093702.1	lncRNA	0	0	0	1	1	0	0	1	1	1	1	1	0	1	0	0
ENSG00000231170	AC002451.1	lncRNA	0	0	0	0	0	0	1	0	0	0	0	0	0	0	0	0
ENSG00000231453	LINC01305	lncRNA	1	0	0	1	1	0	1	0	0	1	1	1	0	1	0	0
ENSG00000231585	AC034228.2	lncRNA	0	0	0	0	1	1	0	0	0	0	0	0	0	0	0	0
ENSG00000231609	AC007098.1	lncRNA	0	0	0	0	0	0	0	0	0	0	0	0	0	0	1	0
ENSG00000231652	AL590428.1	lncRNA	0	0	0	1	0	0	0	0	0	1	0	0	0	0	0	0
ENSG00000231824	AKAIN1	protein_coding	0	1	1	1	0	0	0	0	0	1	1	1	1	0	0	1
ENSG00000231920	NEBL-AS1	lncRNA	0	0	0	0	0	0	0	0	0	1	0	0	0	0	0	0
ENSG00000231999	LRRC8C-DT	lncRNA	0	0	1	0	0	0	0	0	1	1	0	0	0	0	0	0
ENSG00000232006	AC005537.1	lncRNA	0	0	1	1	1	0	0	0	0	1	1	0	0	1	0	0
ENSG00000232021	LEF1-AS1	lncRNA	1	0	0	1	0	1	0	0	0	1	0	0	0	0	0	0
ENSG00000232028	AC007391.1	lncRNA	0	0	0	0	0	1	0	0	0	0	0	0	0	0	0	0
ENSG00000232377	AC016910.1	lncRNA	0	0	1	1	1	1	0	0	0	1	1	0	0	0	0	0
ENSG00000232789	AC053503.3	unprocessed_pseudogene	1	0	1	1	0	0	0	0	0	0	1	0	0	0	0	1
ENSG00000232821	AC003986.2	lncRNA	0	1	1	1	0	0	1	0	0	0	1	1	0	0	0	0
ENSG00000232825	AL445433.2	lncRNA	1	1	1	1	0	0	1	0	1	1	1	1	1	0	0	1
ENSG00000232973	CYP1B1-AS1	lncRNA	1	0	1	1	1	1	1	0	0	0	0	1	1	1	0	1
ENSG00000232977	LINC00327	lncRNA	0	0	0	0	1	0	0	0	0	0	0	0	0	0	0	0
ENSG00000233221	AC133785.1	lncRNA	0	0	1	0	0	0	0	0	0	0	0	0	0	0	0	0
ENSG00000233237	LINC00472	lncRNA	1	0	0	0	0	0	1	0	0	0	0	0	0	0	0	0
ENSG00000233251	AC007743.1	lncRNA	0	0	0	0	1	1	0	0	0	0	0	0	0	0	0	0
ENSG00000233384	AC096537.1	lncRNA	0	0	0	1	1	0	1	0	0	1	1	0	0	1	0	0
ENSG00000233429	HOTAIRM1	lncRNA	0	0	0	1	0	0	0	0	0	1	1	0	0	0	0	0
ENSG00000233508	AL021395.1	lncRNA	1	0	0	1	1	0	1	0	0	0	1	0	0	1	0	1
ENSG00000233577	AL022332.1	lncRNA	1	0	0	1	0	0	1	0	0	0	1	0	0	1	0	1
ENSG00000233593	LINC02609	lncRNA	0	0	1	0	1	0	0	0	0	0	0	0	0	0	0	0
ENSG00000233611	AC019068.1	lncRNA	0	0	0	1	0	0	0	0	0	1	1	0	0	0	0	0
ENSG00000233639	PANTR1	lncRNA	0	1	1	1	0	0	0	0	0	1	1	1	1	0	0	0
ENSG00000233642	GPR158-AS1	lncRNA	1	1	1	1	1	0	1	0	0	1	1	1	1	1	0	1
ENSG00000233682	AL356417.2	lncRNA	1	0	0	1	0	0	1	0	0	1	1	0	0	0	0	1
ENSG00000233705	SLC26A4-AS1	lncRNA	0	0	0	1	1	0	1	0	0	0	0	0	0	0	0	0
ENSG00000233850	AC103563.7	lncRNA	1	1	1	1	1	0	1	0	0	0	1	1	0	1	0	0
ENSG00000233871	DLG5-AS1	lncRNA	0	1	1	0	1	0	0	0	0	0	1	0	0	1	0	0
ENSG00000233896	PDYN-AS1	lncRNA	1	0	0	0	0	0	0	1	1	0	0	0	0	0	0	0
ENSG00000233930	KRTAP5-AS1	lncRNA	0	0	0	0	0	0	1	0	0	0	0	0	0	0	0	0
ENSG00000234215	CT66	lncRNA	0	0	0	1	1	0	0	0	0	0	0	0	0	1	0	0
ENSG00000234224	TMEM229A	protein_coding	0	0	0	1	1	0	1	0	0	1	1	0	0	1	0	1
ENSG00000234233	KCNH1-IT1	lncRNA	1	0	0	0	0	0	0	0	0	0	0	1	0	0	0	0
ENSG00000234432	AC092171.3	lncRNA	0	0	0	0	0	0	0	0	0	0	0	0	1	0	0	0
ENSG00000234456	MAGI2-AS3	lncRNA	1	1	1	1	1	0	1	0	0	1	1	1	1	1	0	1
ENSG00000234474	MIR3663HG	lncRNA	0	0	0	0	1	1	1	0	0	0	0	0	0	0	0	0
ENSG00000234595	AC013733.2	lncRNA	0	0	0	1	0	0	0	1	1	1	1	1	0	0	0	0
ENSG00000234695	AC002076.1	lncRNA	0	0	0	0	0	0	0	0	0	1	0	0	0	0	0	0
ENSG00000234696	GPR50-AS1	lncRNA	0	0	0	0	0	0	0	0	0	0	0	0	1	0	0	0
ENSG00000234715	AC005064.1	lncRNA	0	0	0	0	1	0	0	0	0	0	1	1	0	1	0	0
ENSG00000234883	MIR155HG	lncRNA	1	0	1	0	0	0	0	0	0	0	1	0	1	0	0	0
ENSG00000234899	SOX9-AS1	lncRNA	0	0	1	0	1	0	1	0	1	0	1	1	0	0	0	0
ENSG00000234952	LINC02674	lncRNA	0	0	0	1	0	0	0	0	0	1	1	1	0	0	0	0
ENSG00000234965	SHISA8	protein_coding	0	0	0	0	1	1	0	0	0	1	0	0	0	0	0	0
ENSG00000234979	Z82185.1	lncRNA	0	0	0	1	1	1	0	0	0	0	0	0	0	0	0	0
ENSG00000235010	AL512622.1	lncRNA	0	0	0	0	1	1	1	0	0	1	1	0	0	0	0	0
ENSG00000235026	DPP10-AS1	lncRNA	0	1	1	0	1	0	1	1	0	1	0	1	1	1	0	0
ENSG00000235051	AL357497.1	lncRNA	0	0	0	1	0	0	1	1	1	1	1	1	0	0	0	1
ENSG00000235058	ZMYND10-AS1	lncRNA	1	0	0	0	1	0	0	0	0	0	1	1	0	0	0	0
ENSG00000235092	ID2-AS1	lncRNA	0	0	0	0	0	0	0	0	0	0	0	0	1	1	0	0
ENSG00000235118	FAM237A	protein_coding	0	1	1	1	0	0	0	0	0	1	1	1	0	0	0	1
ENSG00000235436	DPY19L2P4	transcribed_unprocessed_pseudogene	0	0	0	1	1	0	1	0	0	0	1	0	0	1	0	0
ENSG00000235531	MSC-AS1	lncRNA	1	1	1	1	1	0	0	0	0	0	1	0	1	1	0	1
ENSG00000235608	NKX1-1	protein_coding	0	0	0	0	0	0	0	1	1	0	1	0	0	0	0	0
ENSG00000235875	ARHGEF7-AS2	lncRNA	0	0	1	0	1	0	1	0	0	0	0	0	0	1	0	0
ENSG00000235924	ZNRF2P3	processed_pseudogene	0	0	0	0	0	1	0	0	0	0	0	0	0	0	0	0
ENSG00000235934	AC007405.2	lncRNA	0	0	0	0	1	0	0	0	0	0	0	0	0	0	0	0
ENSG00000235996	AL136090.1	lncRNA	0	0	0	0	1	0	0	0	0	0	0	0	0	0	0	1
ENSG00000236130	PTCSC2	lncRNA	1	1	1	1	0	0	0	0	0	1	1	0	0	0	0	1
ENSG00000236155	AL355877.1	transcribed_unprocessed_pseudogene	0	0	0	1	0	1	0	0	0	0	1	1	0	0	0	0
ENSG00000236279	CLEC2L	protein_coding	0	0	1	1	0	0	0	0	0	1	1	0	1	0	0	0
ENSG00000236311	TLX1NB	lncRNA	0	0	0	0	1	0	1	1	1	0	1	1	0	1	0	1
ENSG00000236333	TRHDE-AS1	lncRNA	0	1	1	1	1	0	1	0	0	0	1	1	1	1	0	1
ENSG00000236355	AL391415.1	lncRNA	1	1	1	1	0	0	1	1	0	1	0	0	0	0	0	0
ENSG00000236404	VLDLR-AS1	lncRNA	0	0	0	0	1	0	0	0	0	0	0	0	0	0	0	0
ENSG00000236511	LINC01231	lncRNA	0	0	1	0	1	0	1	0	0	0	1	0	0	1	0	0
ENSG00000236544	AC008060.3	lncRNA	1	1	1	1	1	0	0	0	0	1	1	0	0	0	0	0
ENSG00000236548	RNF217-AS1	lncRNA	1	0	1	1	1	0	0	0	0	0	0	0	1	1	0	0
ENSG00000236668	AC006450.3	lncRNA	0	0	0	0	1	0	0	0	0	0	0	0	0	0	0	0
ENSG00000236671	PRKG1-AS1	lncRNA	0	0	1	0	1	1	1	1	0	1	0	0	1	0	0	1
ENSG00000236708	AC073316.3	lncRNA	0	0	0	1	1	0	0	0	0	0	0	0	0	1	0	0
ENSG00000236842	AC010997.2	lncRNA	0	0	0	0	1	0	0	0	0	0	0	1	0	0	0	0
ENSG00000236886	AC007563.2	lncRNA	1	0	1	1	1	0	0	0	0	1	1	0	0	1	0	0
ENSG00000236939	BAALC-AS2	lncRNA	0	0	0	0	0	0	0	1	1	0	1	1	0	0	0	0
ENSG00000237036	ZEB1-AS1	lncRNA	0	0	0	0	1	0	0	0	0	0	0	0	0	1	0	0
ENSG00000237087	AC068134.2	lncRNA	0	0	0	0	0	0	0	0	0	0	0	1	0	0	0	0
ENSG00000237125	HAND2-AS1	lncRNA	1	1	1	1	1	0	1	0	1	1	1	1	1	1	0	0
ENSG00000237187	NR2F1-AS1	lncRNA	0	0	0	0	1	1	0	0	0	0	0	0	0	0	0	0
ENSG00000237233	TMEM26-AS1	lncRNA	0	1	0	1	0	0	0	0	0	1	1	1	0	0	0	1
ENSG00000237380	HOXD-AS2	lncRNA	0	1	1	1	0	0	0	0	0	1	1	1	0	0	0	1
ENSG00000237390	AL139130.1	lncRNA	0	0	0	0	0	0	0	1	1	0	1	1	0	0	0	0
ENSG00000237424	FOXD2-AS1	lncRNA	0	0	0	0	0	0	0	0	0	0	0	0	0	0	0	1
ENSG00000237476	LINC01637	lncRNA	0	0	0	1	0	0	0	0	0	0	0	0	1	0	0	0
ENSG00000237669	AL671277.2	unprocessed_pseudogene	1	1	1	0	0	0	1	0	0	1	0	1	0	0	0	1
ENSG00000237732	CT75	transcribed_unprocessed_pseudogene	0	0	0	0	0	0	0	0	0	1	0	0	0	0	0	0
ENSG00000237742	AL365259.1	lncRNA	0	0	0	0	0	1	0	0	0	0	0	0	0	0	0	0
ENSG00000237751	LINC01143	lncRNA	0	0	0	1	0	0	0	0	0	1	1	1	0	0	0	0
ENSG00000237813	AC002066.1	lncRNA	0	0	0	0	0	0	0	0	0	0	0	0	1	0	0	0
ENSG00000238021	ARMC4P1	transcribed_unprocessed_pseudogene	1	0	1	1	1	0	1	0	0	0	1	0	1	0	0	1
ENSG00000238057	ZEB2-AS1	lncRNA	0	0	1	1	1	0	0	0	0	0	0	0	1	1	0	0
ENSG00000238230	LINC00391	lncRNA	0	0	0	1	0	0	0	0	1	1	1	1	0	0	0	1
ENSG00000238287	AL603839.3	lncRNA	0	0	0	0	1	1	0	0	0	0	0	0	0	0	0	0
ENSG00000238290	AL034417.2	lncRNA	0	0	1	0	0	0	1	0	0	0	0	1	0	0	0	0
ENSG00000239216	AL139420.2	lncRNA	0	1	1	1	1	1	1	0	0	0	0	1	1	1	0	1
ENSG00000239268	AC092691.1	lncRNA	0	1	1	1	0	0	1	0	0	1	1	1	0	0	0	1
ENSG00000239513	LINC01210	lncRNA	1	0	0	1	1	0	1	0	1	0	1	1	1	1	0	1
ENSG00000239572	AC108749.1	lncRNA	0	1	1	1	0	0	0	0	0	0	1	1	0	1	0	0
ENSG00000239636	AC004865.2	lncRNA	0	0	0	1	0	0	0	0	0	1	0	0	0	0	0	0
ENSG00000240093	AC093627.3	lncRNA	0	0	0	0	1	0	0	0	0	0	1	0	0	1	0	0
ENSG00000240184	PCDHGC3	protein_coding	0	0	0	0	1	0	0	0	0	0	0	0	0	1	0	0
ENSG00000240207	AC080013.1	lncRNA	0	0	1	0	0	0	0	0	0	0	0	1	1	0	0	0
ENSG00000240720	LRRD1	protein_coding	1	1	1	0	0	0	1	0	0	0	1	1	0	0	0	0
ENSG00000240771	ARHGEF25	protein_coding	0	0	0	0	1	1	0	0	0	1	0	0	0	0	0	0
ENSG00000240875	LINC00886	lncRNA	1	1	0	0	0	0	1	0	0	0	0	1	0	0	0	1
ENSG00000240990	HOXA11-AS	lncRNA	1	0	1	1	0	0	0	0	0	1	1	0	0	0	0	0
ENSG00000241313	WWTR1-AS1	lncRNA	0	0	0	0	0	1	0	0	0	0	0	0	1	0	0	0
ENSG00000241399	CD302	protein_coding	0	0	0	0	0	0	1	1	0	0	0	0	0	0	0	0
ENSG00000241666	AL031733.2	lncRNA	1	0	1	1	1	0	1	0	0	1	1	0	0	1	0	0
ENSG00000241684	ADAMTS9-AS2	lncRNA	0	1	1	0	1	1	1	0	0	0	0	1	0	1	0	1
ENSG00000241978	AKAP2	protein_coding	1	0	0	0	0	1	0	0	0	0	0	0	1	0	0	0
ENSG00000242173	ARHGDIG	protein_coding	0	0	1	1	0	0	1	0	0	1	0	0	0	0	0	0
ENSG00000242593	AC006148.1	lncRNA	0	0	1	1	1	0	1	0	0	0	1	0	0	0	0	1
ENSG00000243232	PCDHAC2	protein_coding	1	0	1	1	0	0	1	0	0	0	0	0	1	0	0	1
ENSG00000243444	PALM2	protein_coding	0	0	0	1	0	0	0	0	0	0	0	0	0	1	0	0
ENSG00000243479	MNX1-AS1	lncRNA	0	0	0	0	0	0	0	0	0	1	0	0	0	0	0	0
ENSG00000243753	HLA-L	transcribed_unprocessed_pseudogene	0	0	0	0	0	1	0	0	0	1	0	0	0	0	0	0
ENSG00000243766	HOTTIP	lncRNA	0	0	1	1	0	0	0	0	0	0	1	0	0	0	0	0
ENSG00000243836	WDR86-AS1	lncRNA	0	1	1	0	0	0	0	0	0	0	0	0	0	0	0	0
ENSG00000243910	TUBA4B	protein_coding	0	1	1	0	0	0	0	0	0	0	0	0	0	0	0	1
ENSG00000244040	IL12A-AS1	lncRNA	1	0	0	0	0	0	0	1	0	0	1	1	0	0	0	0
ENSG00000244242	IFITM10	protein_coding	0	0	0	0	0	0	0	0	0	1	1	0	0	0	0	0
ENSG00000244300	GATA2-AS1	lncRNA	0	0	0	0	0	1	0	0	0	0	0	0	0	0	0	0
ENSG00000244564	AC096888.1	lncRNA	0	0	0	0	1	0	0	0	0	1	0	0	0	0	0	0
ENSG00000244586	WNT5A-AS1	lncRNA	0	0	0	0	1	0	0	0	0	0	0	0	0	0	0	0
ENSG00000244649	LINC02086	lncRNA	0	0	1	1	0	0	0	0	0	0	0	0	0	0	0	0
ENSG00000244694	PTCHD4	protein_coding	0	0	0	0	0	0	0	0	0	0	1	0	0	0	0	0
ENSG00000245008	AP001122.1	lncRNA	1	0	0	1	1	0	0	0	0	0	0	0	0	1	0	0
ENSG00000245067	IGFBP7-AS1	lncRNA	0	0	0	0	0	0	0	0	0	0	0	0	0	0	0	1
ENSG00000245293	AC096564.1	lncRNA	1	0	1	0	1	1	1	0	0	0	1	0	0	1	0	1
ENSG00000245526	LINC00461	lncRNA	1	0	1	1	1	0	1	1	1	1	1	1	0	1	0	0
ENSG00000245552	AP000787.1	lncRNA	0	0	0	0	0	0	1	0	0	0	0	0	0	0	0	0
ENSG00000245598	DACT3-AS1	lncRNA	0	0	1	1	1	0	0	0	0	1	0	0	0	0	0	0
ENSG00000245812	LINC02202	lncRNA	1	1	1	1	1	0	1	0	0	1	1	0	0	1	0	0
ENSG00000245864	MEF2C-AS2	lncRNA	1	0	1	1	1	0	1	0	0	0	0	0	0	0	0	0
ENSG00000245870	LINC00682	lncRNA	1	1	1	1	1	0	1	0	0	1	1	1	1	1	0	1
ENSG00000246095	LINC01096	lncRNA	0	0	1	1	1	0	0	0	0	1	1	0	0	0	0	0
ENSG00000246100	LINC00900	lncRNA	0	0	0	0	1	0	1	0	0	0	0	1	0	1	0	1
ENSG00000246211	P4HA3-AS1	lncRNA	0	0	1	0	0	0	0	1	0	0	1	0	0	0	0	0
ENSG00000246379	AC040168.1	lncRNA	0	0	0	1	1	0	0	0	0	0	0	0	0	1	0	0
ENSG00000246774	ZCCHC23	lncRNA	0	0	1	1	1	0	1	0	0	1	1	0	0	1	0	0
ENSG00000247345	AC092343.1	lncRNA	0	0	0	1	0	0	1	0	0	0	0	1	0	0	0	0
ENSG00000247381	PLUT	lncRNA	1	1	1	0	0	0	1	0	0	0	1	1	0	0	0	1
ENSG00000247416	AP000802.1	lncRNA	1	0	1	1	1	0	1	0	0	1	1	0	1	1	0	0
ENSG00000247775	SNCA-AS1	lncRNA	1	1	1	1	0	0	0	0	0	0	1	0	0	0	0	0
ENSG00000247809	NR2F2-AS1	lncRNA	0	0	0	0	1	0	0	0	0	0	0	0	0	1	0	0
ENSG00000247993	FOXD1-AS1	lncRNA	0	0	0	0	0	0	0	1	1	0	0	0	0	0	0	0
ENSG00000248127	AC026774.1	lncRNA	0	0	0	1	1	1	1	0	0	0	0	0	0	0	0	0
ENSG00000248309	MEF2C-AS1	lncRNA	1	1	1	1	0	0	0	1	1	1	0	1	0	0	0	1
ENSG00000248383	PCDHAC1	protein_coding	0	0	1	1	0	0	0	1	0	1	0	0	1	0	0	0
ENSG00000248441	LINC01197	lncRNA	0	1	1	1	0	0	0	1	0	1	1	1	1	0	0	1
ENSG00000248485	PCP4L1	protein_coding	0	0	0	1	1	0	0	0	0	0	0	0	0	0	0	1
ENSG00000248540	AC010931.2	lncRNA	0	0	0	1	0	0	0	0	0	0	1	1	0	0	0	0
ENSG00000248587	GDNF-AS1	lncRNA	1	1	1	0	1	0	0	1	0	1	1	0	0	0	0	0
ENSG00000248636	AC002070.1	lncRNA	0	0	0	0	0	0	1	0	0	0	0	0	0	0	0	1
ENSG00000248672	LY75-CD302	protein_coding	0	0	0	0	0	0	1	0	0	0	0	1	0	0	0	0
ENSG00000248690	HAS2-AS1	lncRNA	0	0	1	1	0	1	0	0	0	1	0	0	0	0	0	0
ENSG00000248719	AC021127.1	lncRNA	0	0	0	1	0	0	0	0	0	0	0	0	0	0	0	0
ENSG00000248801	C8orf34-AS1	lncRNA	1	1	1	1	0	0	1	1	0	1	0	0	0	1	0	0
ENSG00000248890	HHIP-AS1	lncRNA	0	0	0	1	1	0	1	0	0	1	0	0	0	1	0	1
ENSG00000248918	AC008808.1	lncRNA	0	0	0	1	0	0	0	1	0	1	1	1	0	0	0	1
ENSG00000248994	AC124852.1	lncRNA	1	1	1	1	1	0	0	0	0	1	1	0	1	1	0	1
ENSG00000249082	C5orf66-AS1	lncRNA	1	1	1	1	0	1	0	1	0	1	1	1	0	0	0	0
ENSG00000249116	AC025183.1	lncRNA	1	0	1	1	0	0	0	0	0	1	1	0	0	0	0	1
ENSG00000249122	AC105389.1	lncRNA	1	1	1	1	0	0	1	0	0	0	1	1	0	0	0	1
ENSG00000249242	TMEM150C	protein_coding	0	0	0	0	1	1	0	0	0	0	0	0	0	0	0	0
ENSG00000249326	AC025183.2	lncRNA	0	1	1	1	0	0	0	1	1	0	1	1	1	0	0	0
ENSG00000249330	AC095060.1	lncRNA	1	1	0	1	0	0	1	0	0	1	1	1	1	0	0	1
ENSG00000249487	LINC01586	lncRNA	0	1	1	1	0	0	1	0	0	0	0	0	1	0	0	0
ENSG00000249509	AC023886.1	lncRNA	0	0	0	1	1	0	0	0	0	1	0	0	0	0	0	0
ENSG00000249599	BMPR1B-DT	lncRNA	0	0	0	0	1	0	0	0	0	0	0	0	0	0	0	0
ENSG00000249641	HOXC13-AS	lncRNA	0	0	0	1	0	0	0	0	0	1	1	0	0	0	0	1
ENSG00000249693	THEGL	protein_coding	0	0	1	0	1	0	0	0	0	0	0	0	0	1	0	1
ENSG00000249710	AP001961.1	lncRNA	1	0	0	1	1	0	1	0	0	0	0	0	1	1	0	0
ENSG00000249833	CCDC37-DT	lncRNA	0	0	0	0	0	0	0	1	0	0	1	1	0	0	0	0
ENSG00000250007	AC087457.1	lncRNA	0	0	1	1	0	0	1	0	0	0	1	1	0	0	0	1
ENSG00000250039	AC096719.1	lncRNA	0	1	1	1	0	0	0	0	0	0	1	1	0	0	0	1
ENSG00000250073	AP000866.2	lncRNA	0	1	1	0	0	0	0	0	0	0	0	1	1	0	0	0
ENSG00000250107	CACNA1G-AS1	lncRNA	1	0	0	1	1	0	1	1	0	1	1	0	0	0	0	0
ENSG00000250167	AC034206.1	lncRNA	1	0	1	1	0	0	0	0	0	1	0	0	0	0	0	0
ENSG00000250208	FZD10-AS1	lncRNA	1	1	1	1	1	0	0	0	0	0	1	0	0	0	0	0
ENSG00000250241	AC105383.1	lncRNA	1	0	1	1	0	0	1	0	0	1	1	1	0	0	0	1
ENSG00000250299	MRPS31P4	transcribed_unprocessed_pseudogene	0	0	0	1	0	0	0	0	0	1	0	0	0	0	0	0
ENSG00000250302	LINC01618	lncRNA	0	0	0	1	1	1	0	0	0	0	0	0	0	0	0	0
ENSG00000250305	TRMT9B	protein_coding	0	0	0	0	0	1	0	0	0	0	0	0	0	0	0	0
ENSG00000250339	CXCL1P1	processed_pseudogene	0	1	1	1	0	0	1	0	0	1	1	1	0	0	0	0
ENSG00000250344	AC105254.1	lncRNA	1	0	0	1	1	0	1	0	0	0	0	0	1	0	0	1
ENSG00000250385	AC106772.2	lncRNA	1	1	1	1	1	1	1	0	0	0	1	0	0	1	0	1
ENSG00000250448	AC092335.1	lncRNA	0	1	1	1	0	0	1	1	0	1	1	1	1	0	0	1
ENSG00000250451	HOXC-AS1	lncRNA	0	0	0	1	0	0	1	0	0	0	1	1	0	0	0	1
ENSG00000250538	AC104407.1	lncRNA	1	0	0	1	1	0	1	0	0	0	1	1	0	1	0	1
ENSG00000250579	AC022424.1	lncRNA	0	1	1	0	0	0	1	0	0	0	1	1	0	0	0	1
ENSG00000250692	AC008667.2	lncRNA	0	0	0	1	1	0	0	0	0	1	0	0	0	0	0	0
[truncated: 277 more rows]
