# Supplementary material for: A pan-cancer analysis of CpG Island gene regulation reveals extensive plasticity within Polycomb target genes
Source: Nat Commun. 2021 Apr 30;12:2485. doi: 10.1038/s41467-021-22720-0 (PMC8087678; doi:10.1038/s41467-021-22720-0)
Supplement: Supplementary file 4 — Supplementary Data 2 [file 41467_2021_22720_MOESM4_ESM.xlsx]

## Sheet: Sheet1
Supplementary Data 2. Upregulated PRC2+-CGI genes across different cancer types
GeneId	GeneName	GeneType	Was this gene upregulated in the folowing cancer type? (1 means Yes, 0 means No)
			BLCA	BasalBRCA	LumBRCA	CHOL	COAD	EAC	HNSC	KIRC	KIRP	LIHC	LUAD	LUSC	PRAD	READ	THCA	UCEC
ENSG00000000938	FGR	protein_coding	0	0	0	0	0	0	0	1	1	0	0	0	0	0	0	0
ENSG00000001084	GCLC	protein_coding	0	0	0	0	0	0	0	0	0	0	1	1	0	0	0	0
ENSG00000001617	SEMA3F	protein_coding	0	0	0	0	0	0	0	0	0	1	0	0	0	0	0	0
ENSG00000002587	HS3ST1	protein_coding	0	0	0	1	0	1	0	0	1	0	1	1	0	0	0	0
ENSG00000003137	CYP26B1	protein_coding	0	0	0	0	0	1	0	0	0	0	0	0	0	0	0	0
ENSG00000004139	SARM1	protein_coding	0	0	0	1	0	0	0	0	0	0	0	0	0	0	0	0
ENSG00000004468	CD38	protein_coding	0	1	0	0	0	0	1	0	0	0	0	0	0	0	0	0
ENSG00000004838	ZMYND10	protein_coding	0	0	1	0	0	0	0	0	1	0	0	0	0	0	0	0
ENSG00000005073	HOXA11	protein_coding	0	0	0	0	0	1	0	0	0	0	0	0	0	0	0	0
ENSG00000005513	SOX8	protein_coding	0	1	0	0	0	0	0	0	0	0	0	0	0	0	0	0
ENSG00000005884	ITGA3	protein_coding	0	0	0	1	0	0	0	0	0	0	0	0	0	0	0	0
ENSG00000006016	CRLF1	protein_coding	0	1	0	1	0	0	0	0	0	0	1	0	0	0	1	1
ENSG00000006071	ABCC8	protein_coding	0	0	1	0	0	0	0	0	0	0	0	0	0	0	0	0
ENSG00000006377	DLX6	protein_coding	0	0	0	0	0	0	0	0	0	0	0	0	0	0	0	1
ENSG00000006611	USH1C	protein_coding	0	0	0	1	0	0	0	0	0	0	0	0	0	0	0	0
ENSG00000006747	SCIN	protein_coding	0	0	0	0	0	0	0	0	0	0	1	0	1	0	0	0
ENSG00000007062	PROM1	protein_coding	0	0	0	1	0	0	0	0	0	0	1	0	0	0	0	1
ENSG00000007237	AC005747.1	protein_coding	0	0	0	1	0	0	0	0	0	0	0	0	0	0	0	0
ENSG00000007264	MATK	protein_coding	0	0	0	0	0	0	0	1	0	0	0	0	1	0	0	0
ENSG00000007402	CACNA2D2	protein_coding	0	0	1	0	0	0	0	0	0	0	0	0	0	0	0	0
ENSG00000007516	BAIAP3	protein_coding	0	0	1	0	0	0	0	0	0	0	0	0	1	0	1	0
ENSG00000007545	CRAMP1	protein_coding	0	0	0	1	0	0	0	0	0	0	0	0	0	0	0	0
ENSG00000007968	E2F2	protein_coding	1	1	1	0	0	1	0	0	0	0	1	1	0	0	0	1
ENSG00000008735	MAPK8IP2	protein_coding	0	1	1	1	0	1	0	0	0	0	1	1	1	0	0	0
ENSG00000009950	MLXIPL	protein_coding	0	0	0	0	1	1	0	0	0	0	0	0	0	1	1	0
ENSG00000010030	ETV7	protein_coding	1	1	1	1	0	1	0	1	1	0	0	0	0	1	0	1
ENSG00000011347	SYT7	protein_coding	1	0	0	0	1	1	0	0	0	0	1	1	0	1	0	1
ENSG00000012171	SEMA3B	protein_coding	0	0	1	1	0	0	0	0	0	1	0	0	0	0	0	0
ENSG00000012223	LTF	protein_coding	0	0	0	0	0	0	0	0	0	0	0	0	0	0	0	1
ENSG00000012779	ALOX5	protein_coding	0	0	0	1	0	1	0	1	1	0	0	0	0	0	1	0
ENSG00000013588	GPRC5A	protein_coding	0	0	0	1	0	0	0	0	0	0	0	0	0	0	0	1
ENSG00000013619	MAMLD1	protein_coding	0	0	0	0	0	0	0	0	0	0	0	0	0	0	1	0
ENSG00000016402	IL20RA	protein_coding	0	0	0	1	1	0	0	0	0	0	0	0	0	1	0	0
ENSG00000019144	PHLDB1	protein_coding	0	0	0	1	0	0	0	0	0	0	0	0	0	0	0	0
ENSG00000019186	CYP24A1	protein_coding	0	0	0	0	0	0	0	0	1	0	1	1	0	0	0	0
ENSG00000020181	ADGRA2	protein_coding	0	0	0	0	0	0	0	1	0	0	0	0	0	0	0	0
ENSG00000020577	SAMD4A	protein_coding	0	0	0	0	0	0	0	0	0	0	0	0	0	0	1	0
ENSG00000020633	RUNX3	protein_coding	0	0	0	0	0	1	1	1	1	0	0	0	0	0	0	1
ENSG00000021762	OSBPL5	protein_coding	0	0	0	1	0	0	0	0	0	0	0	0	0	0	0	0
ENSG00000023171	GRAMD1B	protein_coding	0	0	0	1	0	0	0	0	0	0	0	0	0	0	0	0
ENSG00000023572	GLRX2	protein_coding	0	1	0	0	0	0	0	0	0	0	0	0	0	0	0	0
ENSG00000023902	PLEKHO1	protein_coding	0	0	0	0	0	0	0	1	0	0	0	0	0	0	0	0
ENSG00000025708	TYMP	protein_coding	0	0	0	0	0	0	0	1	1	0	0	0	0	0	0	1
ENSG00000026103	FAS	protein_coding	0	0	0	0	0	0	0	1	1	0	0	0	0	0	0	0
ENSG00000026508	CD44	protein_coding	0	0	0	1	0	0	0	0	0	0	0	0	0	0	0	0
ENSG00000026559	KCNG1	protein_coding	1	1	0	0	0	0	0	0	0	0	0	1	0	0	0	0
ENSG00000028277	POU2F2	protein_coding	0	0	0	0	0	0	0	1	0	0	0	0	0	0	0	0
ENSG00000037965	HOXC8	protein_coding	0	0	0	0	0	1	0	0	0	0	0	1	0	0	0	0
ENSG00000038295	TLL1	protein_coding	0	0	0	0	0	0	0	1	0	0	0	0	0	0	0	0
ENSG00000042286	AIFM2	protein_coding	0	0	0	0	0	0	0	0	0	0	0	0	0	0	0	1
ENSG00000043039	BARX2	protein_coding	0	0	0	0	0	1	0	1	0	0	1	1	0	0	0	0
ENSG00000047579	DTNBP1	protein_coding	0	0	0	1	0	0	0	0	0	0	0	0	0	0	0	0
ENSG00000047634	SCML1	protein_coding	0	0	0	0	1	0	0	0	0	0	0	0	0	1	0	0
ENSG00000049089	COL9A2	protein_coding	0	0	0	1	1	0	0	0	0	0	1	1	0	1	0	0
ENSG00000050165	DKK3	protein_coding	0	0	0	1	0	0	0	0	0	1	0	0	0	0	0	0
ENSG00000050767	COL23A1	protein_coding	0	0	0	0	0	0	0	1	1	0	0	0	0	0	0	1
ENSG00000053108	FSTL4	protein_coding	0	0	0	0	0	0	0	0	0	0	0	1	0	0	0	0
ENSG00000053747	LAMA3	protein_coding	1	0	0	1	0	0	0	0	1	0	0	0	0	0	0	0
ENSG00000053918	KCNQ1	protein_coding	0	0	0	1	0	0	0	0	0	0	0	0	0	0	0	0
ENSG00000054179	ENTPD2	protein_coding	1	0	0	1	0	0	0	1	1	1	1	1	0	0	1	1
ENSG00000054219	LY75	protein_coding	0	0	0	0	0	1	0	0	0	0	0	0	0	0	0	0
ENSG00000054598	FOXC1	protein_coding	0	0	0	1	1	1	0	0	0	0	0	0	0	1	0	1
ENSG00000054967	RELT	protein_coding	0	1	1	1	1	1	1	1	0	0	0	0	0	1	0	1
ENSG00000056736	IL17RB	protein_coding	1	0	0	0	0	1	0	0	0	0	0	0	0	0	0	0
ENSG00000057657	PRDM1	protein_coding	0	0	0	0	0	1	0	1	0	0	0	0	0	0	0	0
ENSG00000058335	RASGRF1	protein_coding	0	0	0	0	0	0	0	0	0	0	0	0	0	0	1	0
ENSG00000058404	CAMK2B	protein_coding	0	0	0	0	0	0	0	0	1	0	0	0	0	0	0	0
ENSG00000059377	TBXAS1	protein_coding	0	0	0	0	0	0	0	1	1	0	0	0	0	0	0	1
ENSG00000059378	PARP12	protein_coding	1	0	0	0	0	1	1	0	0	0	0	0	0	0	0	0
ENSG00000060656	PTPRU	protein_coding	0	0	0	0	1	0	0	0	1	0	0	0	0	1	1	0
ENSG00000061337	LZTS1	protein_coding	0	0	0	1	0	0	0	1	0	0	0	0	0	0	1	0
ENSG00000061918	GUCY1B1	protein_coding	0	0	0	0	0	0	1	0	0	0	0	0	0	0	1	0
ENSG00000061938	TNK2	protein_coding	0	0	0	0	0	0	0	1	0	0	0	1	0	1	0	0
ENSG00000062282	DGAT2	protein_coding	0	0	0	0	1	1	0	0	0	0	0	0	0	1	0	1
ENSG00000064042	LIMCH1	protein_coding	0	0	0	1	0	0	0	0	0	0	0	0	0	0	0	0
ENSG00000064195	DLX3	protein_coding	0	1	1	0	0	0	0	0	0	0	0	0	0	0	0	0
ENSG00000064199	SPA17	protein_coding	0	0	0	1	0	0	0	0	0	0	0	0	0	0	0	0
ENSG00000064270	ATP2C2	protein_coding	0	0	1	1	0	0	0	0	0	0	0	0	0	0	0	1
ENSG00000064300	NGFR	protein_coding	0	0	0	0	0	0	0	1	0	0	0	1	0	0	1	0
ENSG00000064651	SLC12A2	protein_coding	0	0	0	1	0	0	0	0	0	0	0	0	0	0	0	0
ENSG00000064655	EYA2	protein_coding	0	0	0	0	0	0	0	0	0	0	1	1	0	0	0	0
ENSG00000064763	FAR2	protein_coding	0	0	0	1	0	1	0	0	0	0	0	0	0	0	0	0
ENSG00000065320	NTN1	protein_coding	0	0	0	0	0	0	0	0	0	0	0	1	0	0	0	0
ENSG00000065357	DGKA	protein_coding	0	0	0	1	0	1	0	1	1	0	0	1	0	0	0	0
ENSG00000065833	ME1	protein_coding	0	0	0	0	1	0	0	0	0	0	0	0	0	0	0	0
ENSG00000065989	PDE4A	protein_coding	0	0	0	1	0	0	0	0	0	0	0	0	0	0	0	0
ENSG00000066248	NGEF	protein_coding	0	1	0	0	0	0	0	0	0	0	1	1	0	0	1	0
ENSG00000068078	FGFR3	protein_coding	0	1	1	0	0	0	0	0	0	0	0	0	0	0	1	1
ENSG00000068615	REEP1	protein_coding	0	0	1	0	0	0	0	0	0	0	0	0	0	0	0	0
ENSG00000068831	RASGRP2	protein_coding	0	0	0	0	0	0	0	1	0	0	0	0	0	0	0	0
ENSG00000069011	PITX1	protein_coding	0	1	1	0	0	0	0	0	0	0	1	1	0	1	0	1
ENSG00000069188	SDK2	protein_coding	0	0	0	0	0	0	1	0	0	0	0	1	0	0	0	0
ENSG00000069482	GAL	protein_coding	0	1	0	0	1	0	0	0	0	0	0	1	1	1	0	0
ENSG00000069812	HES2	protein_coding	1	0	0	0	0	0	0	0	0	0	0	1	0	0	0	1
ENSG00000070371	CLTCL1	protein_coding	0	0	0	0	0	0	0	0	0	1	0	1	0	0	0	0
ENSG00000070404	FSTL3	protein_coding	0	0	0	1	1	0	1	0	0	0	0	0	0	1	0	0
ENSG00000070882	OSBPL3	protein_coding	0	1	0	1	1	0	0	0	0	0	0	0	0	1	0	0
ENSG00000071246	VASH1	protein_coding	0	0	0	0	0	0	0	1	0	0	0	0	0	0	0	0
ENSG00000072195	SPEG	protein_coding	0	0	0	1	0	0	0	0	0	0	0	0	0	0	0	0
ENSG00000072422	RHOBTB1	protein_coding	0	0	0	0	0	0	0	0	0	1	0	0	0	0	0	0
ENSG00000072682	P4HA2	protein_coding	0	0	0	1	0	0	0	0	0	1	0	0	0	0	1	0
ENSG00000072832	CRMP1	protein_coding	0	0	0	1	0	0	0	0	0	0	0	0	0	0	0	0
ENSG00000072840	EVC	protein_coding	0	0	0	1	0	0	0	0	0	0	0	0	0	0	0	0
ENSG00000072858	SIDT1	protein_coding	0	0	1	0	0	0	0	0	0	0	0	0	0	0	0	0
ENSG00000073060	SCARB1	protein_coding	0	0	0	0	0	1	0	1	1	0	0	0	0	0	0	0
ENSG00000073150	PANX2	protein_coding	1	1	1	0	0	0	0	0	0	0	1	1	0	0	0	0
ENSG00000074211	PPP2R2C	protein_coding	0	0	1	1	0	0	0	0	0	0	0	1	0	0	0	0
ENSG00000074370	ATP2A3	protein_coding	0	0	0	0	0	0	0	0	0	0	0	0	0	0	0	1
ENSG00000074410	CA12	protein_coding	0	0	0	0	0	0	0	0	0	0	1	1	0	0	1	0
ENSG00000075275	CELSR1	protein_coding	0	0	0	1	1	0	0	0	0	0	0	0	0	1	0	0
ENSG00000075426	FOSL2	protein_coding	0	0	0	1	0	0	0	0	0	0	0	0	0	0	0	0
ENSG00000075461	CACNG4	protein_coding	0	0	0	0	0	0	0	0	0	0	0	0	0	0	0	1
ENSG00000075643	MOCOS	protein_coding	0	1	0	0	0	1	0	0	0	0	0	0	0	1	0	0
ENSG00000075651	PLD1	protein_coding	0	0	0	0	0	0	0	0	0	0	0	1	0	0	0	0
ENSG00000075826	SEC31B	protein_coding	0	0	0	0	0	0	0	0	0	0	0	0	1	0	0	0
ENSG00000076344	RGS11	protein_coding	0	0	1	0	0	0	0	0	0	0	0	0	1	0	0	0
ENSG00000076641	PAG1	protein_coding	0	1	0	0	0	0	1	1	0	0	0	0	0	0	0	0
ENSG00000076706	AP002956.1	protein_coding	0	0	0	1	0	0	0	0	0	1	0	0	0	0	0	0
ENSG00000076864	RAP1GAP	protein_coding	1	0	0	1	0	0	0	0	0	0	0	0	0	0	0	1
ENSG00000077420	APBB1IP	protein_coding	0	0	0	0	0	0	0	1	1	0	0	0	0	0	0	0
ENSG00000077935	SMC1B	protein_coding	0	1	0	0	0	0	0	0	0	0	0	0	0	0	0	0
ENSG00000078018	MAP2	protein_coding	0	1	0	1	0	0	0	0	0	1	0	0	0	0	1	0
ENSG00000078081	LAMP3	protein_coding	0	1	0	1	0	1	1	1	0	0	0	0	0	0	1	1
ENSG00000078114	NEBL	protein_coding	0	0	0	0	1	0	0	0	0	0	0	0	0	1	0	0
ENSG00000078269	SYNJ2	protein_coding	0	0	0	0	0	0	0	0	0	0	1	1	0	0	0	0
ENSG00000078399	HOXA9	protein_coding	0	0	0	0	0	0	0	0	0	0	0	0	0	1	0	1
ENSG00000078900	TP73	protein_coding	1	0	0	0	0	0	0	0	0	0	0	1	0	0	0	0
ENSG00000079931	MOXD1	protein_coding	0	1	0	1	0	0	0	0	0	0	0	0	0	0	0	0
ENSG00000080293	SCTR	protein_coding	0	0	0	1	0	0	0	0	0	0	0	0	0	0	0	0
ENSG00000080845	DLGAP4	protein_coding	0	0	0	1	0	0	0	0	0	0	0	0	0	0	0	0
ENSG00000081277	PKP1	protein_coding	1	0	0	0	0	1	0	0	0	0	0	1	0	1	0	0
ENSG00000082014	SMARCD3	protein_coding	0	0	0	1	0	0	0	0	0	0	0	0	0	0	0	0
ENSG00000082512	TRAF5	protein_coding	0	0	0	1	1	0	0	0	0	0	1	0	0	1	0	0
ENSG00000082684	SEMA5B	protein_coding	0	0	0	0	0	0	0	1	1	0	0	0	0	0	0	0
ENSG00000083857	FAT1	protein_coding	0	0	0	1	0	0	0	0	0	0	0	0	0	0	0	0
ENSG00000085276	MECOM	protein_coding	0	0	0	1	0	0	0	0	0	0	0	0	0	0	1	0
ENSG00000085741	WNT11	protein_coding	0	0	0	0	1	1	0	0	0	0	0	1	0	1	0	1
ENSG00000085831	TTC39A	protein_coding	0	0	0	1	0	0	0	1	1	0	0	0	0	0	1	1
ENSG00000086619	ERO1B	protein_coding	0	0	0	0	0	0	0	0	0	0	1	0	0	0	0	0
ENSG00000087085	ACHE	protein_coding	0	0	0	0	0	1	0	0	1	0	1	0	0	0	0	0
ENSG00000087116	ADAMTS2	protein_coding	0	0	0	0	1	0	1	1	1	0	0	0	0	1	0	0
ENSG00000087250	MT3	protein_coding	0	0	0	0	0	0	0	1	0	0	0	0	0	0	0	0
ENSG00000087303	NID2	protein_coding	0	0	0	0	0	0	1	0	0	0	0	0	0	0	0	0
ENSG00000087494	PTHLH	protein_coding	1	0	0	1	0	0	1	1	0	0	0	1	0	0	0	0
ENSG00000087510	TFAP2C	protein_coding	0	0	0	1	0	0	0	0	0	0	1	1	0	0	0	0
ENSG00000087903	RFX2	protein_coding	0	0	0	0	0	0	0	1	0	0	0	0	0	0	0	0
ENSG00000088386	SLC15A1	protein_coding	1	0	0	0	0	1	0	0	1	0	0	0	0	0	0	1
ENSG00000088826	SMOX	protein_coding	0	1	0	1	1	0	0	1	0	0	1	1	0	1	0	0
ENSG00000088836	SLC4A11	protein_coding	1	1	0	1	1	1	0	0	0	0	1	1	0	1	0	1
ENSG00000088882	CPXM1	protein_coding	0	0	0	1	1	0	0	0	0	0	1	1	0	1	0	0
ENSG00000088992	TESC	protein_coding	0	0	0	1	1	0	0	0	0	1	1	0	0	1	0	0
ENSG00000090530	P3H2	protein_coding	0	0	0	0	0	0	1	0	0	0	0	0	0	0	0	0
ENSG00000090534	THPO	protein_coding	0	0	1	0	0	0	0	0	0	0	0	0	0	0	0	0
ENSG00000090539	CHRD	protein_coding	0	0	1	0	0	0	0	0	0	0	1	0	1	0	0	0
ENSG00000091129	NRCAM	protein_coding	0	0	0	0	0	0	0	0	0	0	0	1	0	0	1	1
ENSG00000091622	PITPNM3	protein_coding	0	0	0	1	0	0	0	0	0	0	0	0	0	0	0	0
ENSG00000092607	TBX15	protein_coding	0	0	0	0	0	0	0	1	0	0	1	0	0	0	0	0
ENSG00000092758	COL9A3	protein_coding	0	1	0	0	1	0	0	0	0	0	0	0	0	1	0	0
ENSG00000092969	TGFB2	protein_coding	0	0	0	1	0	0	0	0	0	0	0	0	0	0	1	0
ENSG00000093217	XYLB	protein_coding	1	1	0	0	0	0	0	0	0	0	1	1	0	0	0	0
ENSG00000095397	WHRN	protein_coding	0	0	0	1	0	0	0	0	0	1	0	0	0	0	0	0
ENSG00000095752	IL11	protein_coding	0	0	0	0	0	0	1	0	0	0	0	0	0	0	0	0
ENSG00000095777	MYO3A	protein_coding	0	0	0	0	0	0	0	1	0	0	0	0	0	0	0	0
ENSG00000096433	ITPR3	protein_coding	1	0	0	1	0	0	0	0	0	0	0	0	0	0	0	1
ENSG00000099204	ABLIM1	protein_coding	0	0	0	1	0	0	0	0	0	0	0	0	0	0	0	0
ENSG00000099219	ERMP1	protein_coding	0	0	0	1	0	0	0	0	0	0	0	0	0	0	0	0
ENSG00000099282	TSPAN15	protein_coding	0	0	0	1	0	0	0	0	0	1	0	0	0	0	0	0
ENSG00000099284	H2AFY2	protein_coding	0	0	0	1	0	0	0	0	0	0	0	0	0	0	0	0
ENSG00000099337	KCNK6	protein_coding	0	0	1	0	0	0	0	0	0	0	0	0	0	0	0	0
ENSG00000099617	EFNA2	protein_coding	0	0	0	0	0	1	0	0	0	0	0	0	0	0	0	0
ENSG00000099889	ARVCF	protein_coding	0	0	0	0	1	0	0	0	0	0	0	0	0	0	0	1
ENSG00000099953	MMP11	protein_coding	1	1	1	1	1	1	1	1	1	1	1	1	1	1	1	0
ENSG00000099960	SLC7A4	protein_coding	0	0	0	0	0	1	0	0	0	0	0	0	0	0	0	0
ENSG00000100034	PPM1F	protein_coding	0	0	0	0	0	0	0	1	0	0	0	0	0	0	0	0
ENSG00000100100	PIK3IP1	protein_coding	0	0	0	1	0	0	0	0	0	0	0	0	0	0	0	0
ENSG00000100167	SEPT3	protein_coding	0	1	0	0	0	0	0	0	0	0	0	1	0	0	0	0
ENSG00000100196	KDELR3	protein_coding	1	0	0	1	0	0	0	0	0	0	0	0	0	0	0	0
ENSG00000100290	BIK	protein_coding	0	0	0	1	0	0	0	0	0	0	1	1	0	0	0	1
ENSG00000100302	RASD2	protein_coding	0	1	0	0	0	0	1	1	0	0	0	1	0	0	1	0
ENSG00000100311	PDGFB	protein_coding	0	0	0	1	0	0	0	0	0	0	0	0	0	0	0	0
ENSG00000100373	UPK3A	protein_coding	0	0	0	1	0	0	0	0	0	0	0	0	0	0	0	0
ENSG00000100473	COCH	protein_coding	0	1	0	0	0	1	0	0	0	0	0	1	0	0	0	0
ENSG00000100505	TRIM9	protein_coding	0	0	0	0	0	0	0	1	1	0	0	0	0	0	0	0
ENSG00000100558	PLEK2	protein_coding	0	1	1	0	0	1	0	0	0	0	1	1	0	0	0	1
ENSG00000100599	RIN3	protein_coding	0	0	0	0	0	0	0	1	0	0	0	0	0	0	0	0
ENSG00000100767	PAPLN	protein_coding	0	0	0	1	0	0	1	0	0	0	0	0	0	0	0	0
ENSG00000101096	NFATC2	protein_coding	0	0	0	0	0	0	0	1	0	0	0	0	0	0	0	0
ENSG00000101098	RIMS4	protein_coding	0	0	1	0	0	0	0	0	0	0	0	0	0	0	0	0
ENSG00000101144	BMP7	protein_coding	0	1	0	0	1	0	0	0	0	0	0	1	0	1	0	1
ENSG00000101187	SLCO4A1	protein_coding	0	0	0	1	1	0	0	0	0	0	0	0	0	1	1	1
ENSG00000101198	NKAIN4	protein_coding	0	0	0	0	0	0	0	0	0	0	0	0	0	0	1	0
ENSG00000101210	EEF1A2	protein_coding	1	0	1	1	0	0	0	0	1	1	1	1	0	0	0	0
ENSG00000101255	TRIB3	protein_coding	1	0	0	0	1	1	1	1	1	0	0	0	0	1	1	1
ENSG00000101282	RSPO4	protein_coding	0	0	0	0	0	0	0	0	0	0	0	0	0	0	1	0
ENSG00000101311	FERMT1	protein_coding	0	1	0	1	0	0	0	0	0	0	1	1	0	0	0	0
ENSG00000101336	HCK	protein_coding	0	1	0	0	0	0	0	1	1	0	0	0	0	0	0	1
ENSG00000101463	SYNDIG1	protein_coding	0	0	1	0	0	0	0	0	0	0	0	1	0	0	0	0
ENSG00000101670	LIPG	protein_coding	1	0	0	0	1	1	0	0	0	0	0	0	0	1	0	0
ENSG00000101680	LAMA1	protein_coding	0	0	0	0	0	0	0	0	1	0	0	1	0	0	0	1
ENSG00000102034	ELF4	protein_coding	0	0	0	1	0	0	0	0	0	0	0	0	0	0	0	0
ENSG00000102098	SCML2	protein_coding	0	1	0	0	0	0	0	0	0	0	0	0	0	0	0	0
ENSG00000102109	PCSK1N	protein_coding	0	1	0	1	0	0	0	0	0	0	1	1	1	0	1	0
ENSG00000102287	GABRE	protein_coding	0	0	0	1	1	0	1	1	0	1	1	1	0	1	0	0
ENSG00000102452	NALCN	protein_coding	0	0	0	1	0	0	0	0	0	0	0	0	0	0	0	0
ENSG00000102554	KLF5	protein_coding	0	0	0	1	0	0	0	0	0	0	0	0	0	0	0	0
ENSG00000102780	DGKH	protein_coding	0	0	0	1	1	0	0	0	1	0	0	0	0	0	0	0
ENSG00000102878	HSF4	protein_coding	0	0	0	0	1	0	0	1	1	1	1	1	1	1	0	0
ENSG00000102924	CBLN1	protein_coding	0	0	0	0	0	0	0	0	0	0	0	0	0	0	1	0
ENSG00000102934	PLLP	protein_coding	0	0	0	1	0	0	0	0	0	0	0	0	0	0	0	1
ENSG00000103056	SMPD3	protein_coding	0	0	1	0	0	0	0	0	0	0	0	0	0	0	0	1
ENSG00000103089	FA2H	protein_coding	0	0	0	1	0	0	0	0	0	0	1	0	0	0	0	1
ENSG00000103241	FOXF1	protein_coding	0	0	0	0	0	0	0	1	0	0	0	0	0	0	0	0
ENSG00000103253	HAGHL	protein_coding	0	1	1	1	1	0	0	0	1	0	1	0	1	1	0	1
ENSG00000103260	METRN	protein_coding	0	1	1	0	0	0	0	0	0	0	0	0	0	0	0	0
ENSG00000103460	TOX3	protein_coding	1	0	1	0	0	0	0	0	0	0	1	0	1	0	0	1
ENSG00000103528	SYT17	protein_coding	0	0	1	0	0	0	0	0	0	0	0	0	0	0	0	1
ENSG00000103534	TMC5	protein_coding	0	0	0	1	0	0	0	0	0	0	0	0	0	0	0	1
ENSG00000103710	RASL12	protein_coding	0	0	0	1	0	0	0	1	0	1	0	0	0	0	0	0
ENSG00000103742	IGDCC4	protein_coding	0	0	0	0	0	0	0	0	1	0	0	0	0	0	0	0
ENSG00000103888	CEMIP	protein_coding	1	1	1	1	1	1	0	0	0	0	1	1	0	1	0	0
ENSG00000103942	HOMER2	protein_coding	0	0	0	0	0	0	0	0	0	0	0	0	0	0	0	1
ENSG00000104059	FAM189A1	protein_coding	0	0	0	0	0	0	0	0	1	0	0	0	0	0	0	0
ENSG00000104432	IL7	protein_coding	0	0	0	0	0	0	0	1	0	0	0	0	0	0	0	0
ENSG00000104435	STMN2	protein_coding	0	0	0	1	0	0	0	0	0	0	0	0	0	0	0	0
ENSG00000104450	SPAG1	protein_coding	0	0	1	0	0	1	0	0	0	0	0	0	0	0	0	0
ENSG00000104490	NCALD	protein_coding	0	0	0	0	0	0	0	0	0	0	0	0	1	0	0	1
ENSG00000104689	TNFRSF10A	protein_coding	0	0	0	0	0	1	0	0	0	0	0	0	0	0	0	0
ENSG00000104903	LYL1	protein_coding	0	0	0	0	0	0	0	1	0	0	0	0	0	0	0	0
ENSG00000105290	APLP1	protein_coding	0	1	1	1	0	0	0	0	0	0	1	0	0	0	0	1
ENSG00000105329	TGFB1	protein_coding	0	0	0	1	0	0	0	0	0	0	0	0	0	0	0	0
ENSG00000105339	DENND3	protein_coding	0	0	0	1	0	0	0	0	0	0	0	0	0	0	0	0
ENSG00000105376	ICAM5	protein_coding	0	0	0	0	0	0	0	0	0	0	0	0	0	0	1	0
ENSG00000105419	MEIS3	protein_coding	0	0	1	0	0	0	1	1	1	0	0	0	0	0	0	0
ENSG00000105649	RAB3A	protein_coding	0	0	1	0	0	0	0	0	0	0	0	0	0	0	0	0
ENSG00000105650	AC005759.1	protein_coding	0	0	0	0	0	0	0	0	0	0	0	0	0	0	1	0
ENSG00000105664	COMP	protein_coding	1	1	1	1	1	0	0	0	0	0	1	0	1	1	1	1
ENSG00000105696	AC003112.1	protein_coding	0	0	0	0	0	0	0	0	0	0	1	0	0	0	1	0
ENSG00000105711	SCN1B	protein_coding	0	0	0	0	0	0	0	1	1	0	0	0	0	0	1	0
ENSG00000105810	CDK6	protein_coding	0	1	0	0	0	0	1	0	0	0	0	1	0	0	0	0
ENSG00000105825	TFPI2	protein_coding	0	0	0	1	0	0	0	0	0	0	1	0	0	0	0	0
ENSG00000105877	DNAH11	protein_coding	0	0	0	0	0	0	0	1	0	0	0	0	0	0	0	0
ENSG00000105880	DLX5	protein_coding	1	1	0	0	0	0	1	1	0	0	0	1	0	0	0	1
ENSG00000105928	GSDME	protein_coding	0	0	0	0	0	0	1	0	0	0	0	1	0	0	0	0
ENSG00000105963	ADAP1	protein_coding	1	0	1	1	0	1	0	0	0	0	0	0	0	0	0	1
ENSG00000105989	WNT2	protein_coding	1	0	0	0	1	0	1	0	0	0	0	0	0	1	0	0
ENSG00000105991	HOXA1	protein_coding	0	0	0	0	0	1	1	0	1	0	0	1	0	0	0	0
ENSG00000105997	HOXA3	protein_coding	0	0	0	0	0	0	0	0	1	0	0	0	0	0	0	0
ENSG00000106003	LFNG	protein_coding	0	0	0	1	0	0	0	0	1	0	0	0	0	0	0	0
ENSG00000106006	HOXA6	protein_coding	0	0	0	0	0	1	0	0	0	0	0	0	0	0	0	0
ENSG00000106038	EVX1	protein_coding	0	0	0	0	1	0	0	0	0	0	0	0	0	1	0	0
ENSG00000106066	CPVL	protein_coding	0	0	0	0	0	1	0	0	0	0	0	0	0	0	0	0
ENSG00000106089	STX1A	protein_coding	0	1	1	1	1	1	1	0	1	0	1	1	0	1	0	0
ENSG00000106100	NOD1	protein_coding	0	0	0	0	0	0	0	0	0	0	0	0	0	0	1	0
ENSG00000106123	EPHB6	protein_coding	0	0	0	1	0	0	0	0	0	0	0	0	0	0	0	0
ENSG00000106236	NPTX2	protein_coding	0	0	0	1	1	0	0	1	0	0	0	0	0	0	0	1
ENSG00000106348	IMPDH1	protein_coding	0	0	0	1	0	0	0	0	0	0	0	0	0	0	0	0
ENSG00000106483	SFRP4	protein_coding	0	0	0	1	1	0	0	0	1	0	0	0	0	1	0	0
ENSG00000106605	BLVRA	protein_coding	0	0	0	1	0	0	0	0	0	1	0	0	0	0	0	0
ENSG00000106688	SLC1A1	protein_coding	0	0	1	0	0	0	0	0	0	0	0	0	0	0	0	0
ENSG00000106868	SUSD1	protein_coding	0	0	0	0	0	0	0	0	0	0	0	0	0	0	1	0
ENSG00000107099	DOCK8	protein_coding	0	0	0	0	0	0	0	1	0	0	0	0	0	0	0	0
ENSG00000107249	GLIS3	protein_coding	0	0	0	1	0	0	0	0	0	0	0	0	0	0	0	0
ENSG00000107281	NPDC1	protein_coding	0	0	0	1	0	0	0	0	0	0	0	0	0	0	0	0
ENSG00000107485	GATA3	protein_coding	0	0	0	0	0	1	0	0	0	0	0	0	0	0	0	0
ENSG00000107731	UNC5B	protein_coding	0	1	1	1	0	0	0	0	0	0	0	0	0	0	1	0
ENSG00000107742	SPOCK2	protein_coding	0	1	0	0	0	0	0	0	0	0	0	0	0	0	0	0
ENSG00000107819	SFXN3	protein_coding	0	0	0	1	0	0	1	0	0	0	0	0	0	0	0	0
ENSG00000107821	KAZALD1	protein_coding	0	0	1	1	0	0	0	0	0	0	0	0	0	0	0	1
ENSG00000107954	NEURL1	protein_coding	0	0	1	0	0	0	0	0	0	0	0	0	0	0	0	0
ENSG00000107984	DKK1	protein_coding	0	1	0	0	0	1	1	0	0	0	1	1	0	0	0	0
ENSG00000108379	WNT3	protein_coding	1	0	0	0	0	0	0	0	0	0	1	1	0	0	1	0
ENSG00000108557	RAI1	protein_coding	0	0	0	1	0	0	0	0	0	0	0	0	0	0	0	0
ENSG00000108602	ALDH3A1	protein_coding	0	0	0	0	0	0	0	0	0	0	1	1	0	0	0	1
ENSG00000108839	ALOX12	protein_coding	0	0	0	0	0	0	0	1	0	0	0	1	0	0	0	0
ENSG00000108846	ABCC3	protein_coding	0	0	0	0	0	0	0	1	1	0	0	0	0	0	1	1
ENSG00000108932	SLC16A6	protein_coding	0	0	1	0	0	0	0	1	1	0	0	0	0	0	0	0
ENSG00000108950	FAM20A	protein_coding	0	0	0	0	0	0	0	0	0	0	0	0	0	0	1	0
ENSG00000109255	NMU	protein_coding	0	1	0	0	1	1	0	0	0	0	1	1	0	1	1	1
ENSG00000109576	AADAT	protein_coding	0	1	0	0	1	0	0	0	0	0	0	0	0	0	0	0
ENSG00000109738	GLRB	protein_coding	0	0	0	1	0	0	0	0	1	0	0	0	0	0	1	0
ENSG00000109944	JHY	protein_coding	0	0	0	1	0	0	0	0	0	0	0	0	0	0	0	0
ENSG00000110076	NRXN2	protein_coding	0	0	0	0	0	0	0	1	0	0	0	0	0	0	0	0
ENSG00000110237	ARHGEF17	protein_coding	0	0	0	1	0	0	0	0	0	0	0	0	0	0	0	0
ENSG00000110324	IL10RA	protein_coding	0	0	0	0	0	0	0	1	1	0	0	0	0	0	0	0
ENSG00000110328	GALNT18	protein_coding	0	0	0	1	0	0	1	0	0	0	0	0	0	0	0	0
ENSG00000110427	KIAA1549L	protein_coding	0	1	0	0	0	0	0	0	0	0	0	0	0	0	0	0
ENSG00000110436	SLC1A2	protein_coding	0	0	1	0	0	0	0	0	0	0	0	0	0	0	0	0
ENSG00000110660	SLC35F2	protein_coding	1	1	0	1	0	0	0	0	0	0	1	1	0	0	1	0
ENSG00000110881	ASIC1	protein_coding	0	0	0	0	1	0	0	0	0	0	0	1	0	1	0	0
ENSG00000110987	BCL7A	protein_coding	0	0	0	1	0	0	0	0	0	0	0	1	0	0	0	0
ENSG00000111012	CYP27B1	protein_coding	1	1	0	0	1	1	1	0	0	0	1	1	0	1	0	0
ENSG00000111186	WNT5B	protein_coding	0	0	0	0	0	0	0	0	0	0	0	1	0	0	0	0
ENSG00000111331	OAS3	protein_coding	0	0	0	1	0	0	0	0	0	0	0	0	0	0	0	1
ENSG00000111424	VDR	protein_coding	0	0	0	1	0	0	0	0	0	0	0	0	0	0	0	1
ENSG00000111432	FZD10	protein_coding	0	0	0	0	0	0	0	0	0	0	0	1	0	0	0	1
ENSG00000111490	TBC1D30	protein_coding	0	0	1	1	1	0	0	0	0	0	0	0	0	1	0	0
ENSG00000111644	ACRBP	protein_coding	0	0	0	0	0	0	0	1	1	0	0	0	0	0	0	1
ENSG00000111799	COL12A1	protein_coding	0	0	0	1	1	0	1	0	0	0	0	0	0	0	0	0
ENSG00000111907	TPD52L1	protein_coding	0	0	0	0	1	0	0	0	0	0	0	1	0	0	0	0
ENSG00000111981	ULBP1	protein_coding	0	1	0	0	0	0	0	0	0	0	0	1	0	0	0	0
ENSG00000112183	RBM24	protein_coding	0	0	1	0	0	0	0	0	0	1	0	0	0	0	0	0
ENSG00000112297	CRYBG1	protein_coding	0	0	0	0	0	1	0	0	0	0	0	0	0	0	0	0
ENSG00000112379	ARFGEF3	protein_coding	0	0	0	1	0	0	0	0	0	0	0	0	0	0	0	1
ENSG00000112414	ADGRG6	protein_coding	0	0	0	0	0	0	0	1	1	0	0	0	0	0	0	0
ENSG00000112559	MDFI	protein_coding	0	0	0	1	1	1	0	0	0	0	1	1	0	1	1	1
ENSG00000112769	LAMA4	protein_coding	0	0	0	1	0	0	0	1	1	1	0	0	0	0	0	0
ENSG00000113083	LOX	protein_coding	0	0	0	1	1	0	1	1	0	0	0	0	0	0	1	0
ENSG00000113296	THBS4	protein_coding	0	0	0	0	0	0	0	0	0	1	0	0	1	0	1	0
ENSG00000113361	CDH6	protein_coding	0	0	0	1	0	0	0	0	0	0	0	0	0	0	1	1
ENSG00000113396	SLC27A6	protein_coding	0	0	0	0	0	0	0	0	0	0	0	0	0	0	1	0
ENSG00000113430	IRX4	protein_coding	0	0	0	0	0	0	1	0	0	0	0	0	1	0	0	0
ENSG00000113532	ST8SIA4	protein_coding	0	0	0	0	0	0	0	1	0	0	0	0	0	0	1	0
ENSG00000113648	H2AFY	protein_coding	0	0	0	1	0	0	0	0	0	0	0	0	0	0	0	0
ENSG00000113657	DPYSL3	protein_coding	0	0	0	1	0	0	0	0	0	0	0	0	0	0	0	0
ENSG00000113749	HRH2	protein_coding	0	0	0	0	0	0	0	1	0	0	0	0	0	0	0	0
ENSG00000113763	UNC5A	protein_coding	0	0	1	1	0	0	0	0	0	0	0	0	0	0	0	0
ENSG00000114115	RBP1	protein_coding	0	0	0	0	1	0	0	0	0	0	0	0	0	1	0	0
ENSG00000114251	WNT5A	protein_coding	0	0	0	0	1	1	0	0	1	0	0	1	0	1	1	0
ENSG00000114279	FGF12	protein_coding	0	0	0	1	0	0	0	0	0	0	0	0	0	0	0	0
ENSG00000114646	CSPG5	protein_coding	0	0	0	0	0	0	0	0	0	0	0	0	0	0	0	1
ENSG00000114654	EFCC1	protein_coding	0	0	1	0	0	0	0	0	0	0	0	0	0	0	0	0
ENSG00000114948	ADAM23	protein_coding	0	0	0	0	0	0	1	0	0	0	0	1	0	0	0	0
ENSG00000115041	KCNIP3	protein_coding	0	0	0	0	0	0	0	0	1	0	0	0	0	0	0	0
ENSG00000115107	STEAP3	protein_coding	0	0	0	0	0	0	0	1	0	0	0	0	0	0	0	1
ENSG00000115112	TFCP2L1	protein_coding	0	0	0	1	0	0	0	0	0	0	0	0	0	0	0	1
ENSG00000115138	POMC	protein_coding	0	0	0	0	0	0	0	0	0	0	0	1	0	0	0	0
ENSG00000115163	CENPA	protein_coding	1	1	1	1	1	1	1	0	0	1	1	1	0	1	0	1
ENSG00000115226	FNDC4	protein_coding	0	0	0	0	0	0	0	0	1	0	1	0	0	0	1	0
ENSG00000115232	ITGA4	protein_coding	0	0	0	0	0	0	0	1	0	0	0	0	0	0	0	0
ENSG00000115255	REEP6	protein_coding	0	0	0	0	1	0	0	0	0	0	1	1	0	1	0	0
ENSG00000115289	PCGF1	protein_coding	0	0	0	0	0	0	0	1	0	0	0	0	0	0	0	0
ENSG00000115295	CLIP4	protein_coding	0	0	0	1	0	0	0	0	0	0	0	0	0	0	0	0
ENSG00000115318	LOXL3	protein_coding	0	0	0	0	0	0	1	1	0	0	0	0	0	0	0	0
ENSG00000115325	DOK1	protein_coding	0	0	0	1	0	0	0	1	1	0	0	0	0	0	0	0
ENSG00000115363	EVA1A	protein_coding	0	1	0	0	1	0	1	0	0	0	0	0	0	1	1	0
ENSG00000115507	OTX1	protein_coding	0	1	0	0	0	1	0	0	0	0	1	1	1	0	0	0
ENSG00000115596	WNT6	protein_coding	0	1	0	0	0	0	0	0	0	0	0	0	0	0	0	0
ENSG00000115598	IL1RL2	protein_coding	0	0	0	0	0	0	0	0	0	0	1	1	0	0	0	0
ENSG00000115604	IL18R1	protein_coding	0	0	0	0	0	0	0	1	0	0	0	0	0	0	1	0
ENSG00000115828	QPCT	protein_coding	0	1	0	1	0	1	0	0	1	0	1	0	0	0	1	0
ENSG00000115902	SLC1A4	protein_coding	0	0	0	0	0	0	0	1	1	0	1	1	0	0	0	0
ENSG00000116035	VAX2	protein_coding	0	1	0	0	0	0	0	0	0	0	0	1	0	0	0	1
ENSG00000116132	PRRX1	protein_coding	0	0	0	1	1	0	0	0	0	0	0	0	0	0	0	0
ENSG00000116675	DNAJC6	protein_coding	0	1	0	1	0	0	0	0	0	0	0	0	0	0	0	0
ENSG00000116819	TFAP2E	protein_coding	0	0	0	0	0	0	1	0	0	0	0	0	0	0	0	0
ENSG00000116833	NR5A2	protein_coding	0	0	0	0	0	1	0	1	0	0	0	0	0	0	0	0
ENSG00000116871	MAP7D1	protein_coding	0	0	0	1	0	0	0	0	0	0	0	0	0	0	0	0
ENSG00000116883	AL591845.1	lncRNA	1	0	0	1	1	1	1	1	0	0	0	0	0	1	0	0
ENSG00000116962	NID1	protein_coding	0	0	0	0	0	0	1	0	0	0	0	0	0	0	0	0
ENSG00000116983	HPCAL4	protein_coding	0	0	0	0	0	0	0	0	0	0	0	0	0	0	1	0
ENSG00000116985	BMP8B	protein_coding	1	1	1	1	0	0	0	1	1	0	1	0	0	0	0	0
ENSG00000117013	KCNQ4	protein_coding	0	1	0	0	0	0	0	0	0	0	0	0	0	0	0	0
ENSG00000117069	ST6GALNAC5	protein_coding	0	1	0	0	0	0	0	0	0	0	0	0	0	0	1	0
ENSG00000117115	PADI2	protein_coding	0	0	0	1	0	0	0	0	0	0	0	0	0	0	0	1
ENSG00000117154	IGSF21	protein_coding	0	0	1	0	0	0	0	0	0	0	0	0	0	0	0	0
ENSG00000117322	CR2	protein_coding	0	0	0	0	0	0	0	0	0	0	1	0	0	0	0	0
ENSG00000117407	ARTN	protein_coding	1	1	1	0	0	0	1	0	0	0	0	1	0	0	0	1
ENSG00000117525	F3	protein_coding	0	0	0	1	0	0	0	0	0	0	0	0	0	0	0	0
ENSG00000117707	PROX1	protein_coding	0	0	0	0	1	0	0	0	0	0	0	0	0	1	0	0
ENSG00000118257	NRP2	protein_coding	0	0	0	0	0	0	0	1	0	0	0	0	0	0	1	0
ENSG00000118495	PLAGL1	protein_coding	0	0	0	0	0	0	0	1	0	0	0	0	0	0	0	0
ENSG00000118513	MYB	protein_coding	0	0	0	0	0	0	0	0	0	0	0	1	0	0	0	1
ENSG00000118849	RARRES1	protein_coding	0	0	0	1	0	0	0	0	1	1	0	0	0	0	0	0
ENSG00000119042	SATB2	protein_coding	0	0	0	0	0	1	0	0	1	0	0	0	0	0	0	0
ENSG00000119125	GDA	protein_coding	0	0	0	0	0	1	0	0	0	0	0	1	0	0	0	1
ENSG00000119185	ITGB1BP1	protein_coding	0	0	0	1	0	0	0	0	0	0	0	0	0	0	0	0
ENSG00000119227	PIGZ	protein_coding	0	0	0	0	0	0	0	0	1	1	0	0	0	0	0	0
ENSG00000119403	PHF19	protein_coding	0	1	0	1	1	0	0	0	0	1	0	0	0	0	0	0
ENSG00000119547	ONECUT2	protein_coding	0	0	0	0	0	1	0	0	0	0	0	0	0	0	0	0
ENSG00000119630	PGF	protein_coding	1	0	0	1	1	1	1	1	0	0	1	1	0	1	0	0
ENSG00000119681	LTBP2	protein_coding	0	0	0	1	0	0	0	0	0	1	0	0	0	1	0	0
ENSG00000119771	KLHL29	protein_coding	0	0	0	1	1	0	0	0	0	0	0	0	0	0	0	0
ENSG00000119866	BCL11A	protein_coding	0	1	0	0	0	0	0	0	0	0	0	1	0	0	0	1
ENSG00000119946	CNNM1	protein_coding	0	0	0	1	0	1	0	0	1	0	0	0	0	0	0	0
ENSG00000120068	HOXB8	protein_coding	1	0	0	0	1	0	0	0	0	0	0	0	0	1	0	1
ENSG00000120075	HOXB5	protein_coding	1	0	0	1	0	0	0	0	0	0	0	0	0	0	0	0
ENSG00000120093	HOXB3	protein_coding	1	0	0	1	0	0	0	0	0	0	1	1	0	0	0	0
ENSG00000120149	MSX2	protein_coding	0	0	0	0	1	1	0	0	0	0	0	1	0	1	0	0
ENSG00000120262	CCDC170	protein_coding	0	0	0	0	0	0	0	0	0	0	0	0	0	1	0	0
ENSG00000120278	PLEKHG1	protein_coding	0	0	0	0	0	0	0	0	0	0	0	0	0	0	1	0
ENSG00000120693	SMAD9	protein_coding	0	0	0	0	0	0	0	0	1	0	0	0	0	0	0	0
ENSG00000120708	TGFBI	protein_coding	0	0	0	0	0	0	0	0	0	0	0	0	0	0	1	0
ENSG00000120875	DUSP4	protein_coding	0	0	0	1	1	0	0	1	0	0	1	0	0	1	1	0
ENSG00000120913	PDLIM2	protein_coding	0	0	0	0	0	1	0	0	0	0	0	0	0	0	0	0
ENSG00000121068	TBX2	protein_coding	0	0	0	0	0	0	1	0	0	0	0	0	0	0	0	0
ENSG00000121281	ADCY7	protein_coding	0	1	0	0	0	0	0	1	0	0	0	0	0	0	0	0
ENSG00000121297	TSHZ3	protein_coding	0	0	0	0	0	0	1	0	0	0	0	0	0	0	0	0
ENSG00000121690	DEPDC7	protein_coding	0	0	0	0	0	0	0	0	0	0	0	1	0	0	0	0
ENSG00000121742	GJB6	protein_coding	0	0	0	0	0	0	0	0	0	0	0	1	0	0	0	0
ENSG00000121753	ADGRB2	protein_coding	0	0	1	0	0	0	0	0	1	0	0	1	0	0	0	0
ENSG00000121900	TMEM54	protein_coding	0	0	0	1	0	0	0	0	0	1	0	0	0	0	0	0
ENSG00000121957	GPSM2	protein_coding	0	1	0	1	1	0	0	0	0	0	0	1	0	0	0	0
ENSG00000122025	FLT3	protein_coding	0	0	1	0	0	0	0	0	0	0	0	0	0	0	0	0
ENSG00000122254	HS3ST2	protein_coding	0	0	0	0	0	0	0	1	1	0	0	0	0	0	0	0
ENSG00000122420	PTGFR	protein_coding	0	0	0	1	0	0	0	0	0	0	0	0	0	0	0	0
ENSG00000122547	EEPD1	protein_coding	0	0	0	0	1	0	0	0	0	0	0	0	0	1	0	0
ENSG00000122574	WIPF3	protein_coding	0	0	0	1	0	0	0	0	0	0	0	1	0	0	0	0
ENSG00000122642	FKBP9	protein_coding	0	0	0	1	0	0	0	0	0	0	0	0	0	0	0	0
ENSG00000122691	TWIST1	protein_coding	0	0	0	0	1	1	0	0	0	0	0	1	1	1	0	0
ENSG00000122694	GLIPR2	protein_coding	0	0	0	0	0	0	0	1	0	0	0	0	0	0	0	0
ENSG00000122861	PLAU	protein_coding	0	0	0	1	0	1	0	0	0	0	0	0	0	0	0	0
ENSG00000122863	CHST3	protein_coding	0	0	0	1	0	0	0	0	0	0	0	0	0	0	0	0
ENSG00000122870	BICC1	protein_coding	0	0	0	1	0	0	0	0	0	0	0	0	0	0	0	0
ENSG00000123080	CDKN2C	protein_coding	0	0	0	1	0	0	0	1	0	1	0	0	0	0	0	0
ENSG00000123095	BHLHE41	protein_coding	0	0	0	1	0	0	0	0	1	0	0	0	0	0	0	0
ENSG00000123096	SSPN	protein_coding	0	0	0	1	0	0	0	1	0	0	0	0	0	0	0	0
ENSG00000123191	ATP7B	protein_coding	0	0	1	0	0	0	0	0	0	0	0	0	0	1	0	1
ENSG00000123243	ITIH5	protein_coding	0	0	0	1	0	0	0	0	0	0	0	0	0	0	0	0
ENSG00000123364	HOXC13	protein_coding	0	1	1	0	0	1	1	0	0	0	0	0	0	0	0	0
ENSG00000123388	HOXC11	protein_coding	0	1	1	0	0	1	0	0	1	0	0	0	0	0	0	0
ENSG00000123685	BATF3	protein_coding	0	0	0	0	0	0	0	1	0	0	0	0	0	0	0	0
ENSG00000123689	G0S2	protein_coding	0	0	0	0	0	0	0	0	0	0	0	0	0	0	1	0
ENSG00000123700	KCNJ2	protein_coding	0	0	0	0	0	0	0	1	0	0	0	0	0	0	1	0
ENSG00000124191	TOX2	protein_coding	0	0	0	0	0	0	1	1	0	0	0	0	0	0	0	0
ENSG00000124249	KCNK15	protein_coding	0	0	1	0	0	0	0	0	0	0	0	0	0	0	1	0
ENSG00000124302	CHST8	protein_coding	0	0	1	0	0	0	0	0	0	0	0	0	0	0	0	0
ENSG00000124313	IQSEC2	protein_coding	0	0	0	1	0	0	0	0	0	0	0	0	0	0	0	0
ENSG00000124772	CPNE5	protein_coding	0	1	0	0	0	0	0	1	0	0	1	0	0	0	0	0
ENSG00000124813	RUNX2	protein_coding	0	1	1	0	0	1	0	1	0	0	1	1	0	0	1	0
ENSG00000124875	CXCL6	protein_coding	0	0	0	1	0	1	0	0	1	0	0	1	0	0	0	0
ENSG00000124920	MYRF	protein_coding	0	0	0	1	0	0	0	0	0	1	0	0	0	0	0	0
ENSG00000125257	ABCC4	protein_coding	0	1	0	1	0	0	0	0	0	1	0	0	0	0	0	0
ENSG00000125285	SOX21	protein_coding	0	0	0	0	0	0	0	0	0	0	0	1	0	0	0	0
ENSG00000125378	BMP4	protein_coding	0	0	0	1	0	0	0	0	0	1	0	0	0	0	0	0
ENSG00000125384	PTGER2	protein_coding	0	0	0	0	0	0	0	0	1	0	0	0	0	0	0	0
ENSG00000125398	SOX9	protein_coding	1	0	0	1	0	0	0	0	0	1	1	1	0	0	0	0
ENSG00000125618	PAX8	protein_coding	0	0	0	1	0	0	0	0	0	0	0	0	0	0	0	0
ENSG00000125637	PSD4	protein_coding	0	0	0	0	0	0	0	0	0	0	0	0	0	0	0	1
ENSG00000125657	TNFSF9	protein_coding	0	0	0	1	1	1	0	1	1	0	0	0	0	1	0	0
ENSG00000125726	CD70	protein_coding	0	0	0	0	0	0	1	1	1	0	0	0	0	0	0	0
ENSG00000125845	BMP2	protein_coding	0	0	0	1	0	0	0	0	0	0	0	0	0	0	0	0
ENSG00000125850	OVOL2	protein_coding	0	0	1	1	0	0	0	0	0	0	0	0	0	0	0	1
ENSG00000125851	PCSK2	protein_coding	0	0	0	0	0	0	0	0	0	0	0	0	0	0	1	0
ENSG00000125869	LAMP5	protein_coding	0	1	1	1	0	0	1	0	0	0	1	1	0	0	1	0
ENSG00000125895	TMEM74B	protein_coding	1	0	0	1	1	1	0	1	1	1	0	0	0	1	0	0
ENSG00000125898	FAM110A	protein_coding	0	0	0	1	0	1	0	1	0	0	0	0	0	1	0	1
ENSG00000125931	CITED1	protein_coding	0	0	0	0	0	0	0	0	0	0	0	0	0	0	1	0
ENSG00000126368	NR1D1	protein_coding	0	0	0	0	0	0	0	0	0	0	0	0	0	1	1	0
ENSG00000126562	WNK4	protein_coding	0	0	1	0	0	0	0	0	0	0	0	0	0	0	0	0
ENSG00000126778	SIX1	protein_coding	1	0	1	0	0	0	0	0	0	0	1	1	0	0	0	1
ENSG00000126882	FAM78A	protein_coding	0	0	0	0	0	0	0	1	1	0	0	0	0	0	0	0
ENSG00000127252	PLAAT1	protein_coding	0	1	0	0	0	0	0	0	0	0	0	1	0	0	0	1
ENSG00000127418	FGFRL1	protein_coding	0	0	0	0	0	0	0	0	0	0	0	0	0	1	0	0
ENSG00000127561	SYNGR3	protein_coding	0	0	0	1	0	0	0	0	1	0	0	0	0	0	0	0
ENSG00000127585	FBXL16	protein_coding	0	0	1	1	1	0	0	1	0	0	1	0	0	0	0	0
ENSG00000127863	TNFRSF19	protein_coding	0	0	0	1	0	0	0	0	0	0	0	0	0	0	0	0
ENSG00000128040	SPINK2	protein_coding	0	0	0	0	0	0	0	0	0	0	0	0	0	0	1	0
ENSG00000128268	MGAT3	protein_coding	0	0	0	0	0	0	0	1	0	0	0	0	0	0	1	0
ENSG00000128274	A4GALT	protein_coding	0	0	0	1	0	0	0	0	0	0	0	0	0	0	0	0
ENSG00000128408	RIBC2	protein_coding	1	1	1	1	1	1	0	0	0	0	0	0	0	0	0	0
ENSG00000128591	FLNC	protein_coding	0	0	0	1	0	0	0	0	1	0	0	0	0	0	0	0
ENSG00000128604	IRF5	protein_coding	1	1	0	0	0	0	0	0	0	0	0	0	0	0	1	0
ENSG00000128683	GAD1	protein_coding	0	0	0	0	0	0	0	0	0	0	0	0	0	0	0	1
ENSG00000128709	HOXD9	protein_coding	0	0	0	0	0	0	1	0	0	0	0	1	0	0	0	0
ENSG00000128710	HOXD10	protein_coding	0	0	0	0	0	0	1	0	0	0	0	1	0	0	0	0
ENSG00000128805	ARHGAP22	protein_coding	0	1	0	0	0	0	0	1	0	0	0	0	0	0	0	0
ENSG00000128872	TMOD2	protein_coding	0	0	0	1	0	0	0	0	0	0	0	0	0	0	0	0
ENSG00000128917	DLL4	protein_coding	0	0	0	0	0	0	0	1	0	1	0	0	0	1	1	0
ENSG00000129038	LOXL1	protein_coding	0	0	0	1	0	0	0	0	0	0	1	1	0	0	1	0
ENSG00000129451	KLK10	protein_coding	0	0	0	0	1	1	0	0	0	0	0	0	0	1	1	0
ENSG00000129465	RIPK3	protein_coding	0	0	0	1	0	0	0	0	0	0	0	0	0	0	0	0
ENSG00000129514	FOXA1	protein_coding	0	0	0	0	0	0	0	0	0	0	0	0	0	0	0	1
ENSG00000129595	EPB41L4A	protein_coding	0	0	0	1	0	0	0	0	0	0	0	0	0	0	0	0
ENSG00000129654	FOXJ1	protein_coding	1	0	0	1	0	1	0	0	1	0	0	0	0	1	0	0
ENSG00000129675	ARHGEF6	protein_coding	0	0	0	0	0	0	0	1	0	0	0	0	0	0	0	0
ENSG00000130045	NXNL2	protein_coding	0	0	1	0	0	0	0	1	1	0	0	0	0	0	0	0
ENSG00000130054	FAM155B	protein_coding	0	0	0	1	0	0	0	0	1	0	0	0	0	0	0	1
ENSG00000130558	OLFM1	protein_coding	0	0	0	0	0	0	0	0	0	0	0	1	0	0	0	0
ENSG00000130635	COL5A1	protein_coding	0	0	0	1	0	0	1	1	0	0	0	0	0	0	1	0
ENSG00000130675	MNX1	protein_coding	0	0	0	0	0	0	0	0	0	0	0	0	0	1	0	0
ENSG00000130720	FIBCD1	protein_coding	0	0	0	0	1	0	0	0	0	0	0	0	0	0	0	0
ENSG00000130829	DUSP9	protein_coding	0	1	0	0	0	0	1	0	0	1	0	1	0	0	0	0
ENSG00000130940	CASZ1	protein_coding	0	0	0	1	0	0	0	0	0	0	0	0	0	0	0	0
ENSG00000131015	ULBP2	protein_coding	1	1	0	0	0	1	1	1	0	0	0	1	0	0	1	0
ENSG00000131019	ULBP3	protein_coding	0	0	0	0	1	0	0	0	0	0	0	1	0	1	0	1
ENSG00000131094	C1QL1	protein_coding	0	0	0	1	0	0	0	1	0	1	0	0	0	0	1	0
ENSG00000131096	PYY	protein_coding	0	0	0	0	0	0	0	0	0	0	0	0	0	0	0	1
ENSG00000131187	F12	protein_coding	0	1	1	0	1	1	0	1	1	0	1	1	1	1	0	1
ENSG00000131459	GFPT2	protein_coding	0	0	0	1	0	0	0	0	0	0	0	0	0	0	0	0
ENSG00000131620	ANO1	protein_coding	1	0	0	0	1	0	0	1	0	0	0	0	0	0	0	0
ENSG00000131668	BARX1	protein_coding	0	0	0	0	0	0	1	0	0	0	0	0	0	0	0	0
ENSG00000131771	PPP1R1B	protein_coding	0	0	0	0	0	1	0	0	0	0	0	0	0	0	1	1
ENSG00000131831	RAI2	protein_coding	0	0	0	1	0	0	0	0	0	0	0	0	0	0	0	0
ENSG00000131979	GCH1	protein_coding	0	1	0	0	0	1	0	0	0	0	0	0	0	0	0	1
ENSG00000132031	MATN3	protein_coding	1	1	1	0	0	0	0	0	0	0	0	0	0	0	0	0
ENSG00000132164	SLC6A11	protein_coding	0	1	0	0	0	0	0	0	0	0	0	0	1	0	0	0
ENSG00000132182	NUP210	protein_coding	1	0	0	0	0	0	0	0	0	0	0	0	0	0	0	1
ENSG00000132205	EMILIN2	protein_coding	0	0	0	1	0	0	0	1	1	0	0	0	0	0	1	0
ENSG00000132329	RAMP1	protein_coding	0	1	1	0	0	0	0	0	0	0	0	0	0	0	1	0
ENSG00000132334	PTPRE	protein_coding	0	0	0	1	0	1	0	1	0	0	0	0	0	0	1	0
ENSG00000132429	POPDC3	protein_coding	0	0	0	0	0	0	0	0	0	0	0	1	0	0	0	0
ENSG00000132470	ITGB4	protein_coding	0	0	0	1	0	0	0	0	0	1	0	0	0	0	0	0
ENSG00000132481	AC087289.1	protein_coding	0	0	0	1	0	0	0	0	0	0	0	0	0	0	0	0
ENSG00000132635	PCED1A	protein_coding	0	0	0	0	0	0	0	0	0	0	0	0	0	1	0	0
ENSG00000132677	RHBG	protein_coding	1	0	0	0	0	0	0	0	0	1	0	0	0	0	0	0
ENSG00000132688	NES	protein_coding	0	0	0	1	0	0	0	0	0	1	0	0	0	0	0	0
ENSG00000132854	KANK4	protein_coding	0	1	0	0	0	0	0	0	0	0	0	0	0	0	0	0
ENSG00000133019	CHRM3	protein_coding	0	0	0	0	0	0	0	0	0	0	0	1	0	0	0	0
ENSG00000133069	TMCC2	protein_coding	0	1	0	0	0	0	0	0	0	0	0	0	0	0	0	0
ENSG00000133083	DCLK1	protein_coding	0	0	0	0	0	0	0	1	0	0	1	0	0	0	0	0
ENSG00000133101	CCNA1	protein_coding	0	0	0	0	0	0	1	0	0	0	0	1	0	0	0	1
ENSG00000133106	EPSTI1	protein_coding	1	1	0	0	0	1	1	1	0	0	0	0	0	1	0	0
ENSG00000133116	KL	protein_coding	0	0	0	0	0	0	0	0	0	0	0	0	0	0	1	0
ENSG00000133131	MORC4	protein_coding	0	0	0	0	1	0	0	0	0	0	0	0	0	0	0	0
ENSG00000133216	EPHB2	protein_coding	1	1	0	1	0	0	1	0	0	0	1	1	0	0	0	1
ENSG00000133612	AGAP3	protein_coding	0	0	0	0	1	0	0	0	0	0	0	0	0	1	0	0
ENSG00000133794	ARNTL	protein_coding	0	0	0	0	0	0	0	0	0	0	0	0	0	0	1	0
ENSG00000133805	AMPD3	protein_coding	0	0	0	1	0	0	0	0	0	0	0	0	0	0	0	0
ENSG00000133816	MICAL2	protein_coding	0	1	1	0	0	0	1	0	0	0	0	0	0	0	1	0
ENSG00000133937	GSC	protein_coding	0	0	0	0	0	0	0	0	0	0	0	0	1	0	0	1
ENSG00000134070	IRAK2	protein_coding	0	0	0	0	1	1	0	0	0	0	0	0	0	1	1	0
ENSG00000134121	CHL1	protein_coding	0	0	0	0	0	0	0	0	0	0	1	0	0	0	0	0
ENSG00000134138	MEIS2	protein_coding	0	0	0	1	0	0	0	0	0	0	0	0	0	0	0	0
ENSG00000134215	VAV3	protein_coding	0	0	0	1	0	0	0	0	0	0	0	1	0	0	0	1
ENSG00000134259	NGF	protein_coding	0	0	0	0	0	0	1	1	0	0	0	0	0	0	0	0
ENSG00000134278	SPIRE1	protein_coding	0	0	0	1	0	0	0	0	0	0	0	0	0	0	0	0
ENSG00000134291	TMEM106C	protein_coding	0	0	0	1	0	0	0	0	0	0	0	0	0	0	0	0
ENSG00000134317	GRHL1	protein_coding	0	0	0	0	0	1	0	0	0	0	1	1	0	0	0	1
ENSG00000134326	CMPK2	protein_coding	1	1	1	0	0	1	1	0	0	0	0	0	0	0	0	0
ENSG00000134369	NAV1	protein_coding	0	0	0	0	0	0	1	0	0	0	0	1	0	0	0	0
ENSG00000134443	GRP	protein_coding	0	0	0	0	1	0	0	0	0	0	0	0	0	0	0	0
ENSG00000134470	IL15RA	protein_coding	0	0	0	0	0	0	0	1	0	0	0	0	0	0	0	0
ENSG00000134504	KCTD1	protein_coding	0	0	0	1	0	0	0	0	0	0	0	1	0	0	0	1
ENSG00000134516	DOCK2	protein_coding	0	0	0	0	0	0	0	1	1	0	0	0	0	0	0	0
ENSG00000134533	RERG	protein_coding	0	0	0	1	0	0	0	0	0	0	0	0	0	0	0	0
ENSG00000134569	LRP4	protein_coding	0	0	0	0	0	0	0	0	1	0	0	1	0	1	1	1
ENSG00000134594	RAB33A	protein_coding	0	0	0	0	0	0	0	1	0	0	0	0	0	0	0	0
ENSG00000134627	PIWIL4	protein_coding	0	0	0	1	0	0	0	0	0	0	0	0	0	0	0	0
ENSG00000134762	DSC3	protein_coding	0	0	0	0	0	0	0	0	0	0	0	1	0	0	0	0
ENSG00000134775	FHOD3	protein_coding	0	0	0	1	0	0	0	0	0	0	0	1	0	0	0	0
ENSG00000134780	DAGLA	protein_coding	0	0	0	1	0	0	0	0	0	0	0	0	0	0	0	0
ENSG00000134802	SLC43A3	protein_coding	0	0	0	0	0	1	0	1	0	0	0	0	0	0	0	0
ENSG00000134871	COL4A2	protein_coding	0	0	0	1	0	0	0	0	0	0	0	0	0	0	0	0
ENSG00000134873	CLDN10	protein_coding	0	0	0	1	0	0	0	0	0	0	1	1	0	0	1	0
ENSG00000134901	POGLUT2	protein_coding	0	0	0	0	1	0	1	1	1	0	0	0	0	0	0	0
ENSG00000134955	SLC37A2	protein_coding	0	0	0	0	0	0	0	1	1	0	0	0	0	0	0	0
ENSG00000135074	ADAM19	protein_coding	0	1	1	0	0	0	1	1	0	0	0	0	0	0	0	0
ENSG00000135111	TBX3	protein_coding	0	0	0	0	0	0	0	0	0	0	0	0	0	1	0	0
ENSG00000135116	HRK	protein_coding	0	0	0	0	0	0	0	0	0	0	0	0	0	0	1	0
ENSG00000135253	KCP	protein_coding	0	0	0	0	0	0	0	0	1	0	0	0	0	0	1	0
ENSG00000135318	NT5E	protein_coding	0	0	0	0	0	0	1	0	0	0	0	0	0	0	0	0
ENSG00000135324	MRAP2	protein_coding	0	0	0	0	0	0	0	0	0	0	0	1	0	0	0	0
ENSG00000135362	PRR5L	protein_coding	0	0	0	0	0	1	1	0	0	0	0	0	0	0	0	0
ENSG00000135439	AGAP2	protein_coding	0	0	0	0	0	0	0	1	0	0	0	0	0	0	0	0
ENSG00000135454	B4GALNT1	protein_coding	0	0	0	0	0	0	1	0	0	0	0	1	0	0	0	0
ENSG00000135480	KRT7	protein_coding	0	0	0	0	1	1	0	0	0	0	0	0	0	0	0	0
ENSG00000135519	KCNH3	protein_coding	0	0	0	1	0	0	0	0	0	0	0	0	0	0	0	1
ENSG00000135547	HEY2	protein_coding	0	0	0	0	0	0	0	1	0	0	0	0	1	0	1	0
ENSG00000135549	PKIB	protein_coding	1	0	0	0	0	0	0	1	1	0	1	1	1	0	0	0
ENSG00000135622	SEMA4F	protein_coding	1	0	0	1	0	0	1	0	0	0	0	0	0	0	0	0
ENSG00000135631	RAB11FIP5	protein_coding	0	0	0	1	0	0	0	0	0	0	0	0	0	0	0	0
ENSG00000135636	DYSF	protein_coding	0	0	0	0	0	0	0	0	0	0	0	0	0	0	1	0
ENSG00000135678	CPM	protein_coding	0	0	0	0	0	0	0	0	0	0	0	0	0	0	1	0
ENSG00000135709	KIAA0513	protein_coding	0	0	0	1	0	0	0	0	0	0	0	0	0	0	0	0
ENSG00000135722	FBXL8	protein_coding	1	0	0	0	0	0	0	1	1	0	0	0	1	1	0	0
ENSG00000135838	NPL	protein_coding	0	0	0	0	0	0	0	0	0	0	0	0	0	0	0	1
ENSG00000135842	FAM129A	protein_coding	0	0	0	0	0	0	0	0	1	0	0	0	0	0	1	0
ENSG00000135905	DOCK10	protein_coding	0	0	0	0	0	0	0	1	0	0	0	0	0	0	0	0
ENSG00000135919	SERPINE2	protein_coding	0	1	0	1	1	0	1	0	0	1	1	1	0	0	0	0
ENSG00000135925	WNT10A	protein_coding	0	0	0	1	0	1	1	0	0	0	0	1	0	0	1	0
ENSG00000136002	ARHGEF4	protein_coding	0	0	0	0	0	0	0	0	0	0	0	1	0	0	0	0
ENSG00000136040	PLXNC1	protein_coding	0	0	0	0	0	0	0	1	0	1	0	0	0	0	1	0
ENSG00000136098	NEK3	protein_coding	0	0	0	0	0	1	0	0	0	0	0	0	0	0	0	0
ENSG00000136114	THSD1	protein_coding	0	0	0	0	0	0	1	0	0	0	0	0	0	0	0	0
ENSG00000136153	LMO7	protein_coding	0	1	0	0	0	0	0	0	0	0	0	0	0	0	0	0
ENSG00000136193	SCRN1	protein_coding	0	0	0	1	0	0	0	0	0	0	0	0	0	0	0	0
ENSG00000136237	RAPGEF5	protein_coding	0	0	0	0	0	0	0	0	0	0	0	0	0	0	1	0
ENSG00000136379	ABHD17C	protein_coding	0	1	1	1	0	0	0	0	0	0	0	0	0	0	1	0
ENSG00000136404	TM6SF1	protein_coding	0	0	0	0	0	0	0	1	0	0	0	0	0	0	0	0
ENSG00000136457	CHAD	protein_coding	0	0	0	0	0	0	0	0	0	0	1	0	0	0	0	0
ENSG00000136490	LIMD2	protein_coding	0	1	1	0	0	1	1	1	1	0	0	0	0	0	0	1
ENSG00000136630	HLX	protein_coding	0	0	0	0	0	0	0	1	0	0	0	0	0	0	0	0
ENSG00000136732	GYPC	protein_coding	0	0	0	1	0	0	0	0	0	0	0	0	0	0	0	0
ENSG00000136854	STXBP1	protein_coding	0	0	0	0	1	0	0	0	0	0	0	0	0	0	0	0
ENSG00000136883	KIF12	protein_coding	0	0	0	0	1	0	0	0	0	0	1	0	1	1	0	0
ENSG00000136928	GABBR2	protein_coding	0	0	0	0	0	0	0	0	0	0	0	0	0	0	1	0
ENSG00000136943	CTSV	protein_coding	1	1	0	1	1	1	1	0	0	0	1	1	0	1	0	1
ENSG00000136999	CCN3	protein_coding	0	0	0	1	0	0	0	0	0	0	0	0	0	0	0	0
ENSG00000137198	GMPR	protein_coding	0	0	0	0	1	0	0	0	0	0	0	0	0	0	0	0
ENSG00000137203	TFAP2A	protein_coding	1	0	0	1	0	0	0	0	0	0	1	1	0	0	0	1
ENSG00000137273	FOXF2	protein_coding	0	0	0	1	0	0	1	0	0	0	0	0	0	0	0	0
ENSG00000137460	FHDC1	protein_coding	0	0	1	1	0	0	0	0	0	0	0	0	0	0	0	0
ENSG00000137462	TLR2	protein_coding	1	0	0	0	0	0	0	1	1	0	0	0	0	0	1	0
ENSG00000137463	MGARP	protein_coding	0	0	0	0	0	0	0	1	0	0	0	0	0	0	0	0
ENSG00000137501	SYTL2	protein_coding	0	0	0	0	0	0	0	0	0	0	1	0	0	0	0	0
ENSG00000137709	POU2F3	protein_coding	0	0	0	0	0	0	0	0	0	0	0	0	0	0	1	0
ENSG00000137809	ITGA11	protein_coding	0	0	1	0	1	0	1	0	0	0	1	1	0	1	0	0
ENSG00000137819	PAQR5	protein_coding	0	1	1	1	0	0	0	0	0	0	0	0	0	0	0	0
ENSG00000137825	ITPKA	protein_coding	0	0	0	0	0	0	0	0	0	1	1	1	0	0	0	0
ENSG00000137834	SMAD6	protein_coding	0	0	0	0	0	0	0	0	0	0	0	0	0	1	0	0
ENSG00000137842	TMEM62	protein_coding	0	0	0	0	0	0	0	0	0	0	0	0	0	0	0	1
ENSG00000137857	DUOX1	protein_coding	0	0	0	1	0	0	0	0	0	0	0	0	0	0	0	0
ENSG00000137875	BCL2L10	protein_coding	0	0	0	0	0	0	0	0	0	0	0	1	0	0	0	0
ENSG00000138028	CGREF1	protein_coding	1	1	0	0	1	0	0	1	1	1	0	1	1	1	0	0
ENSG00000138031	ADCY3	protein_coding	0	0	0	1	1	0	0	0	0	0	0	0	0	1	0	0
ENSG00000138061	CYP1B1	protein_coding	0	0	0	0	0	0	0	0	0	0	0	0	0	0	1	0
ENSG00000138101	DTNB	protein_coding	0	0	0	0	1	0	0	0	0	0	0	0	0	1	0	1
ENSG00000138162	TACC2	protein_coding	0	0	0	1	0	0	0	0	0	0	0	0	0	0	0	0
ENSG00000138166	DUSP5	protein_coding	0	0	0	0	0	1	0	0	0	0	0	0	0	0	0	0
ENSG00000138207	RBP4	protein_coding	0	0	0	0	1	1	0	0	0	0	0	0	0	0	0	0
ENSG00000138316	ADAMTS14	protein_coding	0	0	1	0	1	1	1	0	0	0	1	1	0	1	0	0
ENSG00000138411	HECW2	protein_coding	0	0	0	0	0	1	0	1	0	0	0	0	0	0	0	0
ENSG00000138606	SHF	protein_coding	0	0	0	0	0	0	0	0	0	0	0	0	0	0	1	0
ENSG00000138623	SEMA7A	protein_coding	0	1	1	1	0	1	1	0	0	1	0	0	0	0	0	0
ENSG00000138646	HERC5	protein_coding	0	1	0	0	0	0	1	0	0	0	0	0	0	0	0	0
ENSG00000138650	PCDH10	protein_coding	0	0	0	0	0	0	0	1	0	0	0	0	0	0	0	0
ENSG00000138696	BMPR1B	protein_coding	0	0	1	0	0	0	0	0	0	0	0	0	0	0	0	0
ENSG00000138795	LEF1	protein_coding	0	1	1	1	1	1	0	1	0	0	0	1	0	1	0	0
ENSG00000138821	SLC39A8	protein_coding	0	0	0	0	0	1	0	0	0	0	0	0	0	0	0	1
ENSG00000138829	FBN2	protein_coding	0	0	0	0	0	0	1	0	0	0	0	1	0	0	0	1
ENSG00000139044	B4GALNT3	protein_coding	0	1	1	1	0	0	0	0	0	0	0	0	0	0	1	1
ENSG00000139173	TMEM117	protein_coding	0	0	0	0	0	0	0	0	0	0	0	1	0	0	1	0
ENSG00000139174	PRICKLE1	protein_coding	0	1	0	1	0	0	0	0	1	0	0	0	0	0	1	0
ENSG00000139211	AMIGO2	protein_coding	0	0	0	0	0	1	1	0	0	0	0	0	0	0	1	0
ENSG00000139263	LRIG3	protein_coding	0	0	0	1	0	0	0	0	0	0	0	0	0	0	0	0
ENSG00000139266	MARCH9	protein_coding	0	0	0	1	0	0	0	0	0	0	0	0	0	1	0	0
ENSG00000139292	LGR5	protein_coding	0	0	0	0	1	0	0	0	0	0	0	0	0	1	0	1
ENSG00000139354	GAS2L3	protein_coding	0	1	1	1	0	1	0	1	1	0	0	0	0	0	0	1
ENSG00000139438	FAM222A	protein_coding	0	0	1	0	1	0	0	0	0	1	0	1	1	1	0	0
ENSG00000139515	PDX1	protein_coding	0	0	0	1	1	1	0	0	0	0	0	0	0	1	0	0
ENSG00000139865	TTC6	protein_coding	0	0	1	0	0	0	0	0	0	0	0	0	1	0	0	0
ENSG00000139874	SSTR1	protein_coding	0	0	0	0	0	0	0	0	0	0	0	0	1	0	0	0
ENSG00000139899	CBLN3	protein_coding	0	0	0	0	0	0	0	1	0	0	0	0	0	0	0	0
ENSG00000139970	RTN1	protein_coding	0	0	0	1	0	0	0	0	0	0	0	0	0	0	0	0
ENSG00000140022	STON2	protein_coding	0	0	0	0	0	0	1	0	0	0	0	1	0	0	0	1
ENSG00000140254	DUOXA1	protein_coding	0	1	0	0	0	0	0	0	0	0	0	0	0	0	0	0
ENSG00000140274	DUOXA2	protein_coding	0	0	0	0	1	0	0	0	0	0	0	0	0	1	0	0
ENSG00000140284	SLC27A2	protein_coding	0	0	1	0	0	1	0	0	0	0	0	0	0	0	1	0
ENSG00000140479	PCSK6	protein_coding	0	0	1	0	0	0	0	1	0	0	0	0	1	0	0	0
ENSG00000140519	RHCG	protein_coding	0	1	0	0	0	1	0	0	0	0	0	1	0	0	0	0
ENSG00000140563	MCTP2	protein_coding	0	0	0	1	0	0	0	1	0	0	0	0	0	0	1	0
ENSG00000140807	NKD1	protein_coding	0	0	0	0	1	0	0	0	0	0	0	0	0	1	0	0
ENSG00000140853	NLRC5	protein_coding	0	1	0	1	0	1	1	1	0	0	0	0	0	0	0	0
ENSG00000140937	CDH11	protein_coding	0	0	1	1	1	0	1	0	0	0	0	0	0	1	1	0
ENSG00000140939	AC074143.1	protein_coding	0	0	0	1	0	0	0	1	0	0	0	0	0	0	0	0
ENSG00000140945	CDH13	protein_coding	0	0	0	0	0	1	0	1	0	0	0	0	0	0	1	0
ENSG00000140968	IRF8	protein_coding	0	0	0	0	0	1	0	1	0	0	0	0	0	0	0	0
ENSG00000141293	SKAP1	protein_coding	0	0	1	0	1	1	0	0	0	0	0	0	0	1	0	0
ENSG00000141298	SSH2	protein_coding	0	0	0	0	0	0	0	0	1	0	0	0	0	0	0	0
ENSG00000141449	GREB1L	protein_coding	0	0	1	0	0	0	0	0	0	0	0	0	0	0	0	0
ENSG00000141497	ZMYND15	protein_coding	0	0	0	0	1	1	0	1	1	0	0	0	0	0	0	0
ENSG00000141506	PIK3R5	protein_coding	0	0	0	0	0	0	0	1	1	0	0	0	0	0	0	0
ENSG00000141526	SLC16A3	protein_coding	0	1	1	1	0	1	0	1	1	1	0	0	0	0	0	1
ENSG00000141542	RAB40B	protein_coding	0	0	0	0	0	0	0	0	0	0	0	1	0	0	0	0
ENSG00000141570	CBX8	protein_coding	1	1	1	1	1	1	0	0	0	1	1	1	1	1	0	1
ENSG00000141574	SECTM1	protein_coding	0	0	0	1	0	0	0	0	0	0	0	0	0	0	0	0
ENSG00000141576	RNF157	protein_coding	0	0	0	1	0	1	0	0	1	1	0	0	1	0	0	0
ENSG00000141655	TNFRSF11A	protein_coding	0	0	0	1	0	0	0	0	0	0	1	0	0	0	0	0
ENSG00000141744	PNMT	protein_coding	1	0	0	0	0	0	0	0	0	0	0	0	0	0	1	0
ENSG00000141854	MISP3	protein_coding	1	0	1	1	0	0	0	0	0	0	0	0	0	0	0	1
ENSG00000142046	TMEM91	protein_coding	0	0	0	0	0	0	0	1	0	0	0	0	0	0	0	0
ENSG00000142102	PGGHG	protein_coding	1	0	0	0	1	1	1	1	1	1	0	0	0	1	0	0
ENSG00000142185	TRPM2	protein_coding	1	1	1	0	1	0	1	1	1	0	1	1	1	1	0	1
ENSG00000142319	SLC6A3	protein_coding	0	0	0	0	0	0	0	1	0	0	0	0	0	0	0	0
ENSG00000142494	SLC47A1	protein_coding	0	0	0	0	0	0	0	0	0	0	0	0	0	0	1	0
ENSG00000142606	MMEL1	protein_coding	0	0	1	0	0	0	0	0	0	0	0	0	0	0	0	1
ENSG00000142920	AZIN2	protein_coding	0	0	0	0	0	0	0	0	0	0	1	0	0	0	0	0
ENSG00000143001	TMEM61	protein_coding	0	0	0	0	0	0	0	0	0	0	1	0	0	0	0	0
ENSG00000143147	GPR161	protein_coding	0	1	0	0	0	0	1	0	0	0	0	0	0	0	1	0
ENSG00000143320	CRABP2	protein_coding	0	0	0	1	1	1	0	0	0	0	1	1	0	0	0	0
ENSG00000143382	ADAMTSL4	protein_coding	0	0	0	0	0	0	0	1	1	0	0	0	0	0	0	0
ENSG00000143434	SEMA6C	protein_coding	0	0	0	0	0	0	0	0	0	1	0	0	0	0	0	0
ENSG00000143499	SMYD2	protein_coding	1	0	0	0	0	0	0	0	0	0	0	0	0	0	0	0
ENSG00000143502	SUSD4	protein_coding	0	1	1	1	0	0	0	0	0	1	1	1	0	0	1	0
ENSG00000143507	DUSP10	protein_coding	0	0	0	0	1	1	0	1	1	0	0	0	0	0	0	0
ENSG00000143537	ADAM15	protein_coding	0	0	0	1	0	0	0	0	0	1	0	0	0	0	0	0
ENSG00000143590	EFNA3	protein_coding	1	1	1	1	1	1	0	1	1	1	1	1	0	1	1	1
ENSG00000143674	MAP3K21	protein_coding	0	1	0	1	0	0	0	0	0	0	0	0	0	0	0	0
ENSG00000143816	WNT9A	protein_coding	0	0	0	1	0	0	0	0	0	0	0	0	0	0	0	0
ENSG00000143845	ETNK2	protein_coding	0	0	0	0	0	0	0	0	0	0	1	1	0	0	0	0
ENSG00000143847	PPFIA4	protein_coding	0	0	0	0	0	0	0	1	0	0	0	0	0	0	0	0
ENSG00000143882	ATP6V1C2	protein_coding	0	1	0	0	1	1	0	0	0	0	1	1	0	1	0	1
ENSG00000144057	ST6GAL2	protein_coding	0	0	1	0	0	0	0	0	0	0	0	0	0	0	0	0
ENSG00000144063	MALL	protein_coding	0	0	0	0	0	1	0	1	0	0	0	0	0	0	1	0
ENSG00000144152	FBLN7	protein_coding	0	0	0	0	0	0	0	1	1	0	0	0	0	0	0	0
ENSG00000144331	ZNF385B	protein_coding	0	0	0	0	0	0	0	0	1	0	0	0	1	0	0	0
ENSG00000144355	DLX1	protein_coding	0	0	0	0	0	0	0	0	0	0	0	0	1	0	0	0
ENSG00000144559	TAMM41	protein_coding	0	0	0	0	0	0	0	0	0	0	0	0	0	1	0	0
ENSG00000144645	OSBPL10	protein_coding	0	0	0	1	0	0	0	0	0	0	0	0	0	0	0	0
ENSG00000144649	GASK1A	protein_coding	0	1	0	0	0	0	0	0	0	0	0	0	0	0	0	0
ENSG00000144681	STAC	protein_coding	0	1	0	0	0	0	0	0	0	0	0	0	0	0	1	0
ENSG00000144868	TMEM108	protein_coding	0	0	0	0	0	0	0	0	0	0	0	0	0	0	1	0
ENSG00000144891	AGTR1	protein_coding	0	0	0	0	0	0	0	0	0	0	0	0	1	0	0	0
ENSG00000145014	TMEM44	protein_coding	1	0	0	1	0	0	1	1	1	0	0	0	0	0	0	0
ENSG00000145147	SLIT2	protein_coding	0	0	0	1	0	0	0	0	0	0	0	0	0	0	0	0
ENSG00000145194	ECE2	protein_coding	1	1	1	0	1	1	1	0	0	0	1	1	0	1	0	1
ENSG00000145284	SCD5	protein_coding	0	0	0	1	0	0	0	0	0	0	0	0	0	0	0	0
ENSG00000145358	DDIT4L	protein_coding	0	0	0	0	0	0	0	0	0	0	1	0	0	0	0	1
ENSG00000145416	MARCH1	protein_coding	0	0	0	0	0	0	0	1	0	0	0	0	0	0	0	0
ENSG00000145506	NKD2	protein_coding	0	1	1	1	1	1	1	1	0	0	0	0	0	1	0	1
ENSG00000145555	MYO10	protein_coding	1	0	0	1	0	0	1	0	0	0	0	0	0	0	0	1
ENSG00000145730	PAM	protein_coding	0	0	0	1	0	0	0	0	0	0	0	0	0	0	0	0
ENSG00000145779	TNFAIP8	protein_coding	0	0	0	1	0	0	0	0	1	0	0	0	0	0	0	0
ENSG00000145824	CXCL14	protein_coding	0	0	0	0	0	0	0	0	0	0	1	1	0	0	0	0
ENSG00000145864	GABRB2	protein_coding	0	0	0	0	0	0	0	0	0	0	0	0	0	0	1	0
ENSG00000145990	GFOD1	protein_coding	0	0	0	0	0	0	0	1	0	0	0	0	0	0	0	0
ENSG00000146013	GFRA3	protein_coding	0	1	0	0	0	0	0	0	0	0	1	0	0	0	0	1
ENSG00000146054	TRIM7	protein_coding	0	0	0	0	0	0	0	0	0	0	0	1	0	0	0	0
ENSG00000146070	PLA2G7	protein_coding	1	1	0	0	0	1	1	1	1	0	0	0	0	0	0	0
ENSG00000146197	SCUBE3	protein_coding	0	1	1	0	0	0	0	0	0	0	1	1	0	0	0	0
ENSG00000146281	PM20D2	protein_coding	0	0	0	0	0	0	0	0	0	0	0	1	0	0	0	0
ENSG00000146477	SLC22A3	protein_coding	0	0	0	0	1	0	0	0	0	0	0	0	0	1	0	0
ENSG00000146592	CREB5	protein_coding	0	0	0	1	0	0	0	1	1	0	0	0	0	0	1	0
ENSG00000147256	ARHGAP36	protein_coding	0	0	0	0	0	0	0	0	0	0	0	0	0	0	1	0
ENSG00000147408	CSGALNACT1	protein_coding	0	0	0	1	0	0	0	0	0	0	0	0	0	0	0	0
ENSG00000147509	RGS20	protein_coding	0	0	0	0	0	0	1	0	0	0	0	0	0	0	0	0
ENSG00000147526	TACC1	protein_coding	0	0	0	1	0	0	0	0	0	0	0	0	0	0	0	0
ENSG00000147883	CDKN2B	protein_coding	0	0	0	0	0	1	0	1	0	1	0	0	0	0	1	0
ENSG00000147889	CDKN2A	protein_coding	1	1	1	1	1	1	1	1	0	1	1	1	0	1	0	1
ENSG00000148053	NTRK2	protein_coding	0	0	0	0	0	0	0	0	0	0	0	1	0	0	0	0
ENSG00000148082	SHC3	protein_coding	0	0	0	0	0	0	0	0	0	0	0	0	0	0	1	0
ENSG00000148123	PLPPR1	protein_coding	0	0	0	0	0	0	0	0	0	1	0	0	0	0	0	0
ENSG00000148288	GBGT1	protein_coding	0	0	0	1	0	0	0	0	0	0	0	0	0	0	0	0
ENSG00000148426	PROSER2	protein_coding	1	0	0	0	0	0	0	0	0	0	0	0	0	1	0	1
ENSG00000148600	CDHR1	protein_coding	0	0	0	0	0	0	0	1	1	0	0	1	0	0	0	0
ENSG00000148680	HTR7	protein_coding	0	0	0	0	0	0	1	0	0	0	0	0	0	0	0	0
ENSG00000148798	INA	protein_coding	1	0	0	0	0	0	0	0	0	0	0	0	0	0	0	1
ENSG00000148814	LRRC27	protein_coding	0	0	0	1	0	0	0	0	0	0	0	0	0	0	0	0
ENSG00000148848	ADAM12	protein_coding	1	0	1	0	1	0	1	0	0	0	1	1	0	1	0	0
ENSG00000148908	RGS10	protein_coding	0	0	0	1	0	0	0	0	0	0	0	0	0	0	0	0
ENSG00000149091	DGKZ	protein_coding	0	0	0	0	0	0	0	1	0	0	0	0	0	0	0	0
ENSG00000149177	PTPRJ	protein_coding	0	0	0	0	0	0	0	0	0	0	0	0	0	0	0	1
ENSG00000149218	ENDOD1	protein_coding	0	0	0	1	0	0	0	0	0	0	0	0	0	0	0	0
ENSG00000149243	KLHL35	protein_coding	0	0	1	0	0	0	0	0	0	0	0	0	0	0	0	0
ENSG00000149256	TENM4	protein_coding	0	0	0	0	0	0	0	0	0	0	0	1	0	0	0	0
ENSG00000149380	P4HA3	protein_coding	0	1	1	0	0	0	0	1	0	0	1	0	0	0	0	0
ENSG00000149418	ST14	protein_coding	0	0	0	1	0	0	0	0	0	0	0	0	0	0	0	0
ENSG00000149557	FEZ1	protein_coding	0	0	0	0	0	0	1	0	0	0	0	0	0	0	0	0
ENSG00000150551	LYPD1	protein_coding	0	0	0	1	0	0	1	0	0	0	1	0	0	0	0	0
ENSG00000150556	LYPD6B	protein_coding	1	0	1	1	0	0	0	0	0	0	0	1	0	0	0	0
ENSG00000150594	ADRA2A	protein_coding	0	0	0	1	0	0	0	0	0	0	1	0	1	0	0	0
ENSG00000150630	VEGFC	protein_coding	0	0	0	0	0	0	1	1	0	0	0	0	0	0	0	0
ENSG00000150687	PRSS23	protein_coding	0	0	0	1	0	0	0	0	0	0	0	0	0	0	0	0
ENSG00000151136	BTBD11	protein_coding	0	0	0	0	0	0	0	0	0	0	0	1	0	0	0	0
ENSG00000151287	TEX30	protein_coding	1	1	0	0	1	0	0	0	0	0	0	1	0	0	0	0
ENSG00000151322	NPAS3	protein_coding	0	0	0	0	0	0	0	0	0	0	0	0	0	0	0	1
ENSG00000151376	ME3	protein_coding	0	0	0	1	0	0	0	0	0	0	0	0	0	0	1	0
ENSG00000151474	FRMD4A	protein_coding	0	0	0	1	0	0	0	0	0	0	0	0	0	0	0	0
ENSG00000151503	NCAPD3	protein_coding	0	1	0	0	1	0	0	0	0	0	0	1	0	0	0	1
ENSG00000151572	ANO4	protein_coding	0	0	0	0	0	0	0	1	0	0	0	0	0	0	0	0
ENSG00000151617	EDNRA	protein_coding	0	0	0	0	1	0	0	1	0	0	0	0	0	1	0	0
ENSG00000151640	DPYSL4	protein_coding	0	0	0	0	0	0	0	0	0	0	0	1	0	0	0	0
ENSG00000151651	ADAM8	protein_coding	0	1	1	1	1	1	1	1	1	0	1	0	0	1	0	1
ENSG00000151690	MFSD6	protein_coding	0	0	0	1	0	0	0	0	0	1	0	0	0	0	0	0
ENSG00000151702	FLI1	protein_coding	0	0	0	0	0	0	0	1	0	0	0	0	0	0	0	0
ENSG00000151948	GLT1D1	protein_coding	0	0	0	0	0	0	0	0	0	0	0	0	0	0	1	0
ENSG00000152128	TMEM163	protein_coding	0	0	0	1	0	0	0	0	1	0	0	0	0	0	1	0
ENSG00000152154	TMEM178A	protein_coding	0	0	0	1	0	0	0	0	0	0	0	0	1	0	0	1
ENSG00000152229	PSTPIP2	protein_coding	0	0	0	0	0	0	0	1	0	0	0	0	0	1	0	1
ENSG00000152377	SPOCK1	protein_coding	0	0	0	1	0	0	1	0	0	0	0	1	0	0	1	0
ENSG00000152503	TRIM36	protein_coding	0	0	0	0	0	0	0	0	0	0	0	0	1	0	0	0
ENSG00000152582	SPEF2	protein_coding	0	0	0	1	0	0	0	0	0	0	0	0	0	0	0	0
ENSG00000152642	GPD1L	protein_coding	0	0	0	1	0	0	0	0	0	0	0	0	0	0	0	0
ENSG00000152669	CCNO	protein_coding	1	0	1	1	1	0	0	0	1	0	1	1	0	1	0	1
ENSG00000152804	HHEX	protein_coding	0	0	0	0	0	1	0	0	0	0	0	0	0	0	0	0
ENSG00000152977	ZIC1	protein_coding	0	1	0	0	0	0	0	0	0	0	0	0	0	0	0	0
ENSG00000153012	LGI2	protein_coding	0	0	0	0	0	0	0	0	0	0	1	0	0	0	0	0
ENSG00000153162	BMP6	protein_coding	0	0	0	1	0	0	0	0	0	0	0	0	0	0	0	0
ENSG00000153246	PLA2R1	protein_coding	0	0	0	0	0	0	0	0	0	0	0	1	0	0	0	0
ENSG00000153551	CMTM7	protein_coding	0	0	0	1	1	1	0	0	1	0	0	0	0	1	0	0
ENSG00000153563	CD8A	protein_coding	0	0	0	0	0	0	0	1	1	0	0	0	0	0	0	0
ENSG00000153714	LURAP1L	protein_coding	0	0	0	0	0	0	0	1	0	0	0	0	0	0	1	0
ENSG00000153721	CNKSR3	protein_coding	0	1	0	0	0	0	0	0	0	0	0	0	0	0	0	0
ENSG00000153898	MCOLN2	protein_coding	0	1	0	0	0	0	0	0	0	0	0	0	1	0	0	0
ENSG00000153976	HS3ST3A1	protein_coding	0	0	0	0	0	0	0	0	0	0	0	1	0	0	0	0
ENSG00000154027	AK5	protein_coding	0	0	0	0	0	0	0	0	0	0	0	0	1	0	0	0
ENSG00000154065	ANKRD29	protein_coding	0	0	0	1	0	0	0	1	1	1	0	0	0	0	0	0
ENSG00000154102	C16orf74	protein_coding	0	0	0	0	0	0	1	1	1	0	1	1	0	0	0	1
ENSG00000154310	TNIK	protein_coding	0	0	0	1	0	0	0	0	1	0	0	0	0	0	1	0
ENSG00000154319	FAM167A	protein_coding	0	0	0	1	0	0	0	0	0	0	0	0	0	0	0	0
ENSG00000154358	OBSCN	protein_coding	0	0	0	1	0	0	0	0	0	0	0	0	0	0	0	0
ENSG00000154429	CCSAP	protein_coding	1	1	0	0	1	0	0	0	0	1	0	0	0	0	0	0
ENSG00000154548	SRSF12	protein_coding	0	1	0	0	0	0	0	0	1	0	0	0	0	0	0	0
ENSG00000154645	CHODL	protein_coding	0	1	0	0	0	0	0	0	0	0	0	1	0	0	0	0
ENSG00000154760	SLFN13	protein_coding	1	0	0	1	0	0	0	1	1	0	1	0	0	0	0	0
ENSG00000154764	WNT7A	protein_coding	0	0	0	0	0	0	1	0	0	0	0	0	0	0	0	1
ENSG00000154856	APCDD1	protein_coding	0	0	0	1	1	0	0	0	0	0	0	0	0	0	0	0
ENSG00000154864	PIEZO2	protein_coding	0	0	1	0	0	0	0	1	0	1	0	0	0	0	0	0
ENSG00000154917	RAB6B	protein_coding	0	0	0	1	0	0	0	0	1	0	0	1	0	0	0	0
ENSG00000154930	ACSS1	protein_coding	0	0	0	1	0	0	0	0	0	0	0	0	0	0	0	0
ENSG00000155629	PIK3AP1	protein_coding	0	1	0	0	0	1	0	0	0	0	0	0	0	0	0	1
ENSG00000156113	KCNMA1	protein_coding	0	0	0	0	0	0	0	1	0	0	0	0	0	0	0	0
ENSG00000156427	FGF18	protein_coding	0	0	0	0	0	0	0	0	0	0	0	0	0	1	0	1
ENSG00000156466	GDF6	protein_coding	0	0	0	0	0	0	0	1	0	0	0	0	0	0	0	0
ENSG00000156535	CD109	protein_coding	0	0	0	0	0	0	0	0	0	0	0	1	0	0	1	0
ENSG00000156711	MAPK13	protein_coding	0	0	0	1	0	0	0	0	0	0	0	0	0	0	0	1
ENSG00000156804	FBXO32	protein_coding	0	0	0	1	0	0	0	0	0	1	1	1	0	0	0	0
ENSG00000157087	ATP2B2	protein_coding	0	0	0	0	0	0	0	1	0	0	0	0	0	0	0	0
ENSG00000157103	SLC6A1	protein_coding	0	0	0	0	0	0	0	1	0	0	0	0	0	0	0	0
ENSG00000157111	TMEM171	protein_coding	0	0	0	1	0	0	0	0	0	0	0	1	0	0	0	0
ENSG00000157168	NRG1	protein_coding	0	0	0	0	0	0	1	0	1	0	0	0	0	0	0	0
ENSG00000157240	FZD1	protein_coding	0	0	0	1	0	0	0	0	0	0	0	0	0	0	0	0
ENSG00000157388	CACNA1D	protein_coding	0	0	1	1	1	1	0	0	0	0	0	0	1	1	0	0
ENSG00000157445	CACNA2D3	protein_coding	0	0	0	0	0	0	0	0	0	0	0	1	0	0	0	0
ENSG00000157470	FAM81A	protein_coding	0	0	0	1	0	1	0	0	0	0	0	0	0	0	0	0
ENSG00000157510	AFAP1L1	protein_coding	0	0	0	0	0	0	0	1	0	0	0	0	0	0	0	0
ENSG00000157554	ERG	protein_coding	0	0	0	0	0	0	0	0	0	0	0	0	1	0	0	0
ENSG00000157570	TSPAN18	protein_coding	0	0	0	0	0	0	1	0	0	0	0	0	0	0	0	0
ENSG00000157601	MX1	protein_coding	0	0	0	1	0	0	0	0	0	0	0	0	0	0	0	0
ENSG00000157734	SNX22	protein_coding	0	1	0	0	0	0	0	0	1	1	0	0	0	0	0	1
ENSG00000157765	SLC34A2	protein_coding	0	0	0	1	0	1	0	0	0	0	0	0	0	0	0	0
ENSG00000157766	ACAN	protein_coding	0	0	0	0	0	0	0	1	0	0	0	0	0	1	0	0
ENSG00000158014	SLC30A2	protein_coding	1	0	0	1	0	0	0	0	0	0	0	0	0	0	0	0
ENSG00000158050	DUSP2	protein_coding	0	0	0	0	1	1	0	0	0	0	0	0	0	1	0	0
ENSG00000158089	GALNT14	protein_coding	1	1	0	1	0	0	0	0	0	0	1	1	0	0	0	1
ENSG00000158186	MRAS	protein_coding	0	0	0	0	0	0	0	0	0	1	0	0	0	0	0	0
ENSG00000158234	FAIM	protein_coding	0	0	0	1	0	0	0	0	1	0	0	0	0	0	0	0
ENSG00000158286	RNF207	protein_coding	1	0	0	0	0	0	0	1	1	0	1	1	0	1	0	0
ENSG00000158292	GPR153	protein_coding	0	0	0	0	0	0	0	0	1	0	0	0	0	0	1	0
ENSG00000158321	AUTS2	protein_coding	0	0	0	0	0	0	0	0	0	0	0	0	0	0	1	0
ENSG00000158555	GDPD5	protein_coding	0	0	0	0	1	1	0	1	0	0	0	0	0	1	0	0
ENSG00000158560	DYNC1I1	protein_coding	0	0	0	0	0	0	0	0	0	0	0	1	0	0	0	0
ENSG00000158747	NBL1	protein_coding	0	0	0	1	0	0	0	0	0	0	0	0	0	0	0	0
ENSG00000158805	ZNF276	protein_coding	0	0	0	0	0	0	0	1	0	0	0	0	0	0	0	0
ENSG00000158806	NPM2	protein_coding	0	0	0	1	1	0	0	0	0	0	0	0	0	0	0	0
ENSG00000159166	LAD1	protein_coding	0	0	0	0	0	0	0	0	0	0	0	0	0	0	1	0
ENSG00000159212	CLIC6	protein_coding	0	0	0	0	0	0	0	0	1	0	0	0	0	0	0	0
ENSG00000159216	RUNX1	protein_coding	0	0	0	1	1	0	0	1	1	0	0	0	0	1	1	1
ENSG00000159231	CBR3	protein_coding	0	0	0	1	0	0	0	1	0	0	1	1	0	0	1	0
ENSG00000159263	SIM2	protein_coding	1	1	0	0	1	0	0	0	0	0	0	1	1	1	0	1
ENSG00000159314	ARHGAP27	protein_coding	0	0	0	1	0	1	0	0	1	0	0	0	0	0	0	1
ENSG00000159387	IRX6	protein_coding	0	0	0	0	0	0	0	0	1	0	0	0	0	0	0	0
ENSG00000159640	ACE	protein_coding	0	0	0	1	0	0	0	1	0	0	0	0	0	0	0	0
ENSG00000159674	SPON2	protein_coding	0	0	0	0	0	1	0	1	1	0	0	0	0	0	0	0
ENSG00000159685	CHCHD6	protein_coding	0	0	0	0	1	0	0	0	0	0	0	0	0	1	0	0
ENSG00000159713	TPPP3	protein_coding	0	0	0	1	0	0	0	0	0	0	0	0	0	0	0	0
ENSG00000159753	CARMIL2	protein_coding	0	1	0	0	0	0	0	0	0	0	0	0	0	0	0	0
ENSG00000159842	ABR	protein_coding	0	0	0	1	0	0	0	0	0	0	0	0	0	0	1	0
ENSG00000159958	TNFRSF13C	protein_coding	0	0	0	0	0	0	0	0	0	0	1	1	0	0	0	0
ENSG00000160179	ABCG1	protein_coding	0	0	0	0	0	0	0	0	0	0	0	0	0	0	0	1
ENSG00000160190	SLC37A1	protein_coding	0	1	1	1	0	0	0	0	0	0	0	0	0	0	0	1
ENSG00000160219	GAB3	protein_coding	0	0	0	0	0	0	0	1	0	0	0	0	0	0	0	0
ENSG00000160255	ITGB2	protein_coding	0	0	0	0	0	0	0	1	1	0	0	0	0	0	0	0
ENSG00000161055	SCGB3A1	protein_coding	0	0	0	0	0	0	0	0	0	0	0	0	0	0	1	0
ENSG00000161381	PLXDC1	protein_coding	0	0	0	1	0	0	0	1	0	0	0	0	0	0	1	0
ENSG00000161405	IKZF3	protein_coding	0	1	0	0	0	0	0	1	0	0	0	0	0	0	0	1
ENSG00000161544	CYGB	protein_coding	0	0	0	0	0	0	0	1	0	0	0	0	0	0	0	0
ENSG00000161638	ITGA5	protein_coding	0	0	0	0	0	0	1	0	0	0	0	0	0	0	0	0
ENSG00000161647	MPP3	protein_coding	0	0	0	1	0	0	1	0	0	0	0	0	0	0	0	0
ENSG00000161653	NAGS	protein_coding	1	0	1	0	0	1	1	0	0	0	0	0	0	0	0	0
ENSG00000161798	AQP5	protein_coding	0	0	0	0	0	1	0	0	0	0	0	0	0	0	1	1
ENSG00000162415	ZSWIM5	protein_coding	0	0	0	1	0	0	0	0	0	0	0	0	0	0	0	0
ENSG00000162433	AK4	protein_coding	0	0	0	0	0	0	0	0	0	0	1	1	0	0	0	0
ENSG00000162444	RBP7	protein_coding	0	0	0	0	0	0	0	0	0	1	0	0	0	0	0	0
ENSG00000162482	AKR7A3	protein_coding	0	0	1	0	0	0	0	0	0	0	1	0	0	0	0	0
ENSG00000162552	WNT4	protein_coding	0	0	0	0	0	0	0	0	0	0	0	1	0	0	0	0
ENSG00000162595	DIRAS3	protein_coding	0	0	0	0	0	0	0	0	0	0	0	0	0	0	1	0
ENSG00000162745	OLFML2B	protein_coding	0	0	0	1	1	1	1	1	0	1	0	0	0	0	0	0
ENSG00000162777	DENND2D	protein_coding	0	0	0	0	0	0	0	0	0	0	0	0	0	0	0	1
ENSG00000162783	IER5	protein_coding	0	0	0	0	0	1	0	0	0	0	0	0	0	0	0	0
ENSG00000162849	KIF26B	protein_coding	1	1	1	1	0	0	1	0	0	0	1	1	0	0	0	1
ENSG00000162873	KLHDC8A	protein_coding	0	0	0	0	0	0	0	0	0	0	0	0	0	0	1	0
ENSG00000162878	PKDCC	protein_coding	0	0	0	1	0	0	0	0	1	1	0	0	0	0	0	0
ENSG00000162931	TRIM17	protein_coding	1	1	0	0	0	0	0	0	0	0	0	0	0	0	0	1
ENSG00000162951	LRRTM1	protein_coding	0	0	0	0	0	0	0	0	0	0	0	0	0	0	0	1
ENSG00000162975	KCNF1	protein_coding	0	0	1	1	0	0	0	0	0	0	0	0	0	0	0	0
ENSG00000162981	LRATD1	protein_coding	0	1	0	1	0	0	0	0	0	0	0	1	0	0	1	1
ENSG00000162989	KCNJ3	protein_coding	0	0	1	0	0	0	0	0	0	0	0	0	0	0	0	0
ENSG00000162998	FRZB	protein_coding	0	0	0	0	0	0	0	0	0	1	0	0	0	0	0	0
ENSG00000163032	VSNL1	protein_coding	0	0	0	0	1	1	0	0	0	0	0	1	0	1	0	0
ENSG00000163053	SLC16A14	protein_coding	0	0	0	0	0	0	0	0	0	0	1	1	0	0	0	0
ENSG00000163064	EN1	protein_coding	0	1	0	0	0	0	1	0	0	0	0	0	0	0	0	0
ENSG00000163071	SPATA18	protein_coding	0	0	0	0	0	0	0	1	1	0	0	0	0	0	1	0
ENSG00000163082	SGPP2	protein_coding	0	0	0	1	0	0	0	0	0	0	0	0	0	0	0	1
ENSG00000163083	INHBB	protein_coding	0	0	0	0	1	0	0	1	0	0	1	0	0	1	0	0
ENSG00000163132	MSX1	protein_coding	0	0	0	0	1	0	0	1	0	0	0	0	0	1	0	0
ENSG00000163235	TGFA	protein_coding	0	0	0	1	0	1	0	0	0	0	1	1	0	0	1	1
ENSG00000163293	NIPAL1	protein_coding	0	0	0	0	0	0	0	0	0	0	0	1	0	0	0	0
ENSG00000163347	CLDN1	protein_coding	0	0	0	0	1	1	0	0	0	0	0	0	0	1	0	0
ENSG00000163364	LINC01116	lncRNA	0	0	1	0	0	0	1	0	0	0	0	1	0	0	0	0
ENSG00000163378	EOGT	protein_coding	0	0	0	1	0	0	0	0	0	0	0	0	0	0	0	0
ENSG00000163485	ADORA1	protein_coding	0	0	0	1	0	0	0	0	0	0	1	0	0	0	1	0
ENSG00000163497	FEV	protein_coding	0	0	0	0	0	0	0	0	0	0	0	0	1	0	0	0
ENSG00000163501	IHH	protein_coding	0	0	0	0	0	0	0	0	0	1	0	0	0	0	0	0
ENSG00000163508	EOMES	protein_coding	0	0	0	0	0	0	0	1	0	0	0	0	0	0	0	0
ENSG00000163577	EIF5A2	protein_coding	0	0	0	1	1	0	1	0	0	0	0	1	0	0	0	0
ENSG00000163618	CADPS	protein_coding	0	0	0	0	1	0	0	0	0	0	0	0	0	1	0	0
ENSG00000163638	ADAMTS9	protein_coding	0	0	0	1	0	0	0	0	1	0	0	0	0	0	1	0
ENSG00000163739	CXCL1	protein_coding	0	1	0	1	0	1	0	1	1	0	0	0	0	0	0	1
ENSG00000163794	UCN	protein_coding	0	0	1	0	0	0	0	1	1	1	1	0	1	1	1	0
ENSG00000163814	CDCP1	protein_coding	0	0	0	1	0	0	0	0	1	0	0	0	0	0	0	1
ENSG00000163817	SLC6A20	protein_coding	0	0	0	0	1	0	0	0	1	0	0	0	0	1	0	1
ENSG00000163873	GRIK3	protein_coding	0	0	0	0	0	0	0	1	0	0	0	0	0	0	0	0
ENSG00000163888	CAMK2N2	protein_coding	0	0	0	1	0	0	0	0	0	0	0	0	0	0	0	0
ENSG00000163909	HEYL	protein_coding	0	0	1	1	0	0	1	0	0	0	0	0	0	0	0	0
ENSG00000163975	MELTF	protein_coding	1	1	0	1	1	1	0	0	0	0	1	1	0	1	1	0
ENSG00000163995	ABLIM2	protein_coding	0	0	0	1	1	0	0	0	0	0	0	0	0	1	0	0
ENSG00000164038	SLC9B2	protein_coding	0	0	0	0	1	0	0	1	0	0	0	0	0	0	0	0
ENSG00000164070	HSPA4L	protein_coding	0	0	0	0	1	0	0	0	0	0	0	1	0	0	0	0
ENSG00000164086	DUSP7	protein_coding	0	0	0	0	0	1	0	0	0	0	0	0	0	0	0	0
ENSG00000164093	PITX2	protein_coding	0	0	0	0	0	0	0	0	0	0	0	0	0	1	0	0
ENSG00000164099	PRSS12	protein_coding	0	1	0	0	0	1	0	0	0	0	0	0	0	0	0	0
ENSG00000164136	IL15	protein_coding	0	0	0	0	0	0	0	1	0	0	0	0	0	0	0	0
ENSG00000164171	ITGA2	protein_coding	0	0	0	1	0	0	0	0	0	0	0	0	0	0	1	0
ENSG00000164181	ELOVL7	protein_coding	0	0	0	1	0	0	0	0	0	0	0	0	0	0	0	0
ENSG00000164251	F2RL1	protein_coding	0	0	0	0	0	0	0	0	0	0	1	1	0	0	0	1
ENSG00000164318	EGFLAM	protein_coding	0	0	0	0	0	0	0	1	0	0	0	0	0	0	0	0
ENSG00000164379	FOXQ1	protein_coding	0	1	0	1	1	0	0	0	0	1	0	0	0	1	0	1
ENSG00000164398	ACSL6	protein_coding	0	0	0	0	0	0	0	0	0	0	0	0	0	1	0	0
ENSG00000164402	SEPT8	protein_coding	0	0	0	1	0	0	0	0	0	0	0	0	0	0	0	0
ENSG00000164403	SHROOM1	protein_coding	0	0	1	0	0	0	0	1	0	0	0	0	0	0	0	0
ENSG00000164430	CGAS	protein_coding	1	1	0	1	1	1	1	1	0	0	0	0	0	0	0	0
ENSG00000164465	DCBLD1	protein_coding	1	1	0	0	0	0	1	0	0	0	0	0	0	0	0	0
ENSG00000164488	DACT2	protein_coding	0	0	0	0	0	0	0	0	0	0	0	1	0	0	0	0
ENSG00000164542	KIAA0895	protein_coding	0	0	0	0	1	0	0	0	0	0	0	0	0	0	0	0
ENSG00000164543	STK17A	protein_coding	0	0	0	1	0	0	0	0	0	0	0	0	0	0	0	0
ENSG00000164574	GALNT10	protein_coding	0	0	0	1	0	0	0	0	0	1	0	0	0	0	0	0
ENSG00000164616	FBXL21P	transcribed_unitary_pseudogene	0	0	0	0	0	0	0	0	1	0	0	0	0	0	0	0
ENSG00000164626	KCNK5	protein_coding	0	1	0	1	0	0	0	0	0	0	0	0	0	0	0	1
ENSG00000164683	HEY1	protein_coding	1	0	0	1	0	0	1	1	0	1	0	0	0	0	0	1
ENSG00000164684	ZNF704	protein_coding	0	0	0	1	0	0	0	0	0	0	0	0	0	0	0	0
ENSG00000164690	SHH	protein_coding	0	0	0	0	1	0	0	0	1	0	0	0	0	1	0	0
ENSG00000164694	FNDC1	protein_coding	0	1	1	1	0	1	1	0	0	0	1	1	0	0	0	0
ENSG00000164742	ADCY1	protein_coding	0	0	1	0	0	0	0	0	0	0	0	0	0	0	0	0
ENSG00000164749	HNF4G	protein_coding	0	0	0	0	0	0	0	0	0	0	1	0	0	0	0	0
ENSG00000164764	SBSPON	protein_coding	0	0	0	0	1	0	0	0	0	0	0	0	0	1	0	1
ENSG00000164794	KCNV1	protein_coding	0	0	0	0	0	0	0	0	1	0	0	0	0	0	0	0
ENSG00000164916	FOXK1	protein_coding	0	0	0	1	0	0	0	0	0	1	0	0	0	0	0	0
ENSG00000164920	OSR2	protein_coding	0	0	0	0	0	0	0	0	0	0	1	1	0	0	0	0
ENSG00000165023	DIRAS2	protein_coding	0	0	0	0	0	0	0	1	0	0	0	0	0	0	0	0
ENSG00000165025	SYK	protein_coding	0	0	0	1	0	0	0	0	0	0	0	0	0	0	0	0
ENSG00000165029	ABCA1	protein_coding	0	0	0	0	0	0	0	1	0	0	0	0	0	0	0	0
ENSG00000165105	RASEF	protein_coding	0	0	0	1	0	0	0	0	0	1	0	0	0	0	0	0
ENSG00000165194	PCDH19	protein_coding	0	0	0	0	0	0	0	0	0	0	0	1	0	0	0	1
ENSG00000165238	WNK2	protein_coding	0	0	0	1	0	0	0	0	0	0	0	1	0	0	0	0
ENSG00000165443	PHYHIPL	protein_coding	0	0	0	1	0	0	0	0	0	1	0	0	0	0	0	0
ENSG00000165474	GJB2	protein_coding	0	1	1	0	0	0	0	0	0	0	1	1	0	0	0	1
ENSG00000165621	OXGR1	protein_coding	0	0	0	0	1	0	0	0	0	0	0	0	0	0	0	0
ENSG00000165731	RET	protein_coding	0	0	1	0	0	0	0	0	0	0	0	0	1	0	0	0
ENSG00000165752	STK32C	protein_coding	1	1	0	1	0	1	0	0	0	0	0	0	0	0	0	0
ENSG00000165757	JCAD	protein_coding	0	0	0	1	0	0	0	0	0	1	0	0	0	0	0	0
ENSG00000165810	BTNL9	protein_coding	0	0	0	0	1	0	0	1	0	0	0	0	0	0	0	0
ENSG00000165816	VWA2	protein_coding	0	0	1	0	1	0	0	0	0	0	0	0	0	1	0	1
ENSG00000165868	HSPA12A	protein_coding	0	0	0	1	0	0	1	0	0	0	0	0	0	0	0	0
ENSG00000166006	KCNC2	protein_coding	0	0	0	0	0	0	0	0	0	0	0	0	1	0	0	0
ENSG00000166016	ABTB2	protein_coding	0	1	0	0	0	0	0	0	0	0	0	0	0	0	1	0
ENSG00000166106	ADAMTS15	protein_coding	0	0	0	0	0	0	1	0	0	0	0	0	0	0	0	1
ENSG00000166126	AMN	protein_coding	1	0	0	0	0	0	0	0	0	0	1	1	0	0	0	0
ENSG00000166313	APBB1	protein_coding	0	0	0	1	0	0	0	0	0	0	0	0	0	0	0	0
ENSG00000166402	TUB	protein_coding	0	0	0	1	0	0	0	0	0	0	0	0	0	0	0	0
ENSG00000166428	PLD4	protein_coding	0	0	0	0	0	0	0	1	1	0	0	0	0	0	0	0
ENSG00000166446	CDYL2	protein_coding	0	0	1	0	0	0	1	0	0	0	0	0	0	0	0	0
ENSG00000166448	TMEM130	protein_coding	0	0	0	0	0	0	0	1	1	0	0	0	0	0	0	0
ENSG00000166546	BEAN1	protein_coding	0	0	0	0	0	0	0	0	0	0	1	0	0	0	0	0
ENSG00000166780	BMERB1	protein_coding	0	0	0	0	0	0	0	0	0	0	0	0	0	0	1	0
ENSG00000166823	MESP1	protein_coding	0	0	0	0	0	0	0	0	1	0	1	0	0	0	0	1
ENSG00000166825	ANPEP	protein_coding	0	0	0	0	0	0	0	0	0	0	0	0	0	0	0	1
ENSG00000166828	SCNN1G	protein_coding	1	0	0	0	0	0	0	0	0	0	0	0	0	0	0	1
ENSG00000166833	NAV2	protein_coding	0	0	0	0	0	0	0	0	0	0	0	0	0	0	0	1
ENSG00000166840	GLYATL1	protein_coding	0	0	0	0	0	0	0	0	0	0	0	0	1	0	0	0
ENSG00000166897	ELFN2	protein_coding	0	0	0	1	0	0	0	0	1	0	0	0	1	0	0	0
ENSG00000166920	C15orf48	protein_coding	1	0	0	1	0	0	0	1	1	1	1	1	0	0	1	1
ENSG00000166923	GREM1	protein_coding	1	0	0	1	0	0	1	0	0	0	1	1	0	0	0	0
ENSG00000166949	SMAD3	protein_coding	0	0	0	1	0	0	0	0	0	0	0	0	0	0	0	0
ENSG00000166979	EVA1C	protein_coding	0	0	0	1	0	0	0	1	0	0	0	0	0	0	0	0
ENSG00000167034	NKX3-1	protein_coding	0	0	1	0	0	0	0	0	0	0	0	0	0	0	0	0
ENSG00000167065	DUSP18	protein_coding	0	0	0	1	0	0	0	0	0	0	0	0	0	0	0	0
ENSG00000167123	CERCAM	protein_coding	0	0	0	1	0	0	1	0	0	0	1	1	0	0	0	0
ENSG00000167244	IGF2	protein_coding	0	0	0	0	1	0	0	0	0	0	0	0	0	0	0	0
ENSG00000167306	MYO5B	protein_coding	0	0	0	0	0	0	0	0	0	0	0	0	0	0	0	1
ENSG00000167535	CACNB3	protein_coding	1	1	1	1	0	0	0	0	1	0	1	0	0	0	0	0
ENSG00000167549	CORO6	protein_coding	0	0	0	0	0	0	0	0	1	0	0	0	0	0	0	0
ENSG00000167772	ANGPTL4	protein_coding	0	0	0	0	0	0	0	0	0	0	1	0	0	0	0	1
ENSG00000167861	HID1	protein_coding	0	0	0	1	0	0	0	0	0	1	0	0	0	0	0	0
ENSG00000167964	RAB26	protein_coding	0	0	1	0	0	0	0	0	0	0	1	0	1	0	0	1
ENSG00000167968	DNASE1L2	protein_coding	0	0	0	0	0	0	0	0	0	0	0	0	0	0	1	0
ENSG00000167972	ABCA3	protein_coding	0	0	0	1	0	0	0	0	0	0	0	0	0	0	0	0
ENSG00000168032	ENTPD3	protein_coding	0	0	0	0	0	0	0	0	0	0	0	1	0	0	0	1
ENSG00000168077	SCARA3	protein_coding	0	0	0	0	0	0	0	0	0	1	0	0	0	0	0	0
ENSG00000168135	KCNJ4	protein_coding	0	0	0	0	0	0	0	0	1	0	0	0	0	0	0	0
ENSG00000168143	FAM83B	protein_coding	0	1	0	1	0	0	0	0	0	0	0	1	0	0	0	0
ENSG00000168350	DEGS2	protein_coding	0	0	1	1	0	0	0	0	0	0	0	0	0	0	0	1
ENSG00000168394	TAP1	protein_coding	0	0	0	1	0	0	0	0	0	0	0	0	0	0	0	0
ENSG00000168447	SCNN1B	protein_coding	0	0	0	0	0	0	0	0	0	0	0	0	0	0	0	1
ENSG00000168453	HR	protein_coding	0	1	0	0	0	0	0	0	0	0	0	1	0	0	0	0
ENSG00000168461	RAB31	protein_coding	0	0	0	1	0	0	0	0	0	0	0	0	0	0	0	0
ENSG00000168476	REEP4	protein_coding	0	0	0	1	0	0	0	1	1	0	0	0	0	0	0	0
ENSG00000168487	BMP1	protein_coding	0	1	0	0	0	0	1	1	1	0	0	0	0	0	0	0
ENSG00000168502	MTCL1	protein_coding	0	0	1	1	0	0	0	1	0	0	0	1	0	0	0	0
ENSG00000168743	NPNT	protein_coding	0	0	0	1	0	0	1	0	0	1	0	0	0	0	0	0
ENSG00000168779	SHOX2	protein_coding	0	0	0	0	0	0	0	0	0	0	0	1	0	0	0	0
ENSG00000168785	TSPAN5	protein_coding	0	0	0	0	1	0	0	0	0	0	1	0	0	0	0	0
ENSG00000168824	NSG1	protein_coding	0	0	0	0	0	0	0	0	0	0	0	1	0	0	0	0
ENSG00000168875	SOX14	protein_coding	0	0	0	0	0	0	0	0	0	0	0	0	1	0	0	0
ENSG00000168917	SLC35G2	protein_coding	0	0	0	0	0	0	0	1	0	0	0	0	0	0	0	0
ENSG00000168952	STXBP6	protein_coding	0	0	0	0	0	0	0	0	0	1	0	0	0	0	0	1
ENSG00000168993	CPLX1	protein_coding	0	0	1	0	1	1	0	1	1	1	1	0	1	1	0	0
ENSG00000169071	ROR2	protein_coding	0	0	0	0	0	0	1	0	0	0	0	0	0	0	0	0
ENSG00000169116	PARM1	protein_coding	0	0	0	1	0	0	0	0	0	0	0	0	0	0	0	0
ENSG00000169174	PCSK9	protein_coding	0	0	0	0	1	1	1	0	0	0	0	0	0	1	0	1
ENSG00000169184	MN1	protein_coding	0	0	0	1	0	0	0	0	0	0	0	1	0	0	0	0
ENSG00000169255	B3GALNT1	protein_coding	0	0	0	1	0	0	0	0	0	0	0	0	0	0	0	0
ENSG00000169282	KCNAB1	protein_coding	0	0	0	0	0	0	0	1	0	0	0	0	0	0	0	0
ENSG00000169594	BNC1	protein_coding	0	0	0	0	0	0	0	0	0	0	0	1	0	0	0	0
ENSG00000169851	PCDH7	protein_coding	0	0	0	0	0	0	1	0	0	0	1	1	0	0	0	0
ENSG00000169862	CTNND2	protein_coding	0	0	1	1	0	0	0	0	0	0	0	0	1	0	0	0
ENSG00000169991	IFFO2	protein_coding	0	0	0	1	0	1	0	0	0	0	0	0	0	1	0	0
ENSG00000170191	NANP	protein_coding	0	0	0	0	1	0	0	0	0	0	0	0	0	1	0	0
ENSG00000170214	ADRA1B	protein_coding	0	0	0	0	0	0	0	1	0	0	0	0	0	0	1	0
ENSG00000170293	CMTM8	protein_coding	1	0	0	0	0	0	0	0	0	0	0	0	0	0	0	0
ENSG00000170382	LRRN2	protein_coding	0	1	1	1	0	0	0	0	0	0	0	0	0	0	0	0
ENSG00000170390	DCLK2	protein_coding	0	1	0	1	0	0	0	0	0	0	0	0	0	0	0	0
ENSG00000170425	ADORA2B	protein_coding	0	0	0	1	0	1	0	0	0	0	0	1	0	0	0	0
ENSG00000170485	NPAS2	protein_coding	0	0	0	1	0	0	0	0	1	0	1	1	0	1	0	0
ENSG00000170500	LONRF2	protein_coding	0	0	1	1	0	0	0	0	0	0	0	0	0	0	1	0
ENSG00000170545	SMAGP	protein_coding	0	0	0	1	0	0	0	0	0	0	0	0	0	0	0	0
ENSG00000170558	CDH2	protein_coding	0	1	0	0	0	0	0	0	0	0	0	0	0	0	1	0
ENSG00000170577	SIX2	protein_coding	0	1	1	0	0	0	0	0	0	0	1	1	0	0	0	0
ENSG00000170689	HOXB9	protein_coding	1	0	0	0	0	0	0	0	0	0	0	0	0	0	0	1
ENSG00000170743	SYT9	protein_coding	0	0	1	0	0	0	0	0	0	0	0	0	0	0	0	0
ENSG00000170745	KCNS3	protein_coding	0	0	0	1	0	0	0	0	1	0	0	0	0	0	1	0
ENSG00000170775	GPR37	protein_coding	0	1	0	0	0	0	0	0	0	0	1	0	1	0	0	0
ENSG00000170786	SDR16C5	protein_coding	0	0	1	0	1	0	0	0	0	0	0	0	0	0	0	0
ENSG00000170801	HTRA3	protein_coding	0	0	0	1	0	0	1	1	0	0	0	0	0	0	0	0
ENSG00000170837	GPR27	protein_coding	0	0	0	1	0	0	0	0	0	0	0	0	0	0	0	0
ENSG00000170915	PAQR8	protein_coding	0	0	0	1	0	0	0	0	0	0	0	0	0	0	0	0
ENSG00000170955	CAVIN3	protein_coding	0	0	0	1	0	0	1	0	0	1	0	0	0	0	0	0
ENSG00000171004	HS6ST2	protein_coding	0	0	0	0	1	0	0	0	0	0	1	1	0	1	0	0
ENSG00000171303	KCNK3	protein_coding	0	0	0	0	0	0	0	1	0	0	0	0	0	0	0	0
ENSG00000171388	APLN	protein_coding	1	0	0	1	1	1	1	0	0	1	0	0	1	1	0	1
ENSG00000171462	DLK2	protein_coding	0	0	0	0	0	1	0	0	0	0	0	1	0	0	0	0
ENSG00000171476	HOPX	protein_coding	0	0	1	1	0	0	0	0	0	0	0	0	0	0	0	0
ENSG00000171488	LRRC8C	protein_coding	0	0	0	0	0	0	1	0	0	0	0	0	0	0	0	0
ENSG00000171517	LPAR3	protein_coding	0	1	0	0	0	0	0	0	0	0	0	1	0	0	0	0
ENSG00000171551	ECEL1	protein_coding	0	0	0	0	0	0	0	0	0	0	0	0	0	0	0	1
ENSG00000171596	NMUR1	protein_coding	0	0	0	0	0	0	0	1	0	0	0	0	0	0	0	0
ENSG00000171603	CLSTN1	protein_coding	0	0	0	1	0	0	0	0	0	0	0	0	0	0	0	0
ENSG00000171608	PIK3CD	protein_coding	0	0	0	0	0	0	1	0	0	0	0	0	0	0	0	0
ENSG00000171617	ENC1	protein_coding	0	0	0	0	0	0	0	0	0	0	0	0	0	0	1	0
ENSG00000171631	P2RY6	protein_coding	1	1	0	0	0	1	0	0	0	0	1	1	0	0	1	1
ENSG00000171680	PLEKHG5	protein_coding	0	0	0	1	0	1	0	0	0	0	0	1	0	1	1	0
ENSG00000171700	RGS19	protein_coding	0	0	0	1	0	1	0	1	1	0	0	0	0	0	0	0
ENSG00000171724	VAT1L	protein_coding	0	0	0	1	0	0	0	0	0	0	0	0	0	0	0	0
ENSG00000171729	TMEM51	protein_coding	0	0	0	1	0	0	0	0	0	0	0	0	0	0	0	0
ENSG00000171791	BCL2	protein_coding	0	0	0	1	0	0	0	0	0	0	0	0	0	0	0	0
ENSG00000171812	COL8A2	protein_coding	0	0	0	1	0	0	0	0	1	0	0	0	0	0	0	0
ENSG00000171843	MLLT3	protein_coding	0	0	0	1	0	0	0	0	0	0	0	0	0	0	0	0
ENSG00000171877	FRMD5	protein_coding	0	0	0	0	1	0	0	0	0	0	1	0	0	0	0	0
ENSG00000171889	MIR31HG	lncRNA	0	0	0	0	0	0	1	0	1	0	0	0	0	0	1	0
ENSG00000172005	MAL	protein_coding	0	0	0	0	0	0	0	0	0	0	0	0	0	0	0	1
ENSG00000172031	EPHX4	protein_coding	0	1	0	0	1	0	0	0	0	0	1	0	0	1	1	0
ENSG00000172164	SNTB1	protein_coding	0	0	0	0	1	0	0	0	0	0	0	0	0	1	0	1
ENSG00000172264	MACROD2	protein_coding	0	0	0	0	0	0	0	0	0	0	0	0	0	0	1	0
ENSG00000172548	NIPAL4	protein_coding	0	0	0	0	0	0	0	0	0	0	0	1	0	0	0	0
ENSG00000172572	PDE3A	protein_coding	0	0	0	1	0	0	0	0	0	0	0	0	0	0	0	0
ENSG00000172575	RASGRP1	protein_coding	0	1	1	1	0	0	0	0	0	0	0	0	0	0	0	0
ENSG00000172613	RAD9A	protein_coding	1	0	0	1	0	0	0	0	1	0	0	0	0	0	0	0
ENSG00000172716	SLFN11	protein_coding	0	0	0	0	0	1	0	1	0	0	0	0	0	0	0	0
ENSG00000172731	LRRC20	protein_coding	0	0	0	0	0	0	0	0	1	0	1	0	0	0	0	0
ENSG00000172794	RAB37	protein_coding	0	0	0	0	0	0	0	1	1	0	0	0	0	0	0	0
ENSG00000172818	OVOL1	protein_coding	0	1	1	0	0	1	0	0	0	0	1	1	0	0	0	1
ENSG00000172824	CES4A	protein_coding	0	0	0	0	0	0	0	1	0	0	0	0	0	0	0	0
ENSG00000172985	SH3RF3	protein_coding	0	0	0	1	0	0	0	1	1	0	0	0	0	0	0	0
ENSG00000173013	CCDC96	protein_coding	0	0	1	0	0	0	0	0	0	0	0	0	0	0	0	0
ENSG00000173040	EVC2	protein_coding	0	0	0	1	0	0	0	0	0	0	0	0	0	0	0	0
ENSG00000173083	HPSE	protein_coding	0	1	0	0	0	1	0	0	0	0	0	0	0	0	1	0
ENSG00000173137	ADCK5	protein_coding	1	1	1	0	0	1	0	0	0	0	1	1	0	0	0	1
ENSG00000173145	NOC3L	protein_coding	0	0	0	0	1	0	0	0	0	0	0	0	0	0	0	0
ENSG00000173175	ADCY5	protein_coding	0	0	0	1	0	0	0	0	0	0	0	0	0	0	0	0
ENSG00000173210	ABLIM3	protein_coding	0	0	0	0	0	0	0	1	0	0	0	0	0	0	0	0
ENSG00000173218	VANGL1	protein_coding	0	1	1	1	0	0	0	0	0	0	0	1	0	0	0	0
ENSG00000173227	SYT12	protein_coding	0	0	0	0	0	0	0	0	0	0	0	0	0	0	1	0
ENSG00000173253	DMRT2	protein_coding	0	0	0	0	0	0	0	0	0	0	0	1	0	0	0	0
ENSG00000173404	INSM1	protein_coding	0	0	0	0	0	0	0	0	0	0	0	0	1	0	0	0
ENSG00000173442	EHBP1L1	protein_coding	0	0	0	1	0	0	0	1	0	0	0	0	0	0	0	0
ENSG00000173535	TNFRSF10C	protein_coding	0	0	0	1	0	0	0	0	1	0	0	0	0	0	1	0
ENSG00000173727	AP000769.1	transcribed_unprocessed_pseudogene	0	0	0	0	0	0	1	1	0	0	1	1	0	0	0	0
ENSG00000173805	HAP1	protein_coding	0	0	0	0	0	0	0	0	0	0	0	1	0	0	0	0
ENSG00000173890	GPR160	protein_coding	0	0	0	1	0	0	0	0	0	0	0	0	0	0	0	1
ENSG00000173898	SPTBN2	protein_coding	0	0	0	0	1	1	0	0	0	0	1	1	0	1	1	1
ENSG00000173926	MARCH3	protein_coding	0	0	0	1	0	0	0	0	0	0	0	0	0	0	0	0
ENSG00000174059	CD34	protein_coding	0	0	0	0	0	0	0	0	0	1	0	0	0	0	0	0
ENSG00000174292	TNK1	protein_coding	0	0	0	0	0	0	0	0	0	0	0	0	0	0	0	1
ENSG00000174307	PHLDA3	protein_coding	0	0	0	1	0	0	0	0	0	1	0	0	0	0	0	0
ENSG00000174326	SLC16A11	protein_coding	0	0	0	0	0	0	0	0	0	1	0	0	0	0	0	0
ENSG00000174332	GLIS1	protein_coding	0	0	0	0	0	0	0	1	1	0	0	0	0	0	0	0
ENSG00000174460	ZCCHC12	protein_coding	0	0	0	0	0	0	0	0	0	0	0	0	0	0	1	0
ENSG00000174469	CNTNAP2	protein_coding	0	0	1	0	0	0	0	0	0	0	0	1	0	0	0	0
ENSG00000174514	MFSD4A	protein_coding	0	0	0	1	0	0	0	0	0	0	1	0	0	0	1	0
ENSG00000174640	SLCO2A1	protein_coding	0	0	0	1	0	0	0	0	0	1	0	0	0	0	0	0
ENSG00000174808	BTC	protein_coding	0	0	0	1	0	0	0	0	0	0	0	0	0	0	0	0
ENSG00000174891	RSRC1	protein_coding	0	0	0	0	0	0	0	0	0	0	0	1	0	0	0	0
ENSG00000175175	PPM1E	protein_coding	0	0	0	0	0	0	0	0	0	0	0	0	1	0	0	0
ENSG00000175264	CHST1	protein_coding	0	0	1	1	0	1	1	1	0	0	0	0	0	0	0	0
ENSG00000175265	GOLGA8A	protein_coding	1	0	0	0	1	0	1	1	1	0	0	1	0	0	0	0
ENSG00000175305	CCNE2	protein_coding	1	1	1	0	0	0	1	0	0	0	1	1	0	0	0	0
ENSG00000175315	CST6	protein_coding	1	1	1	0	0	1	0	0	1	0	0	0	0	0	0	1
ENSG00000175318	GRAMD2A	protein_coding	0	0	0	0	0	0	0	0	0	0	0	0	0	1	0	0
ENSG00000175352	NRIP3	protein_coding	0	0	1	0	0	0	1	0	0	0	1	1	0	0	0	0
ENSG00000175414	ARL10	protein_coding	0	0	0	0	0	0	0	1	0	0	0	0	0	0	0	0
ENSG00000175445	LPL	protein_coding	0	0	0	0	0	0	0	0	0	0	0	0	0	0	1	0
ENSG00000175505	CLCF1	protein_coding	0	0	0	1	0	0	0	0	0	0	0	0	0	0	0	0
ENSG00000175591	P2RY2	protein_coding	0	0	0	0	0	1	0	0	0	0	0	0	0	0	0	1
ENSG00000175592	FOSL1	protein_coding	0	1	0	0	1	0	0	0	0	0	0	0	0	1	0	0
ENSG00000175785	PRIMA1	protein_coding	0	0	0	0	0	0	0	1	0	0	0	1	0	0	0	0
ENSG00000175879	HOXD8	protein_coding	0	0	0	0	0	0	1	0	0	0	0	1	0	0	0	0
ENSG00000176014	TUBB6	protein_coding	0	0	0	1	0	0	0	0	0	0	0	0	0	0	0	0
ENSG00000176155	CCDC57	protein_coding	0	0	0	0	0	0	0	1	1	0	0	0	0	0	0	0
ENSG00000176170	SPHK1	protein_coding	1	0	0	1	1	1	0	1	1	1	0	1	0	1	1	0
ENSG00000176273	SLC35G1	protein_coding	0	0	0	0	0	0	0	0	0	0	0	1	0	0	0	0
ENSG00000176383	B3GNT4	protein_coding	0	0	0	0	0	0	0	1	0	0	0	0	0	0	0	0
ENSG00000176463	SLCO3A1	protein_coding	0	0	0	1	0	0	0	0	0	0	0	0	0	0	0	0
ENSG00000176532	PRR15	protein_coding	0	0	1	0	0	0	0	0	0	0	0	0	0	0	1	0
ENSG00000176597	B3GNT5	protein_coding	0	1	0	1	0	1	0	0	0	0	0	0	0	0	0	0
ENSG00000176678	FOXL1	protein_coding	0	1	0	0	0	1	0	1	0	0	0	0	0	0	0	0
ENSG00000176692	FOXC2	protein_coding	0	1	0	0	0	0	1	1	0	0	0	0	0	0	0	0
ENSG00000176842	IRX5	protein_coding	0	0	0	0	0	0	0	0	1	0	0	0	0	0	0	0
ENSG00000176928	GCNT4	protein_coding	0	0	0	1	0	0	0	0	0	0	0	0	0	0	0	0
ENSG00000176998	HCG4	unprocessed_pseudogene	0	0	0	0	0	0	1	0	0	0	0	0	0	0	0	0
ENSG00000177098	SCN4B	protein_coding	0	0	0	0	0	0	0	1	0	0	0	0	0	0	0	0
ENSG00000177103	DSCAML1	protein_coding	0	0	0	1	0	0	0	1	0	0	0	0	0	0	0	0
ENSG00000177181	RIMKLA	protein_coding	0	0	0	0	0	0	0	1	1	0	0	0	0	0	0	0
ENSG00000177380	PPFIA3	protein_coding	1	1	1	0	0	1	0	0	0	0	0	1	0	1	0	1
ENSG00000177459	ERICH5	protein_coding	0	0	0	0	0	0	0	0	0	0	1	0	0	0	0	1
ENSG00000177464	GPR4	protein_coding	0	0	0	0	1	0	0	0	0	0	0	0	0	1	1	0
ENSG00000177465	ACOT4	protein_coding	1	0	1	0	0	0	0	0	0	0	0	0	0	0	0	1
ENSG00000177685	CRACR2B	protein_coding	0	0	0	1	0	0	0	1	1	0	0	0	0	0	1	1
ENSG00000177721	ANXA2R	protein_coding	0	0	0	1	0	1	0	1	1	0	0	0	0	0	0	0
ENSG00000177738	AC025171.1	lncRNA	0	0	0	0	0	0	1	0	0	0	0	0	0	0	0	0
ENSG00000177989	ODF3B	protein_coding	0	0	0	0	0	0	0	1	1	0	0	0	0	1	0	0
ENSG00000178038	ALS2CL	protein_coding	0	0	0	0	0	1	0	0	0	1	0	0	0	0	0	0
ENSG00000178053	MLF1	protein_coding	0	0	0	1	0	0	0	0	0	0	0	0	0	0	0	0
ENSG00000178222	RNF212	protein_coding	0	0	0	0	0	0	0	0	0	0	1	0	0	0	0	0
ENSG00000178343	SHISA3	protein_coding	0	0	0	0	0	0	0	0	0	0	1	0	0	0	0	0
ENSG00000178401	DNAJC22	protein_coding	0	0	1	0	0	0	0	0	0	0	1	0	0	0	0	1
ENSG00000178538	CA8	protein_coding	0	0	0	0	0	0	0	0	0	0	0	0	0	0	0	1
ENSG00000178718	RPP25	protein_coding	0	1	0	1	0	0	0	0	0	0	0	1	0	0	0	1
ENSG00000178752	ERFE	protein_coding	0	0	0	0	0	0	0	0	1	0	0	0	0	0	1	1
ENSG00000178773	CPNE7	protein_coding	0	1	1	1	1	1	0	0	1	0	1	1	1	1	0	1
ENSG00000178860	MSC	protein_coding	0	0	0	0	0	0	1	1	1	1	0	1	0	0	0	0
ENSG00000178882	RFLNA	protein_coding	0	1	0	0	0	0	0	0	0	0	1	1	0	0	0	0
ENSG00000178919	FOXE1	protein_coding	0	0	0	0	0	0	0	0	0	0	0	1	0	0	0	0
ENSG00000179242	CDH4	protein_coding	0	0	0	0	0	0	0	1	0	0	0	0	0	0	1	0
ENSG00000179292	TMEM151A	protein_coding	0	0	0	1	0	0	0	0	0	0	0	0	0	0	0	0
ENSG00000179348	GATA2	protein_coding	0	0	0	1	0	0	0	0	0	0	0	0	0	0	0	0
ENSG00000179431	FJX1	protein_coding	1	1	0	1	1	1	1	1	1	0	0	1	0	1	1	0
ENSG00000179528	LBX2	protein_coding	0	0	0	0	0	0	0	0	1	0	0	0	0	0	0	0
ENSG00000179583	CIITA	protein_coding	0	0	0	0	0	0	0	1	0	0	0	0	0	0	0	0
ENSG00000179588	ZFPM1	protein_coding	0	0	1	0	1	0	0	0	0	0	0	0	0	1	0	0
ENSG00000179603	GRM8	protein_coding	0	0	0	0	1	0	0	0	0	0	0	0	0	1	0	0
ENSG00000179715	PCED1B	protein_coding	0	0	0	0	0	1	1	1	0	0	0	0	0	0	0	0
ENSG00000179855	GIPC3	protein_coding	0	0	0	0	0	0	0	1	0	0	0	0	0	0	1	0
ENSG00000179859	RNF227	protein_coding	0	0	0	1	0	0	0	0	0	0	0	0	0	0	0	0
ENSG00000180044	C3orf80	protein_coding	0	1	1	1	0	0	0	0	0	0	0	0	0	0	0	0
ENSG00000180448	AC004151.1	protein_coding	0	0	0	0	0	0	0	1	1	0	0	0	0	0	0	0
ENSG00000180616	SSTR2	protein_coding	0	0	1	0	0	0	0	0	0	0	0	0	0	0	0	0
ENSG00000180730	SHISA2	protein_coding	0	0	0	0	1	0	1	0	0	0	0	0	0	1	0	0
ENSG00000180739	S1PR5	protein_coding	1	0	0	0	0	0	1	1	0	0	0	1	0	0	0	0
ENSG00000180758	GPR157	protein_coding	0	0	0	0	1	1	0	0	0	0	0	0	0	1	0	1
ENSG00000180767	CHST13	protein_coding	0	0	0	0	0	0	0	1	1	0	0	0	0	1	0	0
ENSG00000180787	ZFP3	protein_coding	0	0	0	1	0	0	0	0	0	0	0	0	0	0	0	0
ENSG00000180806	HOXC9	protein_coding	0	0	0	0	0	0	0	0	0	0	0	1	0	0	0	0
ENSG00000180818	HOXC10	protein_coding	0	1	1	0	0	1	0	0	0	0	0	0	0	0	0	0
ENSG00000180822	PSMG4	protein_coding	0	0	0	0	1	0	0	0	0	0	0	0	0	1	0	0
ENSG00000180891	CUEDC1	protein_coding	0	0	0	1	0	0	0	0	0	1	0	0	0	0	0	0
ENSG00000180914	OXTR	protein_coding	0	0	0	1	0	0	0	0	0	0	0	0	0	0	0	0
ENSG00000181104	F2R	protein_coding	0	0	0	0	0	0	1	0	0	0	0	0	0	0	0	0
ENSG00000181444	ZNF467	protein_coding	0	0	1	1	0	0	0	0	0	1	0	0	0	0	0	0
ENSG00000181467	RAP2B	protein_coding	0	0	0	0	0	0	0	1	1	0	0	0	0	0	0	0
ENSG00000181649	PHLDA2	protein_coding	0	1	1	1	0	0	0	0	0	0	0	0	0	0	0	1
ENSG00000182022	CHST15	protein_coding	0	0	0	0	0	0	1	0	0	0	0	0	0	0	0	0
ENSG00000182118	FAM89A	protein_coding	0	0	0	0	1	0	1	0	0	0	0	0	0	1	0	0
ENSG00000182175	RGMA	protein_coding	0	0	0	0	0	0	0	0	0	0	0	1	0	0	0	0
ENSG00000182240	BACE2	protein_coding	0	0	0	1	0	0	0	0	0	0	0	0	0	0	0	0
ENSG00000182253	SYNM	protein_coding	0	0	0	0	0	0	0	1	0	0	0	0	0	0	0	0
ENSG00000182327	GLTPD2	protein_coding	0	0	0	0	0	1	0	0	0	0	0	0	0	0	0	0
ENSG00000182379	NXPH4	protein_coding	1	1	0	1	0	0	1	1	0	0	0	1	0	0	0	1
ENSG00000182580	EPHB3	protein_coding	0	0	0	1	0	0	0	0	0	0	1	1	0	0	1	0
ENSG00000182600	SNORC	protein_coding	0	0	0	0	0	1	0	0	0	1	0	0	0	0	0	0
ENSG00000182747	SLC35D3	protein_coding	0	0	0	0	1	0	0	0	0	0	0	0	0	1	0	0
ENSG00000182771	GRID1	protein_coding	0	0	0	1	0	0	0	0	0	0	0	0	0	0	0	0
ENSG00000183018	AC118754.1	protein_coding	0	0	0	1	0	0	0	0	0	0	0	0	0	1	0	0
ENSG00000183049	CAMK1D	protein_coding	0	0	0	0	0	0	0	1	1	0	0	0	0	0	0	0
ENSG00000183111	ARHGEF37	protein_coding	0	0	0	0	0	0	0	0	0	1	0	0	0	0	0	0
ENSG00000183145	RIPPLY3	protein_coding	1	0	1	0	0	0	0	0	0	0	0	0	0	0	0	1
ENSG00000183186	C2CD4C	protein_coding	0	0	0	0	0	0	0	0	0	0	0	0	0	0	1	0
ENSG00000183317	EPHA10	protein_coding	0	0	1	1	0	0	0	0	0	0	1	0	1	0	1	0
ENSG00000183421	RIPK4	protein_coding	0	0	0	0	0	0	0	0	0	0	0	0	0	0	0	1
ENSG00000183682	BMP8A	protein_coding	0	0	0	0	0	1	0	0	0	0	0	0	0	0	0	0
ENSG00000183734	ASCL2	protein_coding	0	1	1	0	0	0	1	0	0	0	0	1	0	0	0	1
ENSG00000183773	AIFM3	protein_coding	1	0	0	0	0	0	0	0	0	0	0	0	0	0	0	0
ENSG00000183779	ZNF703	protein_coding	0	0	0	1	0	0	0	0	0	1	0	0	0	0	0	0
ENSG00000183780	SLC35F3	protein_coding	0	0	0	1	0	0	0	0	0	0	0	0	0	0	0	0
ENSG00000183814	LIN9	protein_coding	1	1	0	1	0	0	0	0	0	0	0	1	0	0	0	0
ENSG00000183840	GPR39	protein_coding	0	0	0	0	0	0	1	0	0	0	0	0	0	0	0	1
ENSG00000183876	ARSI	protein_coding	0	1	1	1	0	0	1	0	0	0	0	0	0	0	0	0
ENSG00000183971	NPW	protein_coding	0	0	0	0	0	0	0	0	0	0	0	0	0	0	0	1
ENSG00000184012	TMPRSS2	protein_coding	0	0	0	0	0	0	0	0	0	0	0	0	0	0	0	1
ENSG00000184058	TBX1	protein_coding	1	1	1	0	0	0	0	0	0	0	0	1	1	0	0	0
ENSG00000184060	ADAP2	protein_coding	0	0	0	0	0	0	0	1	1	0	0	0	0	0	0	0
ENSG00000184156	KCNQ3	protein_coding	0	0	0	0	0	0	0	0	0	0	1	0	0	0	1	0
ENSG00000184160	ADRA2C	protein_coding	0	0	0	1	1	0	0	0	0	0	0	0	0	1	0	0
ENSG00000184163	C1QTNF12	protein_coding	0	0	0	0	0	0	1	0	0	0	0	1	0	0	0	0
ENSG00000184254	ALDH1A3	protein_coding	0	0	0	0	0	0	0	0	0	0	0	0	0	0	1	0
ENSG00000184292	TACSTD2	protein_coding	0	0	0	1	1	0	0	0	0	0	0	0	0	1	0	0
ENSG00000184304	PRKD1	protein_coding	0	0	0	1	0	0	0	0	0	0	0	0	0	0	0	0
ENSG00000184349	EFNA5	protein_coding	0	0	0	1	0	0	0	0	0	0	1	0	0	0	0	1
ENSG00000184368	MAP7D2	protein_coding	0	0	0	0	0	0	0	1	0	0	1	1	0	1	0	0
ENSG00000184454	NCMAP	protein_coding	0	0	0	0	0	0	0	0	0	0	0	0	0	0	1	1
ENSG00000184669	OR7E14P	transcribed_unprocessed_pseudogene	0	0	0	0	0	0	0	0	0	0	1	0	0	0	0	1
ENSG00000184702	SEPT5	protein_coding	0	0	0	1	0	0	0	1	0	0	0	1	0	0	0	0
ENSG00000184709	LRRC26	protein_coding	0	0	1	0	0	0	0	0	0	0	0	0	0	0	0	0
ENSG00000184792	OSBP2	protein_coding	0	0	0	1	0	0	0	0	0	0	0	1	0	0	0	1
ENSG00000184828	ZBTB7C	protein_coding	0	0	0	0	0	0	0	0	0	0	0	1	0	0	0	0
ENSG00000184838	PRR16	protein_coding	0	0	0	0	0	0	0	1	0	0	0	0	1	0	0	0
ENSG00000184916	JAG2	protein_coding	0	0	0	1	1	0	0	1	0	1	0	0	0	1	1	0
ENSG00000184922	FMNL1	protein_coding	0	0	0	1	0	0	0	1	1	0	0	0	0	0	0	0
ENSG00000184985	SORCS2	protein_coding	0	0	0	0	0	0	1	0	0	0	0	0	0	0	0	0
ENSG00000184986	TMEM121	protein_coding	0	1	1	0	0	0	0	0	0	0	0	0	0	0	0	0
ENSG00000185052	SLC24A3	protein_coding	0	0	0	1	0	0	0	0	0	0	0	0	0	0	0	0
ENSG00000185070	FLRT2	protein_coding	0	0	0	1	0	0	1	0	0	0	0	0	0	0	0	0
ENSG00000185090	MANEAL	protein_coding	1	1	1	0	1	1	0	0	0	0	1	0	1	1	1	0
ENSG00000185112	FAM43A	protein_coding	0	0	0	0	0	0	0	0	0	0	0	0	0	0	1	0
ENSG00000185269	NOTUM	protein_coding	0	0	0	0	1	0	0	0	0	0	0	0	0	1	0	1
ENSG00000185347	TEDC1	protein_coding	0	1	1	0	0	0	1	0	1	0	0	0	0	0	0	1
ENSG00000185386	MAPK11	protein_coding	0	0	0	1	0	0	0	1	0	1	0	0	0	0	0	0
ENSG00000185442	FAM174B	protein_coding	0	0	0	1	0	0	0	0	0	0	0	0	0	0	0	0
ENSG00000185567	AHNAK2	protein_coding	0	0	0	1	0	0	0	1	1	0	1	1	0	0	1	0
ENSG00000185585	OLFML2A	protein_coding	0	0	0	1	0	0	1	1	0	1	0	0	0	0	0	0
ENSG00000185614	INKA1	protein_coding	0	0	0	0	0	0	0	1	0	1	0	0	0	0	0	0
ENSG00000185633	NDUFA4L2	protein_coding	0	0	0	1	1	1	0	1	0	1	0	0	0	1	0	0
ENSG00000185668	POU3F1	protein_coding	0	0	0	0	0	0	1	0	0	0	0	0	0	0	0	0
ENSG00000185737	NRG3	protein_coding	0	0	0	1	0	0	0	1	0	0	0	0	0	0	0	0
ENSG00000185811	IKZF1	protein_coding	0	0	0	0	0	0	0	1	0	0	0	0	0	0	0	0
ENSG00000185818	NAT8L	protein_coding	0	0	0	0	0	0	0	0	0	0	0	0	0	0	1	1
ENSG00000185924	RTN4RL1	protein_coding	0	0	0	1	0	0	0	0	0	0	0	0	0	0	0	0
ENSG00000186088	GSAP	protein_coding	0	0	0	0	0	0	0	1	1	0	0	0	0	0	0	0
ENSG00000186193	SAPCD2	protein_coding	1	1	1	1	0	1	0	0	0	0	1	1	1	0	0	1
ENSG00000186197	EDARADD	protein_coding	0	0	0	0	0	0	0	0	0	0	0	1	0	0	0	0
ENSG00000186212	SOWAHB	protein_coding	0	0	0	0	0	0	0	0	0	0	1	0	0	0	0	1
ENSG00000186314	PRELID2	protein_coding	0	0	0	0	0	0	0	1	0	0	0	0	0	0	0	0
ENSG00000186377	CYP4X1	protein_coding	0	0	0	0	1	0	0	0	0	0	0	0	0	1	0	1
ENSG00000186493	C5orf38	protein_coding	0	0	0	0	0	0	0	0	0	0	0	0	1	0	0	0
ENSG00000186654	PRR5	protein_coding	0	0	0	0	0	0	0	0	0	0	0	1	0	0	0	0
ENSG00000186854	TRABD2A	protein_coding	0	0	0	0	0	1	0	0	0	0	0	0	0	0	0	0
ENSG00000186867	QRFPR	protein_coding	0	0	0	0	0	0	0	1	1	0	0	0	0	0	0	0
ENSG00000186891	TNFRSF18	protein_coding	1	1	1	1	0	1	1	0	0	0	1	1	1	0	0	1
ENSG00000186897	C1QL4	protein_coding	0	0	0	0	0	0	0	1	0	0	0	0	0	0	1	0
ENSG00000186907	RTN4RL2	protein_coding	0	1	1	0	0	0	0	1	0	0	1	0	1	0	0	1
ENSG00000186998	EMID1	protein_coding	0	1	1	0	0	0	0	0	0	0	0	0	0	0	0	0
ENSG00000187013	C17orf82	lncRNA	1	0	0	0	0	0	0	0	0	0	0	0	0	0	0	0
ENSG00000187017	ESPN	protein_coding	1	1	1	0	0	1	0	0	0	0	1	1	0	0	1	1
ENSG00000187068	C3orf70	protein_coding	0	0	0	0	0	0	0	1	0	0	0	0	0	0	0	0
ENSG00000187098	MITF	protein_coding	0	0	0	1	0	0	0	0	0	0	0	0	0	0	0	0
ENSG00000187122	SLIT1	protein_coding	0	0	0	0	0	0	0	0	0	0	0	0	1	0	1	0
ENSG00000187123	LYPD6	protein_coding	0	0	0	1	0	0	0	0	0	0	0	1	0	0	0	0
ENSG00000187164	SHTN1	protein_coding	0	0	0	0	0	0	0	0	0	0	0	0	0	0	0	1
ENSG00000187260	WDR86	protein_coding	0	0	0	0	0	0	0	0	0	0	1	0	0	0	0	0
ENSG00000187398	LUZP2	protein_coding	0	0	0	0	0	0	0	0	0	0	0	0	1	0	0	0
ENSG00000187554	TLR5	protein_coding	0	0	0	1	0	0	0	0	0	0	0	0	0	0	0	0
ENSG00000187556	NANOS3	protein_coding	0	0	0	0	0	0	0	0	0	0	0	0	0	0	1	1
ENSG00000187583	PLEKHN1	protein_coding	0	1	0	1	1	1	0	1	1	0	1	1	0	1	1	1
ENSG00000187634	SAMD11	protein_coding	0	0	1	0	0	0	0	0	0	0	0	0	0	0	1	0
ENSG00000187730	GABRD	protein_coding	0	0	1	1	0	1	0	1	0	1	0	0	0	0	1	0
ENSG00000187961	KLHL17	protein_coding	1	1	0	0	1	0	0	1	0	0	1	1	1	1	0	1
ENSG00000188064	WNT7B	protein_coding	0	1	1	1	0	1	0	0	0	0	0	1	0	0	0	0
ENSG00000188095	MESP2	protein_coding	0	1	0	0	0	0	0	0	0	0	0	0	0	0	0	0
ENSG00000188130	MAPK12	protein_coding	0	0	0	1	0	0	0	1	0	0	0	1	1	0	0	0
ENSG00000188133	TMEM215	protein_coding	0	0	0	0	0	0	0	0	0	0	0	0	0	0	1	0
ENSG00000188158	NHS	protein_coding	0	0	0	0	1	0	0	0	0	0	1	1	0	0	0	0
ENSG00000188211	NCR3LG1	protein_coding	0	0	0	0	1	0	0	0	0	0	0	0	0	0	0	0
ENSG00000188242	AC010442.1	lncRNA	0	0	0	0	0	0	0	0	0	1	1	1	0	0	0	0
ENSG00000188290	HES4	protein_coding	0	1	1	1	1	1	1	1	1	1	0	0	0	1	1	0
ENSG00000188338	SLC38A3	protein_coding	0	1	0	0	0	0	0	0	0	0	0	0	0	0	0	0
ENSG00000188483	IER5L	protein_coding	1	1	1	0	1	1	1	0	0	0	1	1	0	1	1	0
ENSG00000188505	NCCRP1	protein_coding	0	1	0	0	0	0	0	0	0	0	0	1	0	0	0	1
ENSG00000188580	NKAIN2	protein_coding	0	0	0	0	0	0	0	0	0	0	0	1	0	0	0	0
ENSG00000188848	BEND4	protein_coding	0	0	0	0	0	0	0	0	0	0	0	0	1	0	0	0
ENSG00000188859	FAM78B	protein_coding	0	0	0	1	0	0	0	0	0	0	0	0	0	0	0	0
ENSG00000188883	KLRG2	protein_coding	0	1	1	0	0	0	0	0	0	0	0	0	0	0	0	0
ENSG00000188906	LRRK2	protein_coding	0	0	0	0	0	0	0	0	0	0	0	0	0	0	1	0
ENSG00000188910	GJB3	protein_coding	0	1	0	1	1	1	0	0	0	0	1	1	0	0	1	1
ENSG00000189056	RELN	protein_coding	0	0	0	0	0	0	0	0	1	0	0	0	0	0	0	0
ENSG00000189120	SP6	protein_coding	1	1	0	0	1	1	0	0	0	0	0	0	0	1	0	0
ENSG00000189292	ALKAL2	protein_coding	0	0	0	1	0	0	0	1	0	0	0	0	0	0	0	0
ENSG00000189319	FAM53B	protein_coding	0	0	0	1	0	0	0	0	0	0	0	0	0	0	0	0
ENSG00000189410	SH2D5	protein_coding	0	0	0	0	0	0	1	0	1	0	0	0	0	0	0	0
ENSG00000189431	RASSF10	protein_coding	0	0	0	0	1	0	0	0	0	0	0	1	0	1	0	0
ENSG00000196083	IL1RAP	protein_coding	1	0	0	0	0	0	0	1	0	0	0	1	0	0	1	0
ENSG00000196090	PTPRT	protein_coding	0	0	1	0	0	0	0	0	0	0	0	0	0	0	0	0
ENSG00000196155	PLEKHG4	protein_coding	1	0	0	1	1	1	1	1	1	0	1	1	0	1	1	0
ENSG00000196208	GREB1	protein_coding	0	0	1	0	0	0	0	0	0	0	0	0	0	0	0	0
ENSG00000196260	SFTA2	protein_coding	0	0	0	1	0	1	0	0	0	0	0	0	0	0	1	1
ENSG00000196371	FUT4	protein_coding	0	0	0	1	0	1	0	0	0	0	0	0	0	0	0	0
ENSG00000196405	EVL	protein_coding	0	0	0	0	0	0	0	1	0	0	0	0	0	0	0	0
ENSG00000196503	ARL9	protein_coding	0	1	0	0	0	0	0	0	0	0	0	0	0	0	0	0
ENSG00000196542	SPTSSB	protein_coding	0	0	1	0	0	0	0	0	0	0	0	0	0	0	0	0
ENSG00000196639	HRH1	protein_coding	0	0	0	0	0	0	0	1	1	0	0	0	0	0	1	0
ENSG00000196711	ALKAL1	protein_coding	0	0	0	0	1	0	0	0	0	0	0	0	0	1	0	0
ENSG00000196739	COL27A1	protein_coding	1	1	0	0	1	1	1	1	1	0	0	1	0	1	0	0
ENSG00000196839	ADA	protein_coding	0	1	0	0	1	0	1	1	1	0	0	1	0	1	0	0
ENSG00000196843	ARID5A	protein_coding	0	0	0	0	0	0	0	1	0	0	0	0	0	0	0	0
ENSG00000196872	KIAA1211L	protein_coding	0	0	0	1	0	0	0	0	0	0	0	0	0	0	1	0
ENSG00000196935	SRGAP1	protein_coding	0	0	0	1	0	0	0	0	0	0	0	0	0	0	0	0
ENSG00000197183	NOL4L	protein_coding	0	0	0	1	0	0	0	0	0	0	0	0	0	0	0	0
ENSG00000197208	SLC22A4	protein_coding	0	0	0	1	0	0	0	1	0	0	0	0	0	0	0	0
ENSG00000197308	GATA3-AS1	lncRNA	1	0	1	0	0	0	0	0	0	0	0	0	0	0	0	0
ENSG00000197355	UAP1L1	protein_coding	0	0	0	1	0	0	0	0	0	0	0	0	0	0	0	1
ENSG00000197375	SLC22A5	protein_coding	0	0	0	1	0	0	0	0	0	0	0	0	0	0	0	0
ENSG00000197406	DIO3	protein_coding	0	0	0	0	0	0	0	0	0	0	0	0	0	1	0	0
ENSG00000197444	OGDHL	protein_coding	0	0	0	0	0	0	0	0	0	0	0	0	0	0	0	1
ENSG00000197461	PDGFA	protein_coding	0	0	0	1	0	0	1	0	0	1	0	0	0	0	1	0
ENSG00000197467	COL13A1	protein_coding	0	0	0	0	0	0	1	0	0	0	0	0	0	0	1	0
ENSG00000197576	HOXA4	protein_coding	0	0	0	0	0	0	0	1	1	0	0	0	0	0	0	0
ENSG00000197635	DPP4	protein_coding	0	0	0	0	0	0	0	0	0	0	0	0	0	0	1	0
ENSG00000197705	KLHL14	protein_coding	0	0	0	0	0	0	0	0	0	0	0	0	0	0	0	1
ENSG00000197763	TXNRD3	protein_coding	0	0	0	0	1	0	0	0	0	0	0	0	0	0	0	0
ENSG00000197859	ADAMTSL2	protein_coding	0	1	1	0	1	0	1	0	0	0	0	0	0	1	0	1
ENSG00000197905	TEAD4	protein_coding	1	1	0	1	1	1	0	0	0	0	0	0	0	1	0	0
ENSG00000197977	ELOVL2	protein_coding	0	0	1	0	0	0	0	0	0	0	0	0	0	0	0	0
ENSG00000198049	AVPR1B	protein_coding	0	0	0	0	0	0	0	1	0	0	0	0	0	0	0	0
ENSG00000198108	CHSY3	protein_coding	0	0	0	0	0	0	0	1	0	0	0	0	0	0	0	0
ENSG00000198133	TMEM229B	protein_coding	0	0	1	0	0	0	1	0	0	0	0	0	0	0	0	0
ENSG00000198353	HOXC4	protein_coding	0	0	1	0	0	0	0	0	0	0	0	0	1	0	0	0
ENSG00000198417	MT1F	protein_coding	1	0	0	0	0	0	0	0	0	0	0	0	0	0	0	1
ENSG00000198435	NRARP	protein_coding	0	1	0	1	0	0	0	1	0	0	0	1	0	0	0	0
ENSG00000198729	PPP1R14C	protein_coding	1	1	0	0	0	0	0	0	0	0	0	0	0	0	0	1
ENSG00000198732	SMOC1	protein_coding	0	1	0	0	0	0	0	0	0	0	0	0	0	1	0	0
ENSG00000198759	EGFL6	protein_coding	0	0	0	0	1	0	1	0	0	0	0	0	0	1	0	1
ENSG00000198771	RCSD1	protein_coding	0	0	0	0	0	0	0	1	0	0	0	0	0	0	0	0
ENSG00000198807	PAX9	protein_coding	0	0	1	0	0	1	0	0	0	0	1	1	0	0	0	0
ENSG00000198832	SELENOM	protein_coding	0	0	0	1	0	0	0	0	0	1	0	0	0	0	0	0
ENSG00000198873	GRK5	protein_coding	0	0	0	0	0	0	0	1	0	0	0	0	0	0	0	0
ENSG00000198915	RASGEF1A	protein_coding	0	1	0	1	0	0	1	1	0	0	1	1	0	0	0	0
ENSG00000198944	SOWAHA	protein_coding	0	0	1	0	0	0	0	0	0	1	0	0	0	0	0	0
ENSG00000203499	IQANK1	protein_coding	0	0	0	1	1	1	0	0	0	0	1	1	0	1	0	1
ENSG00000203706	SERTAD4-AS1	lncRNA	0	0	0	0	0	0	0	0	1	0	0	0	0	0	0	0
ENSG00000203722	RAET1G	protein_coding	0	0	0	0	0	0	0	0	0	0	0	0	0	0	1	0
ENSG00000203724	C1orf53	protein_coding	1	1	1	0	0	0	0	0	0	0	1	0	0	0	0	1
ENSG00000203727	SAMD5	protein_coding	0	0	0	0	0	0	0	0	0	0	0	0	1	0	0	0
ENSG00000203805	PLPP4	protein_coding	0	1	1	0	0	0	1	0	0	0	0	1	0	0	0	0
ENSG00000203995	ZYG11A	protein_coding	0	1	1	0	0	0	0	0	0	0	0	0	0	0	0	0
ENSG00000204060	FOXO6	protein_coding	1	1	1	1	0	0	0	0	0	0	1	1	0	0	0	0
ENSG00000204128	C2orf72	protein_coding	0	0	0	0	0	0	0	0	0	0	0	0	1	0	0	0
ENSG00000204131	NHSL2	protein_coding	0	0	0	0	0	0	0	0	0	0	0	0	0	0	1	0
ENSG00000204136	GGTA1P	transcribed_unitary_pseudogene	0	0	0	0	0	0	0	1	0	0	0	0	0	0	0	0
ENSG00000204261	PSMB8-AS1	lncRNA	0	0	0	0	0	1	0	1	0	0	0	0	0	0	0	0
ENSG00000204291	COL15A1	protein_coding	0	0	0	1	0	0	0	0	0	1	0	0	0	0	0	0
ENSG00000204335	SP5	protein_coding	0	0	0	0	1	0	0	0	0	1	1	0	1	1	0	1
ENSG00000204381	LAYN	protein_coding	0	0	0	1	0	0	1	1	0	0	0	0	0	0	0	0
ENSG00000204618	RNF39	protein_coding	0	0	0	0	1	1	0	0	0	0	1	0	0	1	0	0
ENSG00000204622	HLA-J	transcribed_unprocessed_pseudogene	0	0	0	0	0	0	0	1	1	0	0	0	0	0	0	0
ENSG00000204632	HLA-G	protein_coding	1	1	0	0	0	0	1	1	1	0	0	0	0	0	1	0
ENSG00000204860	FAM201A	lncRNA	0	0	0	1	1	0	0	0	0	0	0	0	1	0	0	0
ENSG00000204950	LRRC10B	protein_coding	0	0	0	0	0	0	0	0	0	0	0	0	0	1	0	0
ENSG00000205089	CCNI2	protein_coding	0	0	0	0	1	1	0	0	0	0	0	0	0	1	0	0
ENSG00000205361	MT1DP	transcribed_unprocessed_pseudogene	0	0	0	0	0	0	0	1	0	0	0	0	0	0	0	1
ENSG00000205436	EXOC3L4	protein_coding	0	0	0	0	0	0	0	1	1	0	0	0	0	0	0	0
ENSG00000205502	C2CD4B	protein_coding	0	0	0	0	1	0	0	0	0	0	0	0	0	1	1	0
ENSG00000205763	RP9P	transcribed_unprocessed_pseudogene	0	0	0	1	1	0	0	0	0	0	0	0	0	0	0	0
ENSG00000205795	CYS1	protein_coding	0	0	0	1	0	0	0	0	0	0	0	0	0	0	0	0
ENSG00000206190	ATP10A	protein_coding	0	0	0	1	0	0	0	0	0	0	0	0	0	0	1	0
ENSG00000213145	CRIP1	protein_coding	0	0	1	1	0	0	0	1	0	0	0	0	0	0	0	1
ENSG00000213626	LBH	protein_coding	0	0	0	1	0	0	0	0	0	0	0	0	0	0	0	0
ENSG00000214100	PLAC9P1	transcribed_unprocessed_pseudogene	0	0	1	0	0	0	0	0	0	0	0	0	0	0	0	0
ENSG00000214290	COLCA2	protein_coding	0	0	0	1	0	0	0	0	0	0	0	1	0	0	0	0
ENSG00000214357	NEURL1B	protein_coding	0	0	0	0	0	0	0	0	0	0	0	0	0	0	1	0
ENSG00000214922	HLA-F-AS1	lncRNA	0	0	0	0	0	0	0	1	0	0	0	0	0	0	0	0
ENSG00000215068	AC025171.2	lncRNA	0	0	0	0	0	0	0	1	1	0	0	0	0	0	0	0
ENSG00000215218	UBE2QL1	protein_coding	0	0	0	0	0	0	0	0	0	0	0	0	0	0	1	0
ENSG00000215252	GOLGA8B	protein_coding	1	0	0	0	0	0	0	1	1	1	0	0	0	0	0	0
ENSG00000215769	ARHGAP27P1-BPTFP1-KPNA2P3	lncRNA	1	0	0	1	0	0	0	1	1	0	0	0	0	1	0	0
ENSG00000215788	TNFRSF25	protein_coding	1	0	0	1	0	1	1	1	0	1	1	1	0	0	0	1
ENSG00000219607	PPP1R3G	protein_coding	0	0	0	0	0	0	0	1	1	0	0	0	0	0	0	0
ENSG00000221818	EBF2	protein_coding	0	0	0	0	0	0	0	1	0	0	0	0	0	0	0	0
ENSG00000221866	PLXNA4	protein_coding	0	0	0	0	0	0	0	0	0	0	0	0	0	0	1	0
ENSG00000221890	NPTXR	protein_coding	0	0	0	1	0	0	0	0	1	0	0	1	0	0	1	0
ENSG00000221955	SLC12A8	protein_coding	1	1	1	0	1	0	0	0	1	0	1	1	0	1	0	1
ENSG00000222033	LINC01124	lncRNA	0	0	0	0	1	0	0	0	0	1	0	0	0	1	0	0
ENSG00000223813	AC007255.1	lncRNA	0	0	1	0	0	0	0	0	0	0	0	0	0	0	1	1
ENSG00000224318	CHL1-AS2	lncRNA	0	0	0	0	0	0	0	0	1	0	0	0	0	0	0	0
ENSG00000224536	AC096677.1	lncRNA	0	0	0	0	0	0	0	0	0	0	1	0	0	0	0	0
ENSG00000224577	LINC01117	lncRNA	0	0	1	0	0	0	0	0	0	0	0	0	0	0	0	0
ENSG00000224614	TNK2-AS1	lncRNA	0	0	0	0	0	0	0	0	0	0	0	0	1	0	0	0
ENSG00000224842	AL161908.1	lncRNA	0	0	1	0	0	0	0	0	0	0	0	0	0	0	0	0
ENSG00000224982	TMEM233	protein_coding	0	0	0	0	0	0	0	1	0	0	0	0	0	0	0	0
ENSG00000225138	SLC9A3-AS1	lncRNA	0	0	0	1	1	0	0	1	1	1	1	1	1	1	0	0
ENSG00000225217	HSPA7	unprocessed_pseudogene	1	0	0	1	0	0	0	1	1	0	1	0	0	0	0	0
ENSG00000225342	AC079630.1	lncRNA	0	0	0	0	0	0	0	0	1	0	0	0	0	0	1	0
ENSG00000225614	ZNF469	protein_coding	0	1	1	1	0	0	1	0	0	0	0	0	0	0	0	0
ENSG00000225986	UBXN10-AS1	lncRNA	0	0	1	0	0	0	0	0	0	0	1	0	0	0	1	0
ENSG00000226363	HAGLROS	lncRNA	1	0	0	0	0	0	0	0	0	0	0	1	0	0	0	1
ENSG00000226386	PARD3-AS1	lncRNA	0	0	0	0	0	0	0	0	1	0	0	1	0	0	0	0
ENSG00000226825	LINC01509	lncRNA	0	0	0	0	0	0	0	0	0	0	0	0	1	0	0	0
ENSG00000226835	AC097059.1	lncRNA	0	0	1	0	0	0	0	0	1	0	0	0	0	0	0	0
ENSG00000226887	ERVMER34-1	protein_coding	1	1	0	0	0	1	1	0	0	0	0	1	0	0	0	1
ENSG00000227036	LINC00511	lncRNA	0	1	0	1	0	1	0	0	1	0	1	1	0	0	0	1
ENSG00000227051	C14orf132	protein_coding	0	0	0	1	0	0	0	0	0	0	0	0	0	0	0	0
ENSG00000227640	SOX21-AS1	lncRNA	0	0	0	0	0	0	0	0	0	0	0	1	0	0	0	0
ENSG00000227959	AL451042.2	lncRNA	0	0	0	0	0	1	0	0	0	0	0	0	0	0	0	0
ENSG00000228109	MELTF-AS1	lncRNA	1	1	0	1	1	1	1	1	0	0	1	1	0	1	0	0
ENSG00000228594	FNDC10	protein_coding	1	1	1	1	1	0	0	0	0	0	0	0	1	1	0	1
ENSG00000228672	PROB1	protein_coding	0	0	0	0	0	0	0	0	0	0	0	1	0	0	0	0
ENSG00000229116	AL137026.1	lncRNA	0	0	0	0	0	0	0	0	0	0	0	0	0	0	1	0
ENSG00000229334	AC046143.1	lncRNA	0	0	0	0	0	0	1	0	0	0	0	0	0	0	1	0
ENSG00000229358	DPY19L1P1	unprocessed_pseudogene	0	0	0	0	1	0	0	1	0	0	1	0	0	0	0	0
ENSG00000230148	HOXB-AS1	lncRNA	0	0	0	0	0	0	0	1	1	0	0	0	0	0	0	0
ENSG00000230316	FEZF1-AS1	lncRNA	0	0	0	0	0	1	0	0	0	0	0	1	0	0	0	0
ENSG00000230521	AL645929.1	unprocessed_pseudogene	0	0	0	0	0	0	0	1	0	0	0	0	0	0	0	0
ENSG00000230798	FOXD3-AS1	lncRNA	0	1	1	0	0	0	0	0	0	0	0	0	0	0	0	0
ENSG00000230873	STMND1	protein_coding	0	0	1	0	0	0	0	0	0	0	0	0	0	0	0	0
ENSG00000231607	DLEU2	lncRNA	1	0	0	0	0	1	0	0	0	0	0	1	0	0	0	0
ENSG00000231721	LINC-PINT	lncRNA	0	0	0	0	1	0	0	0	0	0	0	0	0	0	0	0
ENSG00000232638	AL390294.1	lncRNA	0	0	1	0	0	0	0	0	0	0	0	0	0	0	0	0
ENSG00000233006	MIR3936HG	lncRNA	0	0	0	1	0	0	0	0	0	0	0	0	0	0	0	0
ENSG00000233101	HOXB-AS3	lncRNA	0	0	0	0	0	0	0	0	0	0	0	0	0	0	0	1
ENSG00000233429	HOTAIRM1	lncRNA	0	0	0	0	0	1	0	0	0	0	0	1	0	0	0	1
ENSG00000233622	CYP2T1P	transcribed_unitary_pseudogene	0	0	0	0	0	0	0	0	0	0	1	0	0	0	0	0
ENSG00000233682	AL356417.2	lncRNA	0	1	0	0	0	0	0	0	0	0	0	0	0	0	0	0
ENSG00000233871	DLG5-AS1	lncRNA	0	0	0	1	0	0	0	0	0	0	0	1	0	0	0	0
ENSG00000234432	AC092171.3	lncRNA	0	0	0	0	1	0	0	0	0	0	0	0	0	1	0	0
ENSG00000234546	LNCTAM34A	lncRNA	0	0	0	0	0	0	0	1	1	0	0	1	0	0	1	0
ENSG00000234715	AC005064.1	lncRNA	0	0	0	0	0	0	0	0	0	0	0	0	1	0	0	0
ENSG00000234753	FOXP4-AS1	lncRNA	0	1	0	0	1	0	0	0	0	0	0	0	1	1	0	0
ENSG00000234883	MIR155HG	lncRNA	0	1	0	0	0	0	0	1	0	0	0	0	0	0	0	0
ENSG00000235026	DPP10-AS1	lncRNA	0	0	0	1	0	0	0	0	0	0	0	0	0	0	0	0
ENSG00000235531	MSC-AS1	lncRNA	0	0	0	0	0	0	1	1	1	0	0	1	0	0	0	0
ENSG00000237036	ZEB1-AS1	lncRNA	0	0	0	1	0	0	0	0	1	0	0	0	0	0	0	0
ENSG00000237149	ZNF503-AS2	lncRNA	0	0	0	0	0	0	0	0	0	0	0	1	0	0	0	0
ENSG00000237172	B3GNT9	protein_coding	0	0	0	1	0	0	0	0	0	0	0	0	0	0	0	0
ENSG00000237187	NR2F1-AS1	lncRNA	0	0	0	0	0	0	0	0	0	0	0	0	0	0	1	0
ENSG00000237424	FOXD2-AS1	lncRNA	1	1	0	1	0	0	1	1	1	1	1	1	0	0	0	0
ENSG00000237476	LINC01637	lncRNA	0	0	0	0	0	1	0	0	1	0	0	0	0	0	0	0
ENSG00000237512	UNC5B-AS1	lncRNA	0	0	0	0	0	0	0	0	0	0	0	0	0	0	1	1
ENSG00000237669	AL671277.2	unprocessed_pseudogene	0	0	0	0	0	0	0	1	1	0	0	0	0	1	0	0
ENSG00000240065	PSMB9	protein_coding	0	0	0	0	0	1	0	0	0	0	0	0	0	0	0	0
ENSG00000240184	PCDHGC3	protein_coding	0	0	0	0	0	0	0	1	0	0	0	0	0	0	0	0
ENSG00000240204	SMKR1	protein_coding	0	1	1	0	1	0	0	0	0	0	1	1	1	1	0	0
ENSG00000240694	PNMA2	protein_coding	0	0	0	0	0	0	0	1	1	0	0	0	0	0	0	0
ENSG00000240771	ARHGEF25	protein_coding	0	0	0	1	0	0	0	0	0	0	0	0	0	0	0	0
ENSG00000241269	AC093620.1	lncRNA	0	0	0	0	1	0	0	0	0	0	0	0	0	1	0	0
ENSG00000243156	MICAL3	protein_coding	0	0	0	0	0	0	0	0	0	0	0	1	0	0	0	0
ENSG00000243449	C4orf48	protein_coding	1	1	1	1	0	0	1	0	1	1	1	0	1	0	1	0
ENSG00000243479	MNX1-AS1	lncRNA	0	0	0	0	1	0	0	0	0	0	0	0	1	1	0	0
ENSG00000243701	DUBR	lncRNA	0	0	0	1	0	0	0	0	0	0	0	0	0	0	0	0
ENSG00000243753	HLA-L	transcribed_unprocessed_pseudogene	0	0	0	0	1	0	1	1	0	0	0	0	0	1	0	1
ENSG00000244242	IFITM10	protein_coding	0	1	1	0	0	1	0	1	1	0	0	0	0	0	0	1
ENSG00000244265	SIAH2-AS1	lncRNA	0	0	1	0	0	0	0	0	0	0	0	0	0	0	0	0
ENSG00000244274	DBNDD2	protein_coding	0	0	0	1	0	0	0	0	0	0	0	0	0	0	0	0
ENSG00000244300	GATA2-AS1	lncRNA	0	0	0	0	1	0	0	0	0	0	0	0	0	1	0	0
ENSG00000244459	AC147067.1	lncRNA	0	0	0	1	0	0	0	1	1	0	0	0	0	0	0	0
ENSG00000244486	SCARF2	protein_coding	0	0	0	0	1	0	1	0	0	0	0	0	0	1	0	0
ENSG00000244586	WNT5A-AS1	lncRNA	0	0	0	0	0	0	0	0	0	0	0	1	0	0	0	0
ENSG00000244649	LINC02086	lncRNA	0	0	0	0	0	1	0	0	1	0	0	0	0	0	0	0
ENSG00000244694	PTCHD4	protein_coding	0	0	0	0	0	0	0	0	1	0	0	0	0	0	1	0
ENSG00000245694	CRNDE	lncRNA	0	0	0	1	1	0	0	1	1	1	0	0	1	1	0	0
ENSG00000245848	CEBPA	protein_coding	0	0	0	0	0	0	0	1	1	0	0	0	0	0	0	0
ENSG00000246100	LINC00900	lncRNA	0	0	0	0	0	0	0	0	0	0	0	0	0	0	1	0
ENSG00000248485	PCP4L1	protein_coding	0	1	0	0	0	0	0	0	0	0	0	0	0	0	0	0
ENSG00000248636	AC002070.1	lncRNA	0	0	0	0	0	0	0	1	0	0	0	0	0	0	0	0
ENSG00000248801	C8orf34-AS1	lncRNA	0	0	0	0	0	0	0	0	0	0	0	0	1	0	0	1
ENSG00000248994	AC124852.1	lncRNA	0	0	0	0	0	0	1	0	0	0	0	1	0	0	0	0
ENSG00000249087	ZNF436-AS1	lncRNA	0	0	0	0	0	0	0	1	1	0	0	1	0	0	0	0
ENSG00000249116	AC025183.1	lncRNA	0	0	0	0	0	0	0	0	0	0	0	0	1	0	0	0
ENSG00000249599	BMPR1B-DT	lncRNA	0	0	0	0	0	0	0	0	0	0	0	0	0	0	0	1
ENSG00000249641	HOXC13-AS	lncRNA	0	0	0	0	0	0	1	0	0	0	0	0	0	0	0	0
ENSG00000250305	TRMT9B	protein_coding	0	0	0	1	0	0	0	0	0	0	0	0	0	0	0	0
ENSG00000250579	AC022424.1	lncRNA	0	0	0	0	0	0	0	0	1	0	0	0	0	0	0	0
ENSG00000250742	LINC02381	lncRNA	1	0	0	1	0	0	0	0	0	0	1	0	0	0	0	0
ENSG00000251493	FOXD1	protein_coding	0	1	0	0	0	1	1	0	0	0	0	1	1	0	0	0
ENSG00000253125	AC055854.1	lncRNA	0	0	1	0	0	0	0	0	0	0	0	0	0	0	0	0
ENSG00000253187	HOXA10-AS	lncRNA	0	0	0	0	0	0	0	0	1	0	0	0	0	0	0	0
ENSG00000253293	HOXA10	protein_coding	0	0	0	0	0	1	1	0	0	0	0	1	0	0	0	0
ENSG00000253304	TMEM200B	protein_coding	0	0	0	0	0	0	1	1	0	0	0	0	0	0	0	0
ENSG00000253395	AP003469.2	lncRNA	0	1	0	0	0	0	0	0	0	0	0	1	0	0	0	0
ENSG00000253764	AC019257.1	lncRNA	0	0	0	0	0	0	0	1	1	0	0	0	0	0	0	0
ENSG00000253958	CLDN23	protein_coding	0	1	0	0	0	0	0	0	0	0	0	0	0	0	0	0
ENSG00000255737	AGAP2-AS1	lncRNA	0	0	0	1	1	1	0	1	0	0	0	1	0	1	0	0
ENSG00000256576	LINC02361	lncRNA	0	0	0	1	0	0	0	0	0	0	0	0	0	0	0	0
ENSG00000256870	SLC5A8	protein_coding	0	0	0	0	0	0	0	1	0	0	0	0	0	0	0	0
ENSG00000256894	AC022509.3	lncRNA	0	0	0	0	0	0	0	1	1	0	0	0	0	0	0	0
ENSG00000257135	ODC1-DT	lncRNA	0	0	0	0	0	0	0	0	1	0	0	0	0	0	0	0
ENSG00000257556	LINC02298	lncRNA	0	0	0	1	0	0	1	1	1	0	0	0	0	0	0	0
ENSG00000257702	LBX2-AS1	lncRNA	1	0	1	0	0	0	1	1	0	0	0	0	0	0	1	1
ENSG00000257829	AC121757.1	lncRNA	0	0	0	0	0	0	0	0	0	0	1	0	0	0	0	0
ENSG00000258498	DIO3OS	lncRNA	0	0	0	0	0	0	0	0	0	0	0	0	0	1	0	0
ENSG00000258910	LINC01956	lncRNA	0	1	0	0	0	0	0	0	0	0	0	0	0	0	0	0
ENSG00000259230	LINC02323	lncRNA	0	0	0	0	0	1	0	0	0	0	0	0	0	0	0	0
ENSG00000259275	AC087477.2	lncRNA	0	0	0	0	0	0	0	0	1	0	0	0	0	0	0	0
ENSG00000259347	AC087482.1	lncRNA	0	0	0	0	0	0	0	1	0	0	0	0	0	0	0	0
ENSG00000259417	CTXND1	protein_coding	0	0	0	0	0	0	0	0	0	0	0	0	0	0	1	0
ENSG00000259439	LINC01833	lncRNA	0	0	0	0	0	1	0	0	0	0	0	0	0	0	0	0
ENSG00000259725	AC106738.2	lncRNA	0	0	1	0	0	0	0	0	0	0	0	0	0	0	0	0
ENSG00000259803	SLC22A31	protein_coding	0	0	0	0	0	0	0	0	0	0	0	0	0	0	1	0
ENSG00000260025	CRIM1-DT	lncRNA	0	0	0	1	0	0	0	0	0	1	0	0	0	0	0	0
ENSG00000260549	MT1L	transcribed_unprocessed_pseudogene	0	0	0	0	0	0	1	0	0	0	0	0	0	0	0	1
ENSG00000260552	AC023043.1	lncRNA	0	1	0	0	0	0	0	0	1	0	0	0	0	0	0	0
ENSG00000260704	LINC00543	lncRNA	0	0	0	0	0	1	0	0	0	0	0	0	0	0	0	0
ENSG00000260740	AC026471.3	lncRNA	0	0	0	0	0	0	0	0	0	0	0	0	0	1	1	0
ENSG00000260807	AC009041.2	lncRNA	0	0	0	0	0	0	0	0	1	0	0	0	1	0	1	0
ENSG00000260992	DOCK9-DT	lncRNA	0	0	0	0	0	0	0	0	0	0	0	0	0	0	1	0
ENSG00000261115	TMEM178B	protein_coding	0	0	0	0	0	0	0	0	1	0	0	0	0	0	0	0
ENSG00000261189	AL031058.1	lncRNA	1	1	0	0	0	0	0	0	0	0	1	1	0	0	0	1
ENSG00000261801	LOXL1-AS1	lncRNA	0	0	0	1	0	0	0	0	0	0	1	1	0	0	0	0
ENSG00000265055	AC145343.1	lncRNA	0	0	0	0	0	0	0	0	0	0	1	0	0	0	0	0
ENSG00000265666	RARA-AS1	lncRNA	0	0	0	0	0	0	0	0	0	0	0	0	0	0	1	0
ENSG00000265982	AC103810.3	unprocessed_pseudogene	1	1	0	0	1	0	0	1	1	0	0	0	1	1	0	0
ENSG00000266074	BAHCC1	protein_coding	0	0	0	1	0	0	0	0	0	0	0	0	0	0	0	0
ENSG00000266094	RASSF5	protein_coding	0	0	0	0	0	0	0	1	0	0	0	0	0	0	0	0
ENSG00000266714	MYO15B	protein_coding	0	0	0	1	0	0	0	1	0	1	0	0	0	0	0	0
ENSG00000267121	AC008105.3	lncRNA	0	0	0	0	0	0	0	0	0	0	1	0	0	0	0	0
ENSG00000267128	RNF157-AS1	lncRNA	0	0	0	1	0	0	0	0	0	0	0	0	0	0	0	0
ENSG00000267280	TBX2-AS1	lncRNA	1	0	0	0	0	0	0	0	0	0	0	0	0	0	0	0
ENSG00000267296	CEBPA-DT	lncRNA	0	0	0	0	0	0	0	0	1	1	0	0	0	0	0	0
ENSG00000267365	KCNJ2-AS1	lncRNA	0	0	0	0	0	0	0	0	0	0	0	0	0	0	1	0
ENSG00000267475	AC008736.2	lncRNA	1	0	0	0	0	0	0	0	0	0	0	0	0	0	0	0
ENSG00000267750	RUNDC3A-AS1	lncRNA	0	0	0	0	0	0	0	0	0	0	0	0	0	0	1	0
ENSG00000270504	AL391422.4	lncRNA	0	0	0	0	0	0	0	1	1	0	0	0	0	0	0	0
ENSG00000270607	AC009549.1	lncRNA	0	0	0	1	0	0	0	0	1	0	0	0	0	0	1	0
ENSG00000271133	AC004130.1	lncRNA	0	0	0	1	0	0	0	0	0	0	1	1	0	0	0	0
ENSG00000271447	MMP28	protein_coding	0	0	0	1	0	0	1	0	0	0	0	0	0	0	0	0
ENSG00000271824	SMIM32	protein_coding	0	0	0	1	0	0	0	0	0	0	0	0	0	0	0	0
ENSG00000271857	AL096865.1	lncRNA	0	0	0	0	0	0	0	0	0	0	0	0	0	0	1	0
ENSG00000272043	AC016405.2	lncRNA	0	0	0	0	0	0	0	0	0	0	0	0	0	0	1	0
ENSG00000272384	AC016405.3	lncRNA	0	0	0	0	0	0	0	1	1	0	0	0	0	0	1	0
ENSG00000272449	AL139246.5	lncRNA	0	0	1	0	0	1	1	0	0	0	0	0	1	0	0	1
ENSG00000272502	AC104958.2	lncRNA	0	0	0	0	1	0	0	0	0	1	1	0	0	1	0	1
ENSG00000272512	AL645608.7	lncRNA	1	1	0	1	0	0	0	1	0	0	0	0	0	0	0	0
ENSG00000272668	AL590560.2	lncRNA	0	0	0	0	0	0	0	1	1	0	1	0	0	0	0	0
ENSG00000272763	AC103702.2	lncRNA	1	0	0	0	0	1	0	0	1	0	0	0	0	0	0	0
ENSG00000272953	AC092171.4	lncRNA	0	0	0	1	0	0	0	0	1	0	0	0	0	0	0	0
ENSG00000273066	AL355987.4	lncRNA	0	0	0	0	0	0	0	0	0	0	0	0	0	1	0	0
ENSG00000273084	AC092171.5	lncRNA	0	0	0	0	0	0	0	0	0	1	0	0	0	0	0	1
ENSG00000273162	AL133215.2	lncRNA	0	0	0	0	1	0	0	0	0	0	0	0	0	1	0	1
ENSG00000273179	AC092535.4	lncRNA	0	1	0	1	1	0	1	1	1	1	1	0	1	1	0	0
ENSG00000273472	AC096733.2	lncRNA	0	0	1	0	0	0	0	0	0	0	0	0	0	0	0	0
ENSG00000273604	EPOP	protein_coding	1	1	0	0	1	1	0	0	0	0	1	1	1	1	1	1
ENSG00000274213	AC015912.3	lncRNA	1	1	0	1	0	1	0	0	1	0	0	1	1	1	0	1
ENSG00000274310	AC091076.1	unprocessed_pseudogene	0	0	0	0	0	0	0	0	0	0	0	0	0	0	0	1
ENSG00000275023	MLLT6	protein_coding	0	0	0	1	0	0	0	0	0	0	0	0	0	0	0	0
ENSG00000275074	NUDT18	protein_coding	0	0	0	1	0	0	0	0	0	0	0	0	0	0	0	1
ENSG00000275410	HNF1B	protein_coding	0	0	0	1	0	0	0	0	0	0	0	0	0	0	0	0
ENSG00000276533	AC018926.2	lncRNA	0	0	0	0	0	0	0	0	0	0	0	0	1	0	0	0
ENSG00000276644	DACH1	protein_coding	0	0	0	0	1	0	0	0	0	0	0	0	0	1	0	0
ENSG00000277258	PCGF2	protein_coding	0	0	0	1	0	0	0	0	0	0	0	0	0	0	0	0
ENSG00000277363	SRCIN1	protein_coding	1	0	1	1	0	1	0	0	1	0	1	0	0	1	1	0
ENSG00000277559	AC018553.1	lncRNA	0	0	0	0	0	0	0	1	1	0	0	1	0	0	0	0
ENSG00000277586	NEFL	protein_coding	0	0	0	0	0	0	1	0	0	0	0	0	0	0	0	0
ENSG00000278071	AL161669.3	lncRNA	1	0	0	0	0	0	0	1	1	1	0	0	0	0	0	0
ENSG00000278291	AL161772.1	lncRNA	0	0	0	0	0	0	0	0	0	0	0	0	0	1	0	0
ENSG00000278642	AC015813.4	lncRNA	0	0	0	0	0	0	0	0	0	0	0	0	0	0	0	1
ENSG00000279369	AC046185.3	TEC	0	1	0	0	0	0	0	0	0	0	0	0	0	0	0	0
ENSG00000279673	AC092919.2	TEC	0	0	0	0	0	0	0	0	1	0	0	0	0	0	0	0
