# Supplementary material for: A pan-cancer analysis of CpG Island gene regulation reveals extensive plasticity within Polycomb target genes
Source: Nat Commun. 2021 Apr 30;12:2485. doi: 10.1038/s41467-021-22720-0 (PMC8087678; doi:10.1038/s41467-021-22720-0)
Supplement: Supplementary file 5 — Supplementary Data 3 [file 41467_2021_22720_MOESM5_ESM.xlsx]

## Sheet: Sheet1
Supplementary Data 3. Upregulated PRC2--CGI genes across different cancer types
GeneId	GeneName	GeneType	Was this gene upregulated in the folowing cancer type? (1 means Yes, 0 means No)
			BLCA	BasalBRCA	LumBRCA	CHOL	COAD	EAC	HNSC	KIRC	KIRP	LIHC	LUAD	LUSC	PRAD	READ	THCA	UCEC
ENSG00000000460	C1orf112	protein_coding	1	1	1	0	1	1	1	0	0	0	1	1	0	1	0	1
ENSG00000001460	STPG1	protein_coding	0	0	0	1	0	0	0	0	0	0	0	0	0	0	0	0
ENSG00000001461	NIPAL3	protein_coding	0	0	0	1	0	0	0	0	0	0	0	0	0	0	0	0
ENSG00000002822	MAD1L1	protein_coding	0	0	0	0	0	0	0	0	1	0	0	0	0	0	0	0
ENSG00000003096	KLHL13	protein_coding	0	0	0	0	0	0	0	0	0	0	0	1	0	0	0	0
ENSG00000003147	ICA1	protein_coding	0	0	0	1	0	0	0	0	0	0	0	0	0	0	0	0
ENSG00000003249	DBNDD1	protein_coding	1	1	1	1	1	0	0	0	0	1	1	1	1	1	0	1
ENSG00000004660	CAMKK1	protein_coding	0	0	0	0	0	0	0	1	1	0	0	0	0	0	0	0
ENSG00000004777	ARHGAP33	protein_coding	0	1	0	1	0	0	0	1	0	0	1	1	0	1	0	0
ENSG00000005156	LIG3	protein_coding	0	0	0	0	0	0	0	0	0	0	0	1	0	0	0	0
ENSG00000005189	REXO5	protein_coding	0	0	0	0	0	0	0	0	0	0	1	1	0	0	0	0
ENSG00000005448	WDR54	protein_coding	1	0	1	1	1	0	1	0	0	0	0	0	0	1	0	0
ENSG00000006015	REX1BD	protein_coding	0	1	0	0	0	0	0	0	0	0	0	0	0	0	0	0
ENSG00000006047	YBX2	protein_coding	0	0	0	0	0	1	0	0	0	0	0	0	0	0	0	1
ENSG00000006062	MAP3K14	protein_coding	0	0	0	0	0	0	0	1	0	0	0	0	0	0	0	0
ENSG00000006118	TMEM132A	protein_coding	1	1	1	1	1	0	0	1	1	0	1	1	1	1	1	0
ENSG00000006327	TNFRSF12A	protein_coding	0	0	0	0	1	0	0	0	0	0	0	0	0	0	0	0
ENSG00000006432	MAP3K9	protein_coding	0	0	0	0	0	0	0	0	0	0	0	0	0	0	0	1
ENSG00000006453	BAIAP2L1	protein_coding	0	0	0	0	0	0	0	0	0	0	0	0	0	0	0	1
ENSG00000006468	ETV1	protein_coding	0	0	0	1	0	0	0	0	0	0	0	0	0	0	1	0
ENSG00000006704	GTF2IRD1	protein_coding	0	1	1	1	1	0	0	0	0	1	0	1	0	1	0	0
ENSG00000006740	ARHGAP44	protein_coding	0	0	0	1	0	0	0	0	0	0	0	0	0	0	0	0
ENSG00000007038	PRSS21	protein_coding	0	0	0	0	0	0	0	0	0	0	0	1	0	0	0	0
ENSG00000007202	KIAA0100	protein_coding	0	0	0	1	0	0	0	0	0	0	0	0	0	0	0	0
ENSG00000007384	RHBDF1	protein_coding	0	0	0	1	0	0	0	0	1	0	0	0	0	0	0	0
ENSG00000007392	LUC7L	protein_coding	0	0	0	0	0	0	0	1	1	0	0	0	0	1	0	0
ENSG00000007944	MYLIP	protein_coding	0	0	0	1	0	0	0	0	0	0	0	0	0	0	0	0
ENSG00000008083	JARID2	protein_coding	0	0	0	0	0	0	0	0	0	0	0	1	0	0	0	0
ENSG00000008086	CDKL5	protein_coding	0	0	0	1	0	0	0	0	0	0	0	0	0	0	0	0
ENSG00000008283	CYB561	protein_coding	0	0	0	1	0	0	0	0	0	0	0	0	0	0	0	0
ENSG00000008300	CELSR3	protein_coding	1	0	0	0	1	1	0	0	0	0	0	0	0	1	0	0
ENSG00000008323	PLEKHG6	protein_coding	0	0	0	1	0	0	0	0	1	0	1	1	0	0	0	1
ENSG00000008853	RHOBTB2	protein_coding	0	0	0	1	0	0	0	0	0	0	0	0	0	0	0	0
ENSG00000009830	POMT2	protein_coding	0	0	0	1	0	0	0	0	0	0	0	0	0	0	0	0
ENSG00000010292	NCAPD2	protein_coding	0	0	0	1	0	0	0	0	0	1	0	0	0	0	0	0
ENSG00000010295	IFFO1	protein_coding	0	0	0	0	0	0	0	1	1	0	0	0	0	0	0	0
ENSG00000010319	SEMA3G	protein_coding	0	0	0	0	0	0	0	0	0	1	0	0	0	0	0	0
ENSG00000010626	LRRC23	protein_coding	0	0	0	1	0	0	0	0	0	0	0	0	0	0	0	0
ENSG00000010671	BTK	protein_coding	0	0	0	0	0	0	0	1	1	0	0	0	0	0	0	0
ENSG00000010803	SCMH1	protein_coding	0	0	0	1	0	0	0	0	0	0	0	0	0	0	0	0
ENSG00000011052	NME1-NME2	protein_coding	0	0	0	0	0	0	0	0	0	0	0	1	0	0	0	0
ENSG00000011198	ABHD5	protein_coding	0	0	0	0	0	0	0	0	0	0	0	0	0	0	0	1
ENSG00000011201	ANOS1	protein_coding	0	0	0	0	1	0	0	1	0	0	0	0	0	0	0	0
ENSG00000011426	ANLN	protein_coding	1	1	1	1	1	1	0	1	0	1	1	1	0	1	0	1
ENSG00000011478	QPCTL	protein_coding	0	0	0	0	0	0	0	0	0	0	0	0	0	1	0	0
ENSG00000011566	MAP4K3	protein_coding	0	0	0	1	0	0	0	0	0	0	0	0	0	0	0	0
ENSG00000011638	TMEM159	protein_coding	0	0	0	1	0	0	0	0	0	0	0	0	0	0	0	0
ENSG00000012211	PRICKLE3	protein_coding	0	0	0	0	0	0	0	0	0	0	0	1	0	1	0	0
ENSG00000013573	DDX11	protein_coding	1	1	0	1	1	0	1	1	1	1	1	1	0	1	0	1
ENSG00000013810	TACC3	protein_coding	1	1	1	1	0	1	0	1	1	1	1	1	0	0	0	1
ENSG00000014164	ZC3H3	protein_coding	0	0	0	0	0	0	0	0	0	1	0	0	0	0	0	0
ENSG00000015475	BID	protein_coding	0	0	0	0	0	0	0	1	0	0	0	0	0	0	1	0
ENSG00000018236	CNTN1	protein_coding	0	0	0	0	0	0	1	0	0	0	0	1	0	0	0	0
ENSG00000018408	WWTR1	protein_coding	0	0	0	1	0	0	0	0	0	0	0	0	0	0	0	0
ENSG00000019485	PRDM11	protein_coding	0	0	0	1	0	0	0	0	0	0	0	0	0	0	0	0
ENSG00000020129	NCDN	protein_coding	0	0	0	1	0	0	0	0	0	0	0	0	0	0	0	0
ENSG00000020256	ZFP64	protein_coding	0	0	0	0	0	0	0	0	0	0	0	1	0	0	0	0
ENSG00000021574	SPAST	protein_coding	0	0	0	0	0	0	0	0	0	0	0	1	0	0	0	0
ENSG00000022567	SLC45A4	protein_coding	0	0	0	1	0	0	0	0	0	0	0	0	0	0	0	0
ENSG00000023445	BIRC3	protein_coding	0	0	0	1	0	0	0	0	1	0	0	0	0	0	0	0
ENSG00000023608	SNAPC1	protein_coding	0	0	0	0	0	0	0	0	0	0	0	1	0	0	0	0
ENSG00000023909	GCLM	protein_coding	1	0	0	0	0	0	0	0	0	0	0	0	0	0	0	0
ENSG00000024526	DEPDC1	protein_coding	1	1	1	0	0	1	1	0	0	0	1	1	0	0	0	1
ENSG00000025423	HSD17B6	protein_coding	0	1	1	0	0	0	1	0	0	0	0	0	0	0	0	0
ENSG00000026297	RNASET2	protein_coding	0	0	0	0	0	0	0	1	1	0	0	0	0	0	0	0
ENSG00000028310	BRD9	protein_coding	0	0	0	1	0	0	0	0	0	0	0	0	0	0	0	0
ENSG00000029993	HMGB3	protein_coding	0	1	1	0	0	1	0	0	0	0	0	0	0	0	0	0
ENSG00000031691	CENPQ	protein_coding	0	0	0	0	0	1	0	0	0	0	0	1	0	0	0	0
ENSG00000032389	EIPR1	protein_coding	0	1	0	0	0	0	0	0	0	0	0	0	0	0	0	1
ENSG00000033011	ALG1	protein_coding	0	0	1	0	0	0	0	0	0	0	0	0	0	0	0	0
ENSG00000033170	FUT8	protein_coding	0	0	0	1	0	0	0	0	1	0	1	0	0	0	0	0
ENSG00000033327	GAB2	protein_coding	0	0	0	1	0	0	0	0	0	0	0	0	0	0	0	0
ENSG00000035115	SH3YL1	protein_coding	0	0	0	1	0	0	0	0	0	0	0	0	0	0	0	0
ENSG00000035499	DEPDC1B	protein_coding	1	1	1	1	1	1	1	0	0	0	1	1	0	0	1	1
ENSG00000037897	METTL1	protein_coding	0	0	0	0	1	0	0	0	0	0	1	1	0	1	0	0
ENSG00000038382	TRIO	protein_coding	0	0	0	1	0	0	0	0	0	0	0	0	0	0	0	0
ENSG00000039560	RAI14	protein_coding	0	0	0	0	0	0	1	0	0	0	0	0	0	0	0	0
ENSG00000040275	SPDL1	protein_coding	0	1	0	1	1	1	0	0	0	1	1	1	0	0	0	1
ENSG00000040608	RTN4R	protein_coding	1	1	0	0	1	0	1	0	1	0	0	1	0	1	1	0
ENSG00000042088	TDP1	protein_coding	0	0	0	0	0	0	0	0	0	0	0	1	0	0	0	0
ENSG00000043093	DCUN1D1	protein_coding	0	0	0	0	0	0	0	0	0	0	0	1	0	0	0	0
ENSG00000043143	JADE2	protein_coding	0	0	0	1	0	0	1	0	0	0	0	0	0	0	0	0
ENSG00000043355	ZIC2	protein_coding	0	0	0	0	0	1	1	0	0	0	0	0	0	0	0	0
ENSG00000044090	CUL7	protein_coding	0	0	0	1	0	0	0	0	0	1	0	0	0	0	0	0
ENSG00000044446	PHKA2	protein_coding	0	0	0	0	0	0	0	1	0	0	0	0	0	0	0	0
ENSG00000046604	DSG2	protein_coding	0	0	0	1	0	0	0	0	0	0	0	0	0	0	0	0
ENSG00000046647	GEMIN8	protein_coding	0	0	0	1	0	0	0	0	0	0	0	0	0	0	0	0
ENSG00000046651	OFD1	protein_coding	0	0	0	1	0	0	0	0	0	0	0	0	0	0	0	0
ENSG00000047578	KIAA0556	protein_coding	0	0	0	1	0	0	0	0	0	0	0	0	0	0	0	0
ENSG00000048028	USP28	protein_coding	0	0	0	0	0	0	0	0	0	0	0	1	0	0	0	0
ENSG00000048140	TSPAN17	protein_coding	0	0	0	1	0	0	0	0	0	0	0	0	0	0	0	0
ENSG00000048162	NOP16	protein_coding	0	0	0	0	0	0	0	1	0	0	0	1	0	0	0	0
ENSG00000048471	SNX29	protein_coding	0	0	0	1	0	0	0	0	0	0	0	0	0	0	0	0
ENSG00000048991	R3HDM1	protein_coding	0	1	0	0	0	0	0	0	0	0	0	1	0	0	0	0
ENSG00000049283	EPN3	protein_coding	0	0	1	1	0	0	0	0	0	0	1	1	0	0	0	0
ENSG00000049323	LTBP1	protein_coding	0	0	0	0	0	0	0	0	0	0	0	0	0	0	1	0
ENSG00000050344	NFE2L3	protein_coding	1	1	0	1	0	0	1	1	1	1	0	0	1	0	1	1
ENSG00000050438	SLC4A8	protein_coding	0	0	1	0	0	0	0	0	0	0	0	0	0	0	0	0
ENSG00000051128	HOMER3	protein_coding	0	0	0	1	0	0	0	0	0	1	0	1	0	0	0	0
ENSG00000051180	RAD51	protein_coding	1	1	1	1	0	1	1	0	0	0	1	1	0	0	0	1
ENSG00000051341	POLQ	protein_coding	1	1	0	0	1	1	1	0	0	0	0	1	0	1	0	1
ENSG00000051825	MPHOSPH9	protein_coding	0	0	0	0	0	0	0	0	0	0	0	1	0	0	0	0
ENSG00000052749	RRP12	protein_coding	0	1	0	1	1	0	0	0	0	0	0	0	0	1	0	0
ENSG00000054277	OPN3	protein_coding	0	1	0	0	0	0	0	0	0	0	0	0	0	0	0	0
ENSG00000055118	KCNH2	protein_coding	0	0	0	0	0	0	0	0	1	0	0	0	0	0	0	0
ENSG00000055163	CYFIP2	protein_coding	0	0	1	0	0	0	0	0	0	0	0	0	0	0	0	0
ENSG00000055332	EIF2AK2	protein_coding	0	0	0	0	0	0	1	0	0	0	0	0	0	0	0	0
ENSG00000056277	ZNF280C	protein_coding	0	0	0	0	1	0	0	0	0	0	0	1	0	1	0	0
ENSG00000056487	PHF21B	protein_coding	0	0	0	0	0	0	0	0	0	0	0	0	1	0	0	0
ENSG00000057294	PKP2	protein_coding	0	0	0	0	0	0	0	0	0	0	1	1	0	0	0	0
ENSG00000057935	MTA3	protein_coding	0	0	0	1	0	0	0	0	0	0	0	0	0	0	0	0
ENSG00000058804	NDC1	protein_coding	0	0	0	0	0	1	0	0	0	0	1	1	0	0	0	0
ENSG00000059145	UNKL	protein_coding	0	0	0	0	0	0	0	0	0	1	0	0	0	0	0	0
ENSG00000059588	TARBP1	protein_coding	1	0	0	1	1	0	0	0	0	1	0	1	1	1	0	0
ENSG00000060138	YBX3	protein_coding	0	0	0	1	0	0	0	0	0	0	0	0	0	0	0	0
ENSG00000060140	STYK1	protein_coding	0	1	0	0	0	0	0	0	0	0	1	1	0	0	0	0
ENSG00000060749	QSER1	protein_coding	0	0	0	0	0	0	0	0	0	0	0	1	0	0	0	0
ENSG00000060982	BCAT1	protein_coding	1	1	0	0	0	0	1	1	0	0	0	0	0	0	1	1
ENSG00000061273	HDAC7	protein_coding	0	0	0	1	0	0	0	0	0	0	0	0	0	0	0	0
ENSG00000061656	SPAG4	protein_coding	1	1	1	0	0	0	1	1	1	1	1	1	0	1	0	1
ENSG00000062038	CDH3	protein_coding	0	0	0	0	1	1	0	0	0	0	1	1	0	1	1	0
ENSG00000062370	ZNF112	protein_coding	0	0	0	1	0	0	0	0	0	0	0	0	0	0	0	0
ENSG00000062822	POLD1	protein_coding	1	1	0	0	0	0	0	0	0	1	0	0	0	0	0	0
ENSG00000064309	CDON	protein_coding	0	0	0	0	0	0	0	1	0	0	0	0	0	0	0	0
ENSG00000064490	RFXANK	protein_coding	0	0	0	1	0	0	0	0	0	1	0	0	0	0	0	0
ENSG00000064547	LPAR2	protein_coding	0	0	0	1	0	0	0	0	0	0	0	1	0	1	0	1
ENSG00000064687	ABCA7	protein_coding	0	0	0	0	0	0	0	0	0	0	0	0	0	0	0	1
ENSG00000065057	NTHL1	protein_coding	0	1	1	0	0	0	0	0	0	0	0	0	0	0	0	0
ENSG00000065308	TRAM2	protein_coding	0	0	0	0	0	0	1	0	0	0	0	0	0	0	0	0
ENSG00000065328	MCM10	protein_coding	1	1	1	1	1	1	1	0	0	0	1	1	0	1	0	1
ENSG00000065361	ERBB3	protein_coding	0	0	0	0	0	0	0	0	0	0	0	0	0	0	1	0
ENSG00000065491	TBC1D22B	protein_coding	0	0	0	1	0	0	0	0	0	0	0	0	0	0	0	0
ENSG00000065600	TMEM206	protein_coding	1	1	1	1	1	1	0	0	0	1	0	1	0	1	0	1
ENSG00000065665	SEC61A2	protein_coding	0	1	0	0	0	0	0	0	0	0	1	1	0	0	0	0
ENSG00000065911	MTHFD2	protein_coding	0	0	0	1	0	0	0	0	0	0	0	0	0	0	0	0
ENSG00000065923	SLC9A7	protein_coding	1	0	0	0	1	0	0	0	0	0	1	1	0	1	0	0
ENSG00000066032	CTNNA2	protein_coding	0	0	0	0	0	0	0	0	0	0	0	0	0	0	0	1
ENSG00000066117	SMARCD1	protein_coding	0	0	0	1	0	0	0	0	0	0	0	0	0	0	0	0
ENSG00000066279	ASPM	protein_coding	1	1	1	1	1	1	1	0	0	1	1	1	0	1	0	1
ENSG00000066336	SPI1	protein_coding	0	0	0	0	0	0	0	1	1	0	0	0	0	0	0	0
ENSG00000066697	MSANTD3	protein_coding	0	0	0	0	0	0	1	0	0	0	0	0	0	0	0	0
ENSG00000066855	MTFR1	protein_coding	0	0	0	0	0	0	0	0	0	0	1	1	0	0	0	0
ENSG00000067141	NEO1	protein_coding	0	0	0	1	0	0	0	0	0	0	0	0	0	0	0	0
ENSG00000067191	CACNB1	protein_coding	1	0	0	1	0	1	0	0	0	0	0	0	0	0	1	0
ENSG00000067225	PKM	protein_coding	0	0	0	1	0	0	0	0	0	1	0	0	0	0	0	0
ENSG00000067369	TP53BP1	protein_coding	0	0	0	1	0	0	0	0	0	0	0	0	0	0	0	0
ENSG00000067601	PMS2P4	transcribed_unprocessed_pseudogene	0	0	0	1	0	0	0	0	0	0	0	0	0	0	0	0
ENSG00000067606	PRKCZ	protein_coding	1	0	0	0	0	0	0	0	0	0	0	0	0	0	0	1
ENSG00000067992	PDK3	protein_coding	0	0	0	0	0	0	0	0	0	0	0	0	0	0	0	1
ENSG00000068024	HDAC4	protein_coding	0	0	0	1	0	0	0	0	0	0	0	0	0	0	0	0
ENSG00000068366	ACSL4	protein_coding	0	0	0	0	0	0	0	0	0	1	0	0	0	0	0	0
ENSG00000068489	PRR11	protein_coding	1	1	1	1	1	1	1	1	0	1	1	1	0	1	0	1
ENSG00000068796	KIF2A	protein_coding	0	0	0	1	0	0	0	0	0	0	0	0	0	0	0	0
ENSG00000068885	IFT80	protein_coding	0	0	0	1	0	0	0	0	0	0	0	0	0	0	0	0
ENSG00000069849	ATP1B3	protein_coding	0	0	0	1	0	0	0	0	0	0	0	0	0	0	0	0
ENSG00000070501	POLB	protein_coding	0	0	0	0	1	0	0	0	0	0	1	1	0	0	0	0
ENSG00000070669	ASNS	protein_coding	0	0	0	1	0	0	0	0	1	1	1	1	0	0	0	0
ENSG00000070814	TCOF1	protein_coding	0	0	0	1	1	0	0	0	0	1	0	0	0	0	0	0
ENSG00000070950	RAD18	protein_coding	1	0	0	0	1	0	0	0	0	0	0	0	0	0	0	0
ENSG00000071051	NCK2	protein_coding	0	0	0	1	0	0	0	0	0	0	0	0	0	0	0	0
ENSG00000071282	LMCD1	protein_coding	0	0	0	1	0	0	0	0	0	0	0	0	0	0	0	0
ENSG00000071539	TRIP13	protein_coding	1	1	1	1	1	1	1	1	1	1	1	1	1	1	0	1
ENSG00000071564	TCF3	protein_coding	0	0	0	1	0	0	0	0	0	1	0	0	0	0	0	0
ENSG00000072041	SLC6A15	protein_coding	0	0	0	0	0	0	0	0	0	0	0	1	0	0	0	0
ENSG00000072071	ADGRL1	protein_coding	0	0	0	1	0	0	0	0	0	0	0	0	0	0	0	0
ENSG00000072274	TFRC	protein_coding	0	0	0	1	0	0	0	0	0	0	0	0	0	0	0	0
ENSG00000072518	MARK2	protein_coding	0	0	0	1	0	0	0	0	0	0	0	0	0	0	0	0
ENSG00000072571	HMMR	protein_coding	1	1	1	1	1	1	1	0	0	1	1	1	0	0	0	1
ENSG00000072609	CHFR	protein_coding	0	0	0	0	0	0	0	1	1	0	0	0	0	0	0	0
ENSG00000072786	STK10	protein_coding	0	0	0	0	0	0	0	1	0	0	0	0	0	0	0	0
ENSG00000072864	NDE1	protein_coding	0	0	0	1	0	0	1	0	0	0	0	1	0	0	0	0
ENSG00000073067	CYP2W1	protein_coding	0	0	0	0	1	1	0	0	0	0	0	0	0	1	0	0
ENSG00000073111	MCM2	protein_coding	0	0	0	1	0	1	0	0	0	1	1	1	0	0	0	0
ENSG00000073464	CLCN4	protein_coding	0	1	0	0	1	1	0	0	0	0	0	0	0	1	0	0
ENSG00000073711	PPP2R3A	protein_coding	0	0	0	1	0	0	0	0	0	0	0	0	0	0	0	0
ENSG00000073792	IGF2BP2	protein_coding	1	1	0	1	0	0	1	0	1	1	0	1	0	0	1	0
ENSG00000073803	MAP3K13	protein_coding	0	0	0	0	0	0	0	0	0	0	0	1	0	0	0	0
ENSG00000074047	GLI2	protein_coding	0	0	0	0	0	0	0	0	0	0	0	1	0	0	0	0
ENSG00000074181	NOTCH3	protein_coding	0	0	0	1	1	0	0	0	0	1	0	0	0	1	0	0
ENSG00000074219	TEAD2	protein_coding	0	0	0	1	0	0	1	0	0	1	0	0	0	0	0	0
ENSG00000074657	ZNF532	protein_coding	0	0	0	1	0	0	0	0	0	0	0	0	0	0	0	0
ENSG00000074855	ANO8	protein_coding	0	0	0	0	0	0	0	0	0	0	0	0	0	0	0	1
ENSG00000075131	TIPIN	protein_coding	0	0	0	0	0	0	0	0	0	0	0	1	0	0	0	0
ENSG00000075188	NUP37	protein_coding	0	0	0	0	0	1	0	0	0	0	0	1	0	0	0	0
ENSG00000075218	GTSE1	protein_coding	1	1	1	1	1	1	1	0	0	0	1	1	0	1	0	1
ENSG00000075223	SEMA3C	protein_coding	0	0	0	1	0	0	0	0	0	0	0	0	0	0	0	0
ENSG00000075420	FNDC3B	protein_coding	0	0	0	0	0	0	1	0	0	0	0	0	0	0	0	0
ENSG00000075618	FSCN1	protein_coding	0	0	0	1	0	0	0	0	0	0	0	0	0	0	0	0
ENSG00000075702	WDR62	protein_coding	1	1	1	1	1	1	0	0	0	0	1	1	0	1	0	1
ENSG00000075886	TUBA3D	protein_coding	0	0	1	0	0	0	0	0	0	0	0	0	0	0	0	0
ENSG00000076003	MCM6	protein_coding	0	0	0	1	0	0	0	0	0	1	0	0	0	0	0	0
ENSG00000076382	SPAG5	protein_coding	1	1	1	0	0	1	1	0	0	1	1	1	1	0	0	1
ENSG00000076554	TPD52	protein_coding	0	0	0	0	0	0	0	0	0	0	0	0	0	0	0	1
ENSG00000076716	GPC4	protein_coding	0	0	0	1	0	0	0	0	0	0	0	0	0	0	0	0
ENSG00000076826	CAMSAP3	protein_coding	0	0	0	0	0	0	0	0	0	0	0	0	0	0	0	1
ENSG00000076928	ARHGEF1	protein_coding	0	0	0	1	0	0	0	0	0	0	0	0	0	0	0	0
ENSG00000076944	STXBP2	protein_coding	0	0	0	0	0	0	0	0	0	0	0	0	0	0	0	1
ENSG00000077063	CTTNBP2	protein_coding	0	0	0	1	1	0	0	0	0	0	0	0	0	1	0	0
ENSG00000077152	UBE2T	protein_coding	1	1	1	1	0	1	0	0	1	1	1	1	0	0	0	1
ENSG00000077232	DNAJC10	protein_coding	0	0	0	1	0	0	0	0	0	0	0	0	0	0	0	0
ENSG00000077454	LRCH4	protein_coding	0	0	0	0	0	1	0	0	0	0	0	0	0	0	0	0
ENSG00000077463	AC016586.1	protein_coding	0	1	0	1	0	0	0	0	0	0	0	0	0	0	0	0
ENSG00000077514	POLD3	protein_coding	0	0	0	1	0	1	0	0	0	0	0	0	0	0	0	0
ENSG00000077782	FGFR1	protein_coding	0	0	0	1	0	0	0	0	0	0	0	0	0	0	0	0
ENSG00000077942	FBLN1	protein_coding	0	0	0	1	0	0	0	0	0	1	0	0	0	0	0	0
ENSG00000078246	TULP3	protein_coding	0	0	0	1	0	0	0	0	0	0	0	0	0	0	0	0
ENSG00000078699	CBFA2T2	protein_coding	0	0	0	1	0	0	0	0	0	1	0	0	0	0	0	0
ENSG00000079462	PAFAH1B3	protein_coding	0	0	0	1	0	0	0	0	0	1	0	0	0	0	0	0
ENSG00000079616	KIF22	protein_coding	0	0	0	0	0	1	0	0	0	0	0	0	0	0	0	0
ENSG00000079691	CARMIL1	protein_coding	0	0	0	1	0	0	0	0	0	0	0	0	0	0	0	1
ENSG00000079974	RABL2B	protein_coding	0	0	0	1	0	0	0	0	0	0	0	0	0	0	0	0
ENSG00000080603	SRCAP	protein_coding	0	0	0	1	0	0	0	0	0	0	0	0	0	0	0	0
ENSG00000080819	CPOX	protein_coding	0	0	0	0	0	0	0	0	0	0	0	1	0	0	0	0
ENSG00000080823	MOK	protein_coding	0	0	0	1	0	0	0	0	0	0	0	0	0	0	0	0
ENSG00000080839	RBL1	protein_coding	1	1	0	1	1	1	0	0	0	0	0	1	0	1	0	0
ENSG00000080986	NDC80	protein_coding	1	1	1	1	0	1	1	1	0	1	1	1	0	0	0	1
ENSG00000081059	TCF7	protein_coding	0	0	0	0	1	0	0	0	0	0	0	0	0	1	0	0
ENSG00000081181	ARG2	protein_coding	0	0	0	0	1	0	0	0	0	0	1	1	0	1	0	0
ENSG00000081320	STK17B	protein_coding	0	0	0	1	0	0	0	0	0	0	0	0	0	0	0	0
ENSG00000081692	JMJD4	protein_coding	0	1	0	0	0	0	0	0	0	0	0	0	0	0	0	0
ENSG00000081760	AACS	protein_coding	0	0	0	1	0	0	0	0	0	0	0	0	0	0	0	0
ENSG00000082212	ME2	protein_coding	0	1	0	0	0	0	0	0	0	0	0	0	0	0	0	0
ENSG00000082269	FAM135A	protein_coding	0	0	0	1	0	0	0	0	0	0	0	0	0	0	0	0
ENSG00000082458	DLG3	protein_coding	0	0	0	1	0	0	0	0	0	0	0	0	0	0	0	0
ENSG00000083093	PALB2	protein_coding	0	0	0	0	0	0	0	0	0	0	0	1	0	0	0	0
ENSG00000083307	GRHL2	protein_coding	0	0	0	1	0	0	0	0	0	0	0	0	0	0	0	1
ENSG00000083635	NUFIP1	protein_coding	0	0	0	0	1	0	0	0	0	0	0	0	0	1	0	0
ENSG00000083807	SLC27A5	protein_coding	0	0	0	0	1	0	0	0	0	0	0	0	0	0	0	0
ENSG00000083838	ZNF446	protein_coding	0	0	0	1	0	0	0	0	0	0	0	0	0	0	0	0
ENSG00000084636	COL16A1	protein_coding	0	0	0	1	0	0	1	0	0	0	0	0	0	0	0	0
ENSG00000084731	KIF3C	protein_coding	1	1	0	1	0	0	1	0	0	0	1	1	0	0	0	0
ENSG00000084774	CAD	protein_coding	0	0	0	1	0	0	0	0	0	1	1	0	0	0	0	0
ENSG00000085274	MYNN	protein_coding	0	0	0	0	0	0	0	0	0	0	0	1	0	0	0	0
ENSG00000085415	SEH1L	protein_coding	0	1	0	0	0	0	0	0	0	0	0	0	0	0	0	0
ENSG00000085491	SLC25A24	protein_coding	0	0	0	1	0	0	0	0	0	0	0	0	0	0	0	0
ENSG00000085644	ZNF213	protein_coding	0	0	0	1	0	0	0	0	0	0	0	0	0	0	0	0
ENSG00000085662	AKR1B1	protein_coding	0	0	0	1	0	0	0	0	0	0	0	0	0	0	0	0
ENSG00000085840	ORC1	protein_coding	1	1	1	1	1	1	1	0	0	0	1	1	0	0	0	1
ENSG00000085999	RAD54L	protein_coding	1	1	1	0	1	1	1	0	0	0	1	1	0	1	0	1
ENSG00000086015	MAST2	protein_coding	0	0	0	0	0	0	0	0	0	1	0	0	0	0	0	0
ENSG00000086205	FOLH1	protein_coding	0	0	0	0	0	0	0	0	0	0	0	1	0	0	0	1
ENSG00000086300	SNX10	protein_coding	1	0	0	0	0	1	1	0	0	0	0	0	0	0	0	0
ENSG00000087053	MTMR2	protein_coding	0	0	0	1	0	0	0	0	0	0	0	0	0	0	0	0
ENSG00000087111	PIGS	protein_coding	0	0	0	1	0	0	0	0	0	0	0	0	0	0	0	0
ENSG00000087266	SH3BP2	protein_coding	1	0	0	0	0	0	0	1	0	0	0	0	0	0	0	0
ENSG00000087299	L2HGDH	protein_coding	0	0	0	0	0	0	0	0	0	0	0	1	0	0	0	0
ENSG00000087448	KLHL42	protein_coding	0	0	0	1	0	0	0	0	0	0	0	0	0	0	0	0
ENSG00000087586	AURKA	protein_coding	1	1	1	1	0	1	1	0	1	1	1	1	0	0	0	1
ENSG00000088305	DNMT3B	protein_coding	1	1	0	1	1	1	1	0	1	0	1	1	0	1	0	1
ENSG00000088325	TPX2	protein_coding	1	1	1	1	0	1	0	1	1	1	1	1	1	0	0	1
ENSG00000088451	TGDS	protein_coding	0	0	0	0	1	0	0	0	0	0	0	0	0	0	0	0
ENSG00000088727	KIF9	protein_coding	0	0	0	0	1	0	0	0	0	0	0	0	0	0	0	0
ENSG00000088899	LZTS3	protein_coding	0	0	0	1	1	0	0	0	0	0	0	0	0	1	0	0
ENSG00000089195	TRMT6	protein_coding	0	0	0	0	1	1	0	0	0	0	0	0	0	0	0	0
ENSG00000089351	GRAMD1A	protein_coding	0	0	0	1	0	0	0	0	0	1	0	0	0	0	0	0
ENSG00000089639	GMIP	protein_coding	0	1	0	1	0	0	0	1	1	0	0	0	0	0	0	1
ENSG00000089685	BIRC5	protein_coding	1	1	1	1	0	1	0	1	0	1	1	1	1	0	0	1
ENSG00000089723	OTUB2	protein_coding	0	0	1	0	1	1	0	0	0	0	0	1	0	1	0	1
ENSG00000089820	ARHGAP4	protein_coding	0	0	0	1	0	1	1	1	0	1	0	0	0	0	0	1
ENSG00000090020	SLC9A1	protein_coding	0	0	0	1	0	0	0	0	0	0	0	0	0	0	0	0
ENSG00000090097	PCBP4	protein_coding	0	0	0	0	0	0	0	0	0	1	0	0	0	0	0	0
ENSG00000090447	TFAP4	protein_coding	1	1	0	1	1	0	0	0	0	0	1	1	0	1	0	0
ENSG00000090889	KIF4A	protein_coding	1	1	1	1	1	1	1	0	0	1	1	1	0	1	0	1
ENSG00000090924	PLEKHG2	protein_coding	0	0	0	1	0	0	0	1	0	1	0	0	0	0	1	0
ENSG00000090971	NAT14	protein_coding	0	1	1	1	0	0	1	0	0	1	0	0	0	0	0	0
ENSG00000091127	PUS7	protein_coding	0	0	0	1	1	1	0	0	0	0	1	1	0	1	0	0
ENSG00000091409	ITGA6	protein_coding	0	0	0	1	0	0	0	0	0	1	0	0	0	0	0	0
ENSG00000091490	SEL1L3	protein_coding	0	0	0	1	0	0	0	0	0	0	0	0	0	0	0	1
ENSG00000091651	ORC6	protein_coding	1	1	1	1	1	1	1	0	0	0	1	1	0	1	0	1
ENSG00000091844	RGS17	protein_coding	0	0	0	0	0	0	0	0	0	0	1	0	0	0	0	0
ENSG00000091972	CD200	protein_coding	0	0	0	1	0	0	0	0	0	0	0	0	0	0	0	0
ENSG00000092208	GEMIN2	protein_coding	0	0	0	0	0	0	0	0	0	0	0	1	0	0	0	0
ENSG00000092421	SEMA6A	protein_coding	0	0	0	1	0	0	0	1	1	0	0	0	0	0	0	0
ENSG00000092445	TYRO3	protein_coding	0	0	0	1	1	0	0	0	0	0	0	0	0	1	1	0
ENSG00000092621	PHGDH	protein_coding	0	0	0	0	1	0	0	0	0	0	0	1	0	0	0	0
ENSG00000092853	CLSPN	protein_coding	1	1	1	0	1	1	1	0	0	0	1	1	0	0	0	0
ENSG00000092978	GPATCH2	protein_coding	0	0	1	1	0	0	0	0	0	0	0	0	0	0	0	0
ENSG00000093009	CDC45	protein_coding	1	1	1	1	1	1	1	0	0	1	1	1	0	1	0	1
ENSG00000093167	LRRFIP2	protein_coding	0	0	0	0	0	0	0	0	1	0	0	0	0	0	0	0
ENSG00000094804	CDC6	protein_coding	1	1	1	1	1	1	1	0	0	1	1	1	0	1	0	1
ENSG00000094916	CBX5	protein_coding	0	0	0	1	0	0	0	0	0	0	0	0	0	0	0	0
ENSG00000094975	SUCO	protein_coding	0	0	0	1	0	0	0	0	0	1	0	0	0	0	0	0
ENSG00000095002	MSH2	protein_coding	0	0	0	1	0	0	0	0	0	1	0	0	0	0	0	0
ENSG00000095015	MAP3K1	protein_coding	0	0	0	1	0	0	0	0	0	0	0	0	0	0	0	0
ENSG00000095066	HOOK2	protein_coding	0	0	0	1	0	0	0	0	0	0	0	0	0	0	0	0
ENSG00000095739	BAMBI	protein_coding	0	0	0	0	1	1	0	0	0	0	0	0	0	0	0	0
ENSG00000096093	EFHC1	protein_coding	0	0	0	1	0	0	0	0	1	0	0	0	0	0	0	0
ENSG00000097021	ACOT7	protein_coding	0	1	1	0	0	0	0	0	0	0	0	0	0	0	1	0
ENSG00000097046	CDC7	protein_coding	1	1	1	1	1	1	0	0	1	0	1	1	0	0	0	1
ENSG00000099194	SCD	protein_coding	0	0	0	0	0	0	0	0	0	0	0	0	0	0	1	0
ENSG00000099256	PRTFDC1	protein_coding	0	1	0	1	0	0	1	0	0	0	1	1	0	0	0	0
ENSG00000099326	MZF1	protein_coding	0	0	0	0	0	0	0	0	0	0	0	0	0	1	0	0
ENSG00000099364	FBXL19	protein_coding	0	1	1	1	0	0	0	0	1	1	1	1	0	0	0	0
ENSG00000099840	IZUMO4	protein_coding	0	0	0	0	0	0	0	0	0	0	0	0	1	0	0	0
ENSG00000099864	PALM	protein_coding	0	0	0	0	0	0	0	0	0	0	0	0	0	0	1	0
ENSG00000099899	TRMT2A	protein_coding	0	0	0	0	0	0	0	0	0	0	0	0	0	1	0	0
ENSG00000099904	ZDHHC8	protein_coding	0	0	0	0	0	0	0	0	0	0	0	0	0	1	0	0
ENSG00000099917	MED15	protein_coding	0	0	0	1	0	0	0	0	0	0	0	0	0	0	0	0
ENSG00000099958	DERL3	protein_coding	1	1	0	1	0	0	0	1	0	1	1	1	0	0	0	1
ENSG00000100027	YPEL1	protein_coding	0	0	0	0	0	0	0	0	0	0	0	0	1	0	0	0
ENSG00000100147	CCDC134	protein_coding	1	1	0	0	0	0	0	0	0	0	0	0	0	0	0	1
ENSG00000100162	CENPM	protein_coding	1	1	1	1	0	1	1	1	1	1	1	1	1	0	0	1
ENSG00000100170	SLC5A1	protein_coding	0	0	0	1	0	0	0	1	0	0	0	0	0	0	0	1
ENSG00000100241	SBF1	protein_coding	0	0	0	0	0	0	0	0	0	1	0	0	0	0	0	0
ENSG00000100246	DNAL4	protein_coding	0	0	0	1	0	0	0	0	0	0	0	0	0	0	0	0
ENSG00000100263	RHBDD3	protein_coding	0	1	0	0	0	0	0	0	0	0	0	0	0	0	0	0
ENSG00000100271	TTLL1	protein_coding	0	0	0	1	0	0	0	0	0	0	0	0	0	0	0	0
ENSG00000100288	CHKB	protein_coding	0	0	0	0	0	0	0	1	0	0	0	0	0	1	0	0
ENSG00000100297	MCM5	protein_coding	0	0	0	1	0	0	0	1	0	1	0	0	0	0	0	0
ENSG00000100321	SYNGR1	protein_coding	0	0	0	1	0	0	0	0	0	1	0	0	0	0	0	0
ENSG00000100350	FOXRED2	protein_coding	0	0	0	0	1	0	1	0	0	0	0	1	0	0	0	0
ENSG00000100376	FAM118A	protein_coding	0	0	0	0	0	0	0	1	0	0	0	0	0	0	0	0
ENSG00000100416	TRMU	protein_coding	0	1	0	0	0	0	0	0	0	0	0	1	0	1	0	1
ENSG00000100429	HDAC10	protein_coding	0	0	0	0	0	0	0	1	1	0	0	0	0	1	0	0
ENSG00000100479	POLE2	protein_coding	1	1	1	0	1	1	1	0	0	1	1	1	0	0	0	1
ENSG00000100522	GNPNAT1	protein_coding	0	0	0	0	0	0	0	0	0	0	1	1	0	0	0	0
ENSG00000100583	SAMD15	protein_coding	0	0	1	0	0	0	0	0	0	0	0	0	0	0	0	1
ENSG00000100625	SIX4	protein_coding	1	1	1	0	0	0	0	0	0	0	1	1	0	0	0	1
ENSG00000100647	SUSD6	protein_coding	0	0	0	1	0	0	0	0	0	0	0	0	0	0	0	0
ENSG00000100749	VRK1	protein_coding	0	0	0	0	0	0	0	0	0	0	0	1	0	0	0	0
ENSG00000100889	PCK2	protein_coding	0	0	0	0	0	0	0	0	0	0	0	0	0	0	0	1
ENSG00000100908	EMC9	protein_coding	0	1	1	0	0	0	0	0	0	0	1	1	0	0	0	0
ENSG00000100918	REC8	protein_coding	0	0	1	1	0	0	0	0	0	0	0	0	0	0	0	0
ENSG00000100968	NFATC4	protein_coding	0	0	1	1	0	0	0	0	0	0	1	0	0	0	0	0
ENSG00000101003	GINS1	protein_coding	1	1	1	1	1	1	1	0	0	1	1	1	0	1	0	1
ENSG00000101052	IFT52	protein_coding	0	0	0	1	0	0	0	0	0	0	0	0	0	0	0	0
ENSG00000101057	MYBL2	protein_coding	1	1	1	1	0	1	0	1	1	1	1	1	1	0	0	1
ENSG00000101079	NDRG3	protein_coding	0	0	0	1	0	0	0	0	0	0	0	0	0	0	0	0
ENSG00000101104	PABPC1L	protein_coding	1	0	0	1	1	1	1	1	1	1	1	1	1	1	0	1
ENSG00000101115	SALL4	protein_coding	0	0	0	0	0	1	0	0	0	0	0	0	0	0	0	0
ENSG00000101132	PFDN4	protein_coding	0	0	0	0	0	1	0	0	0	0	0	0	0	0	0	0
ENSG00000101146	RAE1	protein_coding	0	0	0	0	0	1	0	0	0	0	0	1	0	0	0	0
ENSG00000101189	MRGBP	protein_coding	0	0	0	0	0	1	0	0	0	0	0	0	0	0	0	0
ENSG00000101190	TCFL5	protein_coding	0	0	0	0	1	0	0	0	0	0	0	0	0	1	0	0
ENSG00000101194	SLC17A9	protein_coding	0	1	1	0	1	1	0	1	0	0	1	0	0	1	1	1
ENSG00000101213	PTK6	protein_coding	0	1	1	1	0	0	0	0	0	0	1	1	0	0	0	1
ENSG00000101236	RNF24	protein_coding	0	0	0	1	0	0	0	0	0	0	0	0	0	0	1	0
ENSG00000101265	RASSF2	protein_coding	0	0	0	0	0	0	0	1	1	0	0	0	0	0	0	0
ENSG00000101298	SNPH	protein_coding	0	0	0	0	0	0	0	0	1	0	0	0	0	0	0	0
ENSG00000101333	PLCB4	protein_coding	0	0	0	0	0	0	0	1	1	0	0	0	0	0	0	0
ENSG00000101384	JAG1	protein_coding	0	0	0	1	0	0	0	0	0	0	0	0	0	0	0	0
ENSG00000101412	E2F1	protein_coding	1	1	1	1	1	1	1	1	1	1	1	1	0	0	1	1
ENSG00000101442	ACTR5	protein_coding	0	0	0	0	1	0	0	0	0	0	0	0	0	1	0	0
ENSG00000101447	FAM83D	protein_coding	0	1	1	0	0	0	0	0	0	1	1	1	0	0	0	1
ENSG00000101452	DHX35	protein_coding	0	0	0	0	0	0	0	0	0	0	0	1	0	0	0	0
ENSG00000101470	TNNC2	protein_coding	0	0	0	0	0	0	0	0	0	0	1	0	0	0	0	0
ENSG00000101624	CEP76	protein_coding	0	0	0	0	0	0	0	0	0	0	0	1	0	0	0	0
ENSG00000101811	CSTF2	protein_coding	0	0	0	0	0	1	0	0	0	0	0	0	0	0	0	0
ENSG00000101850	GPR143	protein_coding	0	1	1	0	1	0	0	0	1	0	1	1	0	1	0	0
ENSG00000101868	POLA1	protein_coding	0	0	0	1	0	0	0	0	0	0	0	0	0	0	0	0
ENSG00000101898	MCTS2P	protein_coding	0	1	0	0	1	0	0	0	0	0	1	1	0	1	0	0
ENSG00000101935	AMMECR1	protein_coding	0	1	0	0	0	0	0	0	0	0	0	1	0	0	0	1
ENSG00000101945	SUV39H1	protein_coding	0	1	0	0	1	1	0	0	0	0	0	1	0	1	0	1
ENSG00000101986	ABCD1	protein_coding	0	1	0	0	0	0	0	1	0	0	0	0	0	0	0	0
ENSG00000102096	PIM2	protein_coding	0	0	0	0	0	1	0	0	0	0	0	0	0	0	0	0
ENSG00000102125	TAZ	protein_coding	0	0	0	0	0	0	0	1	1	1	0	0	0	1	0	0
ENSG00000102221	JADE3	protein_coding	0	0	0	0	1	0	0	0	0	0	0	0	0	1	0	0
ENSG00000102225	CDK16	protein_coding	0	0	0	1	0	0	0	0	0	0	0	0	0	0	0	0
ENSG00000102302	FGD1	protein_coding	0	0	0	1	0	0	0	0	0	1	0	1	0	0	0	0
ENSG00000102312	PORCN	protein_coding	0	0	0	1	0	0	0	0	0	0	0	1	0	1	0	0
ENSG00000102349	KLF8	protein_coding	0	0	0	0	0	0	0	1	1	0	0	0	0	0	0	0
ENSG00000102384	CENPI	protein_coding	1	1	1	0	1	1	1	0	0	0	1	1	0	1	0	1
ENSG00000102393	GLA	protein_coding	0	0	0	0	0	0	0	0	0	1	0	0	0	0	0	0
ENSG00000102409	BEX4	protein_coding	0	0	0	1	0	0	0	0	0	0	0	0	0	0	0	0
ENSG00000102743	SLC25A15	protein_coding	0	0	0	0	0	0	0	0	0	0	0	0	0	0	0	1
ENSG00000102879	CORO1A	protein_coding	0	0	0	0	0	1	0	1	1	0	0	0	0	0	0	0
ENSG00000102882	MAPK3	protein_coding	0	0	0	1	0	0	0	0	0	0	0	0	0	0	0	0
ENSG00000102890	ELMO3	protein_coding	0	0	0	1	0	0	0	0	0	0	0	0	0	0	0	0
ENSG00000102900	NUP93	protein_coding	0	1	0	1	0	0	0	0	0	0	0	0	0	0	0	0
ENSG00000102901	CENPT	protein_coding	0	0	0	0	0	0	0	1	0	0	0	0	0	0	0	0
ENSG00000102904	TSNAXIP1	protein_coding	0	0	0	0	0	0	0	0	1	0	0	0	0	0	0	0
ENSG00000102977	ACD	protein_coding	0	0	0	1	0	0	0	0	0	0	0	0	0	1	0	0
ENSG00000102981	PARD6A	protein_coding	0	0	0	0	1	0	0	0	0	0	0	0	0	0	0	0
ENSG00000103005	USB1	protein_coding	0	0	0	0	0	0	1	0	0	0	0	0	0	0	0	0
ENSG00000103021	CCDC113	protein_coding	0	0	0	1	1	0	0	0	1	0	0	0	0	1	0	0
ENSG00000103037	SETD6	protein_coding	0	0	0	0	1	0	0	0	0	0	0	0	0	1	0	0
ENSG00000103042	SLC38A7	protein_coding	1	0	0	0	0	0	0	0	0	0	0	0	0	0	0	1
ENSG00000103067	ESRP2	protein_coding	0	0	0	0	0	0	0	0	0	0	0	0	0	0	0	1
ENSG00000103121	CMC2	protein_coding	0	1	0	0	0	0	0	0	0	0	0	0	0	0	0	0
ENSG00000103126	AXIN1	protein_coding	0	0	0	0	0	0	0	0	1	0	0	0	0	0	0	0
ENSG00000103148	NPRL3	protein_coding	0	0	0	0	1	0	0	0	0	0	0	0	0	1	0	0
ENSG00000103168	TAF1C	protein_coding	0	0	0	0	0	0	0	0	0	0	0	0	0	1	0	0
ENSG00000103222	ABCC1	protein_coding	0	0	0	1	0	0	0	0	0	0	0	0	0	0	0	0
ENSG00000103245	CIAO3	protein_coding	0	0	1	0	0	0	0	0	0	0	0	0	0	0	0	0
ENSG00000103254	FAM173A	protein_coding	0	1	1	0	0	0	0	0	0	0	0	0	0	0	0	0
ENSG00000103326	CAPN15	protein_coding	0	1	0	0	0	0	0	1	0	0	0	0	0	0	0	0
ENSG00000103404	USP31	protein_coding	0	0	0	0	0	0	0	0	0	0	0	1	0	0	0	0
ENSG00000103494	RPGRIP1L	protein_coding	0	0	0	1	0	0	0	0	1	0	0	0	0	0	0	0
ENSG00000103550	KNOP1	protein_coding	1	1	1	1	0	0	0	0	0	0	1	1	0	0	0	0
ENSG00000103978	TMEM87A	protein_coding	0	0	0	1	0	0	0	0	0	0	0	0	0	0	0	0
ENSG00000103995	CEP152	protein_coding	0	0	0	0	0	0	0	0	0	0	0	1	0	0	0	0
ENSG00000104140	RHOV	protein_coding	0	0	0	1	0	1	0	0	0	0	1	1	0	0	1	1
ENSG00000104147	OIP5	protein_coding	1	1	1	1	0	1	1	0	0	1	1	1	0	0	0	1
ENSG00000104177	MYEF2	protein_coding	0	0	0	1	0	0	0	0	0	0	0	0	0	0	1	0
ENSG00000104218	CSPP1	protein_coding	0	0	0	1	0	0	0	0	0	0	0	0	0	0	0	0
ENSG00000104290	FZD3	protein_coding	0	0	0	0	1	0	0	0	0	0	0	0	0	0	0	0
ENSG00000104312	RIPK2	protein_coding	0	0	0	0	1	1	0	0	0	0	0	0	0	1	0	0
ENSG00000104356	POP1	protein_coding	0	1	0	1	1	1	0	0	0	0	0	1	0	1	0	0
ENSG00000104381	GDAP1	protein_coding	0	0	0	1	0	1	0	0	0	1	0	1	0	0	0	0
ENSG00000104413	ESRP1	protein_coding	0	0	0	1	0	0	0	0	0	0	0	0	0	0	0	0
ENSG00000104427	ZC2HC1A	protein_coding	0	0	0	1	0	0	0	0	0	0	0	0	0	0	0	0
ENSG00000104447	TRPS1	protein_coding	0	0	0	0	0	0	0	0	0	0	0	1	0	0	0	0
ENSG00000104524	PYCR3	protein_coding	1	1	1	0	1	1	0	0	0	1	1	1	0	1	0	1
ENSG00000104549	SQLE	protein_coding	0	0	0	0	0	1	0	0	0	1	0	0	0	0	0	0
ENSG00000104723	TUSC3	protein_coding	0	0	0	1	0	0	0	0	0	0	0	0	0	0	1	0
ENSG00000104728	ARHGEF10	protein_coding	0	0	0	1	0	0	0	0	0	0	0	0	0	0	0	0
ENSG00000104738	MCM4	protein_coding	0	0	0	1	0	1	0	0	0	1	1	1	0	0	0	1
ENSG00000104814	MAP4K1	protein_coding	0	1	0	0	0	0	0	1	1	0	0	0	0	0	0	1
ENSG00000104835	SARS2	protein_coding	1	0	0	0	0	0	0	0	0	0	0	1	0	0	0	0
ENSG00000104856	RELB	protein_coding	0	0	0	1	0	0	0	1	0	0	0	0	0	0	0	0
ENSG00000104859	CLASRP	protein_coding	0	0	0	0	0	0	0	1	0	0	0	0	0	0	0	0
ENSG00000104866	PPP1R37	protein_coding	0	0	0	1	0	0	0	0	0	0	0	0	0	0	0	0
ENSG00000104880	ARHGEF18	protein_coding	0	0	0	1	0	0	0	0	0	0	0	0	0	0	0	0
ENSG00000104881	PPP1R13L	protein_coding	0	0	0	1	1	0	0	1	0	0	0	0	0	1	0	1
ENSG00000104889	RNASEH2A	protein_coding	0	0	0	1	0	1	0	0	1	1	0	0	0	0	0	0
ENSG00000104951	IL4I1	protein_coding	1	1	1	1	0	1	1	1	1	0	1	1	0	1	0	1
ENSG00000104953	TLE6	protein_coding	0	0	1	0	0	0	0	0	0	0	0	0	0	0	0	1
ENSG00000104973	MED25	protein_coding	0	0	0	1	0	0	0	0	0	0	0	0	0	0	0	0
ENSG00000105011	ASF1B	protein_coding	1	1	1	1	0	1	0	1	1	1	1	1	1	0	1	1
ENSG00000105048	TNNT1	protein_coding	1	1	1	0	0	0	0	0	0	0	1	1	0	0	0	1
ENSG00000105088	OLFM2	protein_coding	1	0	0	0	0	0	0	0	1	0	0	0	0	1	0	0
ENSG00000105131	EPHX3	protein_coding	0	0	0	1	0	1	0	0	0	0	1	1	0	0	0	0
ENSG00000105171	POP4	protein_coding	0	1	0	0	0	0	0	0	0	0	0	0	0	0	0	0
ENSG00000105173	CCNE1	protein_coding	1	1	1	1	1	1	1	0	0	0	1	1	0	1	0	1
ENSG00000105204	DYRK1B	protein_coding	0	0	0	1	0	0	0	0	0	0	0	0	0	0	0	0
ENSG00000105245	NUMBL	protein_coding	0	0	0	1	0	0	0	0	1	0	0	1	0	0	0	0
ENSG00000105270	CLIP3	protein_coding	0	0	0	1	0	0	0	0	0	0	0	0	0	0	1	0
ENSG00000105281	SLC1A5	protein_coding	0	0	0	1	0	0	0	0	0	0	0	0	0	0	1	0
ENSG00000105287	PRKD2	protein_coding	0	0	0	1	0	0	0	0	0	0	0	0	0	0	0	0
ENSG00000105327	BBC3	protein_coding	1	0	1	1	0	1	0	1	1	0	0	0	0	1	1	0
ENSG00000105357	MYH14	protein_coding	0	0	0	0	0	0	0	0	0	0	0	0	0	0	0	1
ENSG00000105443	CYTH2	protein_coding	0	0	0	1	0	0	0	0	0	0	0	0	0	0	0	0
ENSG00000105486	LIG1	protein_coding	0	1	0	1	0	1	0	1	1	1	0	1	0	0	0	1
ENSG00000105514	RAB3D	protein_coding	0	0	0	1	0	0	0	0	0	0	0	0	0	0	0	0
ENSG00000105523	FAM83E	protein_coding	0	0	1	0	0	0	0	0	0	0	0	0	0	0	0	1
ENSG00000105556	MIER2	protein_coding	0	0	0	1	0	0	0	0	0	0	0	0	0	0	0	0
ENSG00000105655	ISYNA1	protein_coding	0	0	0	1	0	0	0	0	0	0	0	0	0	0	0	0
ENSG00000105695	MAG	protein_coding	0	0	0	0	0	0	0	0	0	0	0	0	0	0	1	0
ENSG00000105707	HPN	protein_coding	0	1	1	0	0	0	0	0	0	0	0	0	0	0	0	0
ENSG00000105708	ZNF14	protein_coding	0	0	0	1	0	0	0	0	0	0	0	0	0	0	0	0
ENSG00000105738	SIPA1L3	protein_coding	0	0	0	1	0	0	0	0	0	1	0	0	0	0	0	1
ENSG00000105771	SMG9	protein_coding	0	0	0	1	0	0	0	0	0	1	0	0	0	0	0	0
ENSG00000105778	AVL9	protein_coding	0	0	0	0	0	0	0	0	0	0	1	0	0	0	0	0
ENSG00000105792	CFAP69	protein_coding	0	0	0	0	0	0	0	0	1	0	0	0	0	0	0	0
ENSG00000105821	DNAJC2	protein_coding	0	0	0	0	1	0	0	0	0	0	0	1	0	1	0	0
ENSG00000105865	DUS4L	protein_coding	0	0	0	0	1	0	0	0	0	0	1	1	0	0	0	0
ENSG00000105926	MPP6	protein_coding	0	0	0	0	1	0	0	0	1	0	1	1	1	1	0	0
ENSG00000105948	TTC26	protein_coding	0	0	0	1	1	0	0	0	0	0	0	0	0	1	0	0
ENSG00000105982	RNF32	protein_coding	0	0	0	0	1	0	0	0	0	0	0	0	0	1	0	0
ENSG00000106012	IQCE	protein_coding	0	0	0	1	0	0	0	0	0	1	0	0	0	0	0	0
ENSG00000106077	ABHD11	protein_coding	0	0	0	1	0	0	0	0	0	0	0	0	0	0	0	0
ENSG00000106144	CASP2	protein_coding	1	0	0	1	0	0	0	0	0	0	0	0	0	0	0	0
ENSG00000106246	PTCD1	protein_coding	0	0	0	0	0	0	0	0	0	0	0	1	0	0	0	0
ENSG00000106266	SNX8	protein_coding	0	0	0	0	0	1	0	0	0	0	0	0	0	0	0	0
ENSG00000106268	NUDT1	protein_coding	0	1	0	1	0	1	0	1	1	1	0	1	0	0	0	0
ENSG00000106278	PTPRZ1	protein_coding	0	0	0	0	0	0	0	0	0	0	0	1	0	0	0	0
ENSG00000106344	RBM28	protein_coding	0	0	0	0	1	0	0	0	0	0	0	0	0	1	0	0
ENSG00000106397	PLOD3	protein_coding	0	0	0	0	0	0	1	0	0	0	0	0	0	0	0	0
ENSG00000106399	RPA3	protein_coding	0	0	0	0	0	1	0	0	0	0	0	0	0	0	0	0
ENSG00000106462	EZH2	protein_coding	1	1	1	1	1	1	0	1	1	1	1	1	1	1	0	1
ENSG00000106477	CEP41	protein_coding	0	0	0	1	0	0	0	0	0	0	0	0	0	0	0	0
ENSG00000106484	MEST	protein_coding	1	0	0	0	0	1	1	0	0	0	0	0	0	0	0	0
ENSG00000106683	LIMK1	protein_coding	0	0	0	1	0	1	0	0	1	1	0	0	0	1	0	0
ENSG00000106976	DNM1	protein_coding	0	0	0	1	0	0	1	1	1	0	1	1	0	0	0	0
ENSG00000107130	NCS1	protein_coding	0	1	0	1	0	0	0	0	0	0	0	1	0	0	0	0
ENSG00000107201	DDX58	protein_coding	0	0	0	0	0	0	1	0	0	0	0	0	0	0	0	0
ENSG00000107371	EXOSC3	protein_coding	0	0	0	0	0	0	0	0	0	0	0	1	0	0	0	0
ENSG00000107815	TWNK	protein_coding	0	0	0	0	1	0	0	0	0	0	1	1	0	1	0	0
ENSG00000107816	LZTS2	protein_coding	0	0	0	1	0	0	0	0	0	0	0	0	0	0	0	0
ENSG00000107833	NPM3	protein_coding	0	0	0	0	0	1	0	0	0	0	0	0	0	0	0	0
ENSG00000108091	CCDC6	protein_coding	0	0	0	1	0	0	0	0	0	0	0	0	0	0	0	0
ENSG00000108106	UBE2S	protein_coding	0	1	1	1	1	1	0	0	0	1	1	1	0	0	0	1
ENSG00000108187	PBLD	protein_coding	0	0	0	0	0	0	0	0	0	0	1	0	0	0	0	0
ENSG00000108262	GIT1	protein_coding	0	0	0	1	0	0	0	0	0	0	0	0	0	0	0	0
ENSG00000108309	RUNDC3A	protein_coding	0	0	0	0	0	0	0	0	0	0	0	0	0	0	1	0
ENSG00000108468	CBX1	protein_coding	0	0	0	1	0	0	0	0	0	0	0	0	0	0	0	0
ENSG00000108479	GALK1	protein_coding	0	1	0	0	1	0	0	0	0	0	0	0	0	0	0	0
ENSG00000108515	ENO3	protein_coding	0	0	0	0	0	0	0	0	1	0	1	0	0	1	0	0
ENSG00000108641	B9D1	protein_coding	0	0	0	0	1	0	0	0	0	1	0	0	0	0	0	0
ENSG00000108786	HSD17B1	protein_coding	1	0	0	0	0	0	0	0	0	0	0	0	0	0	0	0
ENSG00000108830	RND2	protein_coding	0	0	0	0	0	0	0	0	1	0	0	1	0	0	0	0
ENSG00000108960	MMD	protein_coding	0	0	0	1	0	0	0	0	0	0	0	0	0	0	0	0
ENSG00000109065	NAT9	protein_coding	0	0	0	0	0	0	0	0	0	1	0	0	0	1	0	0
ENSG00000109066	TMEM104	protein_coding	0	1	0	0	0	0	0	0	0	0	0	0	0	0	0	1
ENSG00000109089	CDR2L	protein_coding	0	0	0	1	1	0	1	0	0	0	0	0	0	1	1	0
ENSG00000109103	UNC119	protein_coding	0	0	0	0	0	0	0	0	0	0	0	1	0	0	0	0
ENSG00000109113	RAB34	protein_coding	0	0	0	1	0	0	0	0	0	1	0	0	0	0	0	0
ENSG00000109265	KIAA1211	protein_coding	0	0	0	1	0	0	0	0	0	0	0	0	0	0	0	0
ENSG00000109501	WFS1	protein_coding	0	0	0	0	0	0	0	0	0	1	0	0	0	0	0	0
ENSG00000109586	GALNT7	protein_coding	0	0	0	1	0	0	0	0	0	0	1	1	0	0	1	0
ENSG00000109674	NEIL3	protein_coding	1	1	0	0	1	1	1	0	0	0	0	1	0	1	0	1
ENSG00000109685	NSD2	protein_coding	0	1	0	1	0	0	0	0	0	1	0	1	0	0	0	1
ENSG00000109736	MFSD10	protein_coding	0	0	0	1	0	0	0	0	0	1	0	0	0	0	0	0
ENSG00000109790	KLHL5	protein_coding	0	0	0	0	0	0	1	0	0	0	0	0	0	0	0	0
ENSG00000109805	NCAPG	protein_coding	1	1	1	1	1	1	1	0	0	1	1	1	0	0	0	1
ENSG00000109861	CTSC	protein_coding	0	0	0	1	0	0	0	0	0	0	0	0	0	0	0	0
ENSG00000109881	CCDC34	protein_coding	1	0	0	1	0	1	0	0	0	1	1	1	0	0	0	0
ENSG00000109956	B3GAT1	protein_coding	0	0	0	0	0	0	0	0	0	0	0	0	1	0	1	0
ENSG00000110031	LPXN	protein_coding	0	0	0	0	0	0	0	0	1	0	0	0	0	0	0	0
ENSG00000110171	TRIM3	protein_coding	0	0	1	0	0	0	0	0	0	0	0	0	0	0	0	0
ENSG00000110172	CHORDC1	protein_coding	0	0	0	0	0	0	0	0	0	0	0	1	0	0	0	0
ENSG00000110395	CBL	protein_coding	0	0	0	1	0	0	0	0	0	0	0	0	0	0	0	0
ENSG00000110400	NECTIN1	protein_coding	0	0	0	1	0	1	0	0	0	1	1	1	0	0	1	1
ENSG00000110455	ACCS	protein_coding	0	0	0	0	0	0	0	1	0	0	0	0	0	0	0	0
ENSG00000110492	MDK	protein_coding	0	0	0	1	0	0	0	0	0	1	0	0	0	0	0	0
ENSG00000110583	NAA40	protein_coding	1	0	0	1	0	0	0	0	0	1	0	1	0	0	0	1
ENSG00000110628	SLC22A18	protein_coding	0	0	1	0	0	0	0	0	0	0	1	0	0	0	0	1
ENSG00000110697	PITPNM1	protein_coding	0	0	0	1	0	0	0	0	0	0	0	0	0	0	0	0
ENSG00000110721	CHKA	protein_coding	0	0	0	0	0	0	0	0	0	1	0	0	0	0	0	0
ENSG00000110723	EXPH5	protein_coding	0	0	0	0	0	0	0	0	0	0	0	0	0	0	0	1
ENSG00000110811	P3H3	protein_coding	0	0	0	1	0	0	0	0	0	0	1	1	0	0	0	0
ENSG00000110844	PRPF40B	protein_coding	0	0	0	1	0	0	0	0	0	0	0	1	0	0	0	0
ENSG00000110851	PRDM4	protein_coding	0	0	0	1	0	0	0	0	0	0	0	0	0	0	0	0
ENSG00000110934	BIN2	protein_coding	0	1	0	0	0	0	0	1	0	0	0	0	0	0	0	0
ENSG00000111110	PPM1H	protein_coding	0	0	0	0	1	0	0	0	0	0	1	0	0	1	0	0
ENSG00000111196	MAGOHB	protein_coding	0	1	0	0	1	0	0	0	0	0	0	1	0	0	0	0
ENSG00000111199	TRPV4	protein_coding	0	1	0	0	0	1	0	0	0	0	0	1	0	0	0	1
ENSG00000111206	FOXM1	protein_coding	1	1	1	1	0	1	0	1	1	1	1	1	1	0	0	1
ENSG00000111247	RAD51AP1	protein_coding	1	1	1	1	1	1	1	1	1	1	1	1	0	0	0	1
ENSG00000111300	NAA25	protein_coding	0	0	0	0	1	0	0	0	0	0	0	0	0	0	0	0
ENSG00000111319	SCNN1A	protein_coding	0	0	0	1	0	0	0	0	0	0	0	0	0	0	0	0
ENSG00000111364	DDX55	protein_coding	0	0	0	0	1	0	0	0	0	0	0	0	0	1	0	0
ENSG00000111371	SLC38A1	protein_coding	0	0	0	1	0	0	0	0	0	1	0	0	0	0	0	0
ENSG00000111412	C12orf49	protein_coding	0	0	0	1	0	0	0	0	0	0	0	0	0	0	0	0
ENSG00000111445	RFC5	protein_coding	1	0	0	0	0	0	0	0	0	0	0	1	0	0	0	0
ENSG00000111581	NUP107	protein_coding	1	0	0	0	0	1	0	0	0	0	0	1	0	0	0	0
ENSG00000111602	TIMELESS	protein_coding	1	1	1	0	0	1	0	0	0	0	1	1	0	0	0	1
ENSG00000111665	CDCA3	protein_coding	1	1	1	1	1	1	1	0	0	1	1	1	0	1	0	1
ENSG00000111671	SPSB2	protein_coding	0	1	0	1	0	0	0	0	0	1	0	0	0	0	0	0
ENSG00000111674	ENO2	protein_coding	0	0	0	1	0	0	1	1	1	0	0	0	0	0	0	0
ENSG00000111696	NT5DC3	protein_coding	0	0	0	0	0	0	0	1	1	0	0	1	0	0	0	0
ENSG00000111752	PHC1	protein_coding	0	0	0	1	0	0	0	0	0	0	0	0	0	0	0	0
ENSG00000111785	RIC8B	protein_coding	0	0	0	1	0	0	0	0	0	0	0	0	0	0	0	0
ENSG00000112029	FBXO5	protein_coding	0	1	0	0	0	1	0	0	0	0	0	1	0	0	0	0
ENSG00000112118	MCM3	protein_coding	0	0	0	1	0	0	0	0	0	0	0	0	0	0	0	0
ENSG00000112130	RNF8	protein_coding	0	1	0	0	0	0	0	0	0	0	0	0	0	0	0	0
ENSG00000112208	BAG2	protein_coding	0	1	0	0	0	0	0	0	0	0	0	0	0	0	0	0
ENSG00000112242	E2F3	protein_coding	1	1	0	1	0	0	0	0	0	0	1	1	0	0	0	1
ENSG00000112290	WASF1	protein_coding	0	0	0	0	0	0	0	0	0	0	1	1	0	0	0	0
ENSG00000112312	GMNN	protein_coding	0	0	0	1	0	0	1	0	0	1	1	1	0	0	0	1
ENSG00000112655	PTK7	protein_coding	0	0	0	1	1	1	0	0	0	0	0	0	0	1	0	0
ENSG00000112699	GMDS	protein_coding	0	0	0	0	0	0	0	0	0	0	1	0	0	0	0	1
ENSG00000112715	VEGFA	protein_coding	0	0	0	0	0	0	0	0	0	0	0	0	0	1	0	0
ENSG00000112742	TTK	protein_coding	1	1	1	0	1	1	1	0	0	0	1	1	0	1	0	1
ENSG00000112812	PRSS16	protein_coding	1	0	0	1	0	0	0	0	0	0	0	0	0	0	0	0
ENSG00000112877	CEP72	protein_coding	1	1	0	1	1	1	1	0	0	1	1	1	0	1	0	1
ENSG00000112984	KIF20A	protein_coding	1	1	1	1	1	1	1	1	0	1	1	1	0	1	0	1
ENSG00000112996	MRPS30	protein_coding	0	0	0	0	0	0	0	0	0	0	0	1	0	0	0	0
ENSG00000113240	CLK4	protein_coding	0	0	0	0	0	0	0	1	0	0	0	0	0	0	0	0
ENSG00000113300	CNOT6	protein_coding	0	0	0	1	0	0	0	0	0	0	0	0	0	0	0	0
ENSG00000113356	POLR3G	protein_coding	0	1	0	0	1	1	0	0	0	0	0	1	0	0	0	0
ENSG00000113360	DROSHA	protein_coding	0	0	0	1	0	0	0	0	0	0	0	0	0	0	0	0
ENSG00000113368	LMNB1	protein_coding	1	1	1	1	0	1	0	1	1	1	1	1	0	0	0	1
ENSG00000113441	LNPEP	protein_coding	0	0	0	1	0	0	0	0	0	0	0	0	0	0	0	0
ENSG00000113460	BRIX1	protein_coding	0	0	0	0	1	1	0	0	0	0	1	1	0	0	0	0
ENSG00000113569	NUP155	protein_coding	0	0	0	0	1	0	0	0	0	0	1	1	0	0	0	0
ENSG00000113645	WWC1	protein_coding	0	0	0	1	0	0	0	0	0	0	0	0	0	0	0	1
ENSG00000113739	STC2	protein_coding	0	0	0	1	1	0	1	1	0	0	0	1	0	1	0	1
ENSG00000113758	DBN1	protein_coding	0	0	0	1	0	0	0	0	0	1	0	0	0	0	0	0
ENSG00000113790	EHHADH	protein_coding	0	0	0	0	0	0	0	0	0	0	0	1	0	0	0	0
ENSG00000113810	SMC4	protein_coding	0	1	1	1	0	0	0	0	0	1	0	1	0	0	0	1
ENSG00000113838	TBCCD1	protein_coding	0	0	0	0	0	0	0	0	0	0	0	1	0	0	0	0
ENSG00000113971	NPHP3	protein_coding	0	0	0	0	0	0	0	1	0	0	0	0	0	0	0	0
ENSG00000114021	NIT2	protein_coding	0	0	0	0	0	0	0	0	0	0	0	1	0	0	0	0
ENSG00000114054	PCCB	protein_coding	0	0	0	0	0	0	0	0	0	0	0	1	0	0	0	1
ENSG00000114120	SLC25A36	protein_coding	0	0	0	1	0	0	0	0	0	0	0	0	0	0	0	0
ENSG00000114268	PFKFB4	protein_coding	1	1	1	0	0	0	0	1	1	0	0	1	0	0	0	1
ENSG00000114346	ECT2	protein_coding	1	1	1	1	0	1	1	0	0	1	1	1	0	0	0	1
ENSG00000114405	C3orf14	protein_coding	0	0	0	1	0	0	0	0	0	0	0	0	0	0	0	0
ENSG00000114446	IFT57	protein_coding	0	0	0	1	0	0	0	0	0	0	0	0	0	0	0	0
ENSG00000114473	IQCG	protein_coding	0	1	0	0	0	0	1	0	0	0	0	0	0	0	0	0
ENSG00000114491	UMPS	protein_coding	0	0	0	0	0	0	0	0	0	0	0	1	0	0	0	0
ENSG00000114554	PLXNA1	protein_coding	0	0	0	1	1	0	0	0	0	1	0	0	0	1	0	0
ENSG00000114670	NEK11	protein_coding	0	0	0	1	0	0	0	0	0	0	0	0	0	0	0	0
ENSG00000114767	RRP9	protein_coding	0	0	0	0	0	1	0	0	0	0	0	0	0	0	0	0
ENSG00000114770	ABCC5	protein_coding	0	0	1	1	0	0	1	0	0	1	0	1	0	0	0	0
ENSG00000114805	PLCH1	protein_coding	0	1	0	0	0	0	0	0	1	0	0	0	0	0	0	0
ENSG00000114993	RTKN	protein_coding	1	0	0	0	0	0	0	0	0	0	0	0	0	0	0	0
ENSG00000115085	ZAP70	protein_coding	0	1	0	0	0	0	0	1	0	0	0	0	0	0	0	1
ENSG00000115129	TP53I3	protein_coding	0	0	0	1	0	0	0	0	0	1	0	0	0	0	0	0
ENSG00000115159	GPD2	protein_coding	0	0	0	1	0	0	0	0	0	0	0	0	0	0	0	0
ENSG00000115257	PCSK4	protein_coding	0	0	1	0	0	0	0	0	1	0	0	0	0	0	0	0
ENSG00000115271	GCA	protein_coding	0	0	0	1	0	0	0	0	0	0	0	0	0	0	0	0
ENSG00000115290	GRB14	protein_coding	0	1	0	0	0	1	0	0	0	0	1	0	0	0	0	1
ENSG00000115419	GLS	protein_coding	0	0	0	1	0	0	0	0	0	1	0	0	0	0	0	0
ENSG00000115568	ZNF142	protein_coding	0	0	0	1	0	0	0	0	0	0	0	0	0	0	0	0
ENSG00000115652	UXS1	protein_coding	0	0	0	1	0	0	0	0	0	0	0	0	0	0	0	0
ENSG00000115687	PASK	protein_coding	0	1	1	1	1	0	0	0	0	0	0	0	0	1	1	1
ENSG00000115762	PLEKHB2	protein_coding	0	0	0	1	0	0	0	0	0	0	0	0	0	0	0	0
ENSG00000115977	AAK1	protein_coding	0	0	0	1	0	0	0	0	0	0	0	0	0	0	0	0
ENSG00000116017	ARID3A	protein_coding	1	0	0	1	1	1	0	0	0	0	0	0	0	1	0	1
ENSG00000116062	MSH6	protein_coding	0	0	0	0	0	0	0	0	0	0	0	1	0	0	0	0
ENSG00000116128	BCL9	protein_coding	0	0	0	1	0	0	0	0	0	1	1	0	0	0	0	0
ENSG00000116141	MARK1	protein_coding	0	0	0	0	0	0	0	0	0	0	0	1	0	0	0	0
ENSG00000116161	CACYBP	protein_coding	0	0	0	0	0	0	0	0	0	1	0	0	0	0	0	0
ENSG00000116191	RALGPS2	protein_coding	0	0	0	0	0	0	0	0	0	0	1	1	0	0	0	0
ENSG00000116337	AMPD2	protein_coding	0	0	0	0	1	0	0	0	0	0	0	0	0	1	0	0
ENSG00000116580	GON4L	protein_coding	0	0	0	1	0	0	0	0	0	0	0	0	0	0	0	0
ENSG00000116584	ARHGEF2	protein_coding	0	0	0	1	0	0	0	0	0	1	0	0	0	0	0	0
ENSG00000116670	MAD2L2	protein_coding	0	0	0	0	1	0	0	0	0	0	0	0	0	1	1	0
ENSG00000116761	CTH	protein_coding	0	0	0	0	0	0	0	0	0	0	1	0	0	0	0	0
ENSG00000116815	CD58	protein_coding	0	0	0	1	0	0	0	0	0	0	0	0	0	0	0	0
ENSG00000116830	TTF2	protein_coding	0	0	0	1	0	0	0	0	0	0	0	1	0	0	0	1
ENSG00000116852	KIF21B	protein_coding	0	0	0	0	1	1	0	0	0	0	0	0	0	1	0	0
ENSG00000116885	OSCP1	protein_coding	0	0	0	1	0	0	0	0	0	0	0	0	0	0	0	0
ENSG00000117020	AKT3	protein_coding	0	0	0	1	0	0	0	0	0	0	0	0	0	0	0	0
ENSG00000117122	MFAP2	protein_coding	0	1	1	1	1	1	1	0	0	0	1	1	0	1	1	0
ENSG00000117139	KDM5B	protein_coding	0	0	0	1	0	0	0	0	0	0	0	0	0	0	0	0
ENSG00000117155	SSX2IP	protein_coding	0	1	1	0	0	0	0	0	0	0	0	1	0	0	0	0
ENSG00000117266	CDK18	protein_coding	0	1	0	0	0	0	0	0	0	0	0	0	0	0	0	0
ENSG00000117308	GALE	protein_coding	0	1	1	0	0	0	0	0	0	0	0	0	0	0	1	1
ENSG00000117385	P3H1	protein_coding	0	1	0	0	1	0	1	1	0	0	0	0	0	1	0	0
ENSG00000117394	SLC2A1	protein_coding	0	0	0	1	0	0	0	0	0	0	1	1	0	0	0	0
ENSG00000117399	CDC20	protein_coding	1	1	1	1	0	1	0	1	1	1	1	1	1	0	0	1
ENSG00000117593	DARS2	protein_coding	1	0	0	0	0	0	0	0	0	0	0	0	0	0	0	1
ENSG00000117597	UTP25	protein_coding	0	0	0	0	0	0	0	0	0	0	1	1	0	0	0	0
ENSG00000117616	RSRP1	protein_coding	0	0	0	0	0	0	0	1	0	0	0	0	0	0	0	0
ENSG00000117632	STMN1	protein_coding	0	0	0	1	0	0	0	0	0	1	0	0	0	0	0	0
ENSG00000117650	NEK2	protein_coding	1	1	1	1	1	1	1	0	0	1	1	1	0	1	0	1
ENSG00000117724	CENPF	protein_coding	1	1	1	1	1	1	1	0	0	1	1	1	0	1	0	1
ENSG00000117877	CD3EAP	protein_coding	1	1	0	0	1	1	0	0	0	0	1	1	0	1	0	1
ENSG00000117906	RCN2	protein_coding	0	0	0	1	0	0	0	0	0	0	0	0	0	0	0	0
ENSG00000118162	KPTN	protein_coding	1	0	0	0	0	0	0	0	0	0	0	0	0	0	0	1
ENSG00000118193	KIF14	protein_coding	1	1	1	0	1	1	1	0	0	0	1	1	0	1	0	1
ENSG00000118200	CAMSAP2	protein_coding	0	0	0	1	0	0	0	0	0	0	0	0	0	0	0	0
ENSG00000118242	MREG	protein_coding	0	0	0	0	0	1	0	0	0	0	0	0	0	0	1	1
ENSG00000118263	KLF7	protein_coding	0	0	0	0	0	0	1	0	0	0	0	0	0	0	0	0
ENSG00000118369	USP35	protein_coding	0	0	1	0	0	0	0	0	0	0	0	0	0	0	0	0
ENSG00000118402	ELOVL4	protein_coding	0	1	0	0	0	0	0	0	0	0	0	1	0	0	0	0
ENSG00000118420	UBE3D	protein_coding	0	0	0	0	1	0	0	0	0	0	0	0	0	1	0	0
ENSG00000118655	DCLRE1B	protein_coding	0	1	0	0	0	1	0	0	0	0	0	0	0	0	0	0
ENSG00000118707	TGIF2	protein_coding	0	0	0	0	1	0	0	0	0	0	0	0	0	1	0	0
ENSG00000118939	UCHL3	protein_coding	0	1	0	0	0	1	0	0	0	0	0	1	0	0	0	1
ENSG00000118965	WDR35	protein_coding	0	0	0	1	0	0	0	0	0	0	0	0	0	0	0	0
ENSG00000119280	C1orf198	protein_coding	0	0	0	1	0	0	0	0	0	1	0	0	0	0	0	0
ENSG00000119285	HEATR1	protein_coding	0	0	0	1	1	0	0	0	0	0	1	1	0	1	0	0
ENSG00000119514	GALNT12	protein_coding	0	0	0	1	0	0	0	0	1	0	0	0	0	0	0	1
ENSG00000119640	ACYP1	protein_coding	1	0	0	1	0	0	0	0	0	1	0	0	0	0	0	0
ENSG00000119661	DNAL1	protein_coding	0	0	0	1	0	0	0	0	0	0	0	0	0	0	0	0
ENSG00000119772	DNMT3A	protein_coding	0	1	0	1	0	0	0	0	0	1	0	1	0	0	0	0
ENSG00000119888	EPCAM	protein_coding	0	0	0	1	0	0	0	0	0	0	0	0	0	0	0	0
ENSG00000119969	HELLS	protein_coding	1	1	1	1	1	1	1	0	0	0	1	1	0	1	0	1
ENSG00000120055	C10orf95	protein_coding	0	0	0	0	0	0	0	0	0	0	0	0	1	0	1	0
ENSG00000120158	RCL1	protein_coding	0	0	0	0	1	0	0	0	0	0	0	0	0	1	0	0
ENSG00000120162	MOB3B	protein_coding	0	0	0	1	0	0	1	0	0	0	0	0	0	0	0	0
ENSG00000120217	CD274	protein_coding	1	1	0	0	0	1	1	0	1	0	0	0	0	0	0	0
ENSG00000120254	MTHFD1L	protein_coding	1	1	0	1	1	1	1	0	1	1	0	0	0	1	1	0
ENSG00000120334	CENPL	protein_coding	1	1	1	1	0	1	1	0	0	0	1	1	0	0	0	1
ENSG00000120526	NUDCD1	protein_coding	0	0	0	0	1	0	0	0	0	0	0	0	0	1	0	0
ENSG00000120539	MASTL	protein_coding	0	1	0	0	0	1	0	0	0	0	0	1	0	0	0	1
ENSG00000120647	CCDC77	protein_coding	0	1	0	0	0	0	0	0	0	0	0	1	0	0	0	0
ENSG00000120685	PROSER1	protein_coding	0	0	0	0	0	0	0	0	0	0	0	0	0	0	0	1
ENSG00000120756	PLS1	protein_coding	0	0	0	0	0	0	0	0	0	0	0	0	0	0	0	1
ENSG00000121005	CRISPLD1	protein_coding	0	0	0	0	0	0	0	0	0	0	0	1	0	0	0	0
ENSG00000121039	RDH10	protein_coding	0	0	0	0	0	0	0	0	0	0	0	0	0	0	0	1
ENSG00000121152	NCAPH	protein_coding	1	1	1	1	1	1	1	0	0	1	1	1	0	1	0	1
ENSG00000121210	TMEM131L	protein_coding	0	0	0	0	0	0	0	1	0	0	0	0	0	0	0	0
ENSG00000121211	MND1	protein_coding	1	1	1	1	1	1	1	0	0	1	1	1	0	1	0	1
ENSG00000121289	CEP89	protein_coding	0	0	0	1	0	0	0	0	0	0	0	0	0	0	0	0
ENSG00000121578	B4GALT4	protein_coding	0	0	0	1	0	0	0	0	0	0	1	1	0	0	0	0
ENSG00000121864	ZNF639	protein_coding	0	0	0	0	0	0	0	0	0	0	0	1	0	0	0	0
ENSG00000122417	ODF2L	protein_coding	0	0	0	1	0	0	0	0	0	0	0	0	0	0	0	0
ENSG00000122483	CCDC18	protein_coding	1	1	0	0	0	0	0	0	0	0	0	0	0	0	0	1
ENSG00000122515	ZMIZ2	protein_coding	0	0	0	1	0	0	0	0	0	0	0	0	0	0	0	0
ENSG00000122643	NT5C3A	protein_coding	0	0	0	1	0	0	0	0	0	0	0	0	0	0	0	0
ENSG00000122644	ARL4A	protein_coding	0	0	0	0	0	0	0	1	0	0	0	0	0	0	0	0
ENSG00000122674	CCZ1	protein_coding	0	0	0	0	0	0	0	0	1	0	0	0	0	0	0	0
ENSG00000122678	POLM	protein_coding	0	0	0	0	0	0	0	0	0	0	0	0	0	1	0	0
ENSG00000122952	ZWINT	protein_coding	1	1	1	1	0	0	0	0	0	1	1	1	0	0	0	1
ENSG00000122966	CIT	protein_coding	1	1	1	1	1	0	0	0	0	0	1	0	0	0	0	1
ENSG00000122970	IFT81	protein_coding	0	0	0	1	0	0	0	0	0	0	0	0	0	0	0	0
ENSG00000122986	HVCN1	protein_coding	0	0	0	0	0	0	0	1	0	0	0	0	0	0	0	0
ENSG00000123094	RASSF8	protein_coding	0	0	0	1	0	0	0	0	0	0	0	0	0	0	0	0
ENSG00000123136	DDX39A	protein_coding	0	0	0	1	0	0	0	0	0	1	0	0	0	0	0	0
ENSG00000123213	NLN	protein_coding	0	0	0	0	0	0	0	0	0	0	1	1	0	0	0	0
ENSG00000123219	CENPK	protein_coding	1	1	1	1	1	1	1	0	0	0	1	1	0	0	0	1
ENSG00000123329	ARHGAP9	protein_coding	0	0	0	0	0	0	0	1	1	0	0	0	0	0	0	0
ENSG00000123352	SPATS2	protein_coding	0	0	0	1	0	0	0	0	0	1	1	1	0	0	0	1
ENSG00000123374	CDK2	protein_coding	0	0	0	0	0	1	0	0	0	0	0	0	0	0	0	0
ENSG00000123473	STIL	protein_coding	1	1	1	1	1	1	1	0	0	0	1	1	1	1	0	1
ENSG00000123485	HJURP	protein_coding	1	1	1	1	1	1	1	0	0	1	1	1	0	1	0	1
ENSG00000123600	METTL8	protein_coding	0	0	0	0	0	0	0	0	0	0	0	1	0	0	0	0
ENSG00000123609	NMI	protein_coding	0	0	0	0	0	0	0	1	0	0	0	0	0	0	0	0
ENSG00000123643	SLC36A1	protein_coding	0	0	0	1	0	0	0	0	0	1	0	0	0	0	0	0
ENSG00000123810	B9D2	protein_coding	0	0	0	1	0	0	0	0	0	0	0	0	0	0	0	0
ENSG00000123836	PFKFB2	protein_coding	0	0	0	1	0	0	0	0	0	1	0	0	0	0	0	1
ENSG00000123908	AGO2	protein_coding	0	0	0	1	0	0	0	0	0	1	0	0	0	0	0	0
ENSG00000124116	WFDC3	protein_coding	0	0	0	0	0	0	0	0	0	0	1	0	0	0	0	0
ENSG00000124120	TTPAL	protein_coding	0	0	0	0	0	0	0	0	0	0	0	1	0	0	0	0
ENSG00000124217	MOCS3	protein_coding	0	0	0	0	0	0	0	0	0	0	0	0	0	1	0	0
ENSG00000124224	PPP4R1L	transcribed_unprocessed_pseudogene	0	0	0	0	0	0	0	1	0	0	0	0	0	0	0	0
ENSG00000124225	PMEPA1	protein_coding	0	0	0	1	0	0	1	0	0	0	0	0	0	0	0	0
ENSG00000124243	BCAS4	protein_coding	0	0	1	1	0	0	1	0	0	0	0	0	0	0	0	0
ENSG00000124571	XPO5	protein_coding	0	0	0	0	0	0	0	0	0	0	1	1	0	1	0	0
ENSG00000124574	ABCC10	protein_coding	0	0	0	1	0	0	0	0	0	1	0	0	0	1	0	0
ENSG00000124588	NQO2	protein_coding	0	0	0	0	1	0	0	0	0	0	0	0	0	0	0	0
ENSG00000124635	HIST1H2BJ	protein_coding	1	1	1	1	0	1	1	0	0	1	1	1	0	0	0	1
ENSG00000124749	COL21A1	protein_coding	0	0	0	0	0	0	0	1	0	0	0	0	0	0	0	0
ENSG00000124787	RPP40	protein_coding	0	1	0	0	1	0	0	0	0	0	1	1	0	1	0	0
ENSG00000124802	EEF1E1	protein_coding	0	0	0	1	1	0	0	0	0	0	0	0	0	0	0	0
ENSG00000125249	RAP2A	protein_coding	0	0	0	0	0	0	0	0	0	1	0	0	0	0	0	0
ENSG00000125319	C17orf53	protein_coding	1	1	0	1	1	1	1	0	0	0	1	1	0	1	0	1
ENSG00000125351	UPF3B	protein_coding	0	0	0	0	0	0	0	0	0	0	0	1	0	0	0	0
ENSG00000125434	SLC25A35	protein_coding	0	0	0	1	0	0	0	0	0	0	0	0	0	0	0	1
ENSG00000125454	SLC25A19	protein_coding	0	1	0	0	0	0	0	0	0	0	0	0	0	0	0	0
ENSG00000125459	MSTO1	protein_coding	0	0	0	1	0	0	0	0	0	1	1	1	0	0	0	0
ENSG00000125508	SRMS	protein_coding	1	0	1	0	1	0	0	0	0	0	0	0	1	1	0	0
ENSG00000125630	POLR1B	protein_coding	0	0	0	0	1	0	0	0	0	0	0	0	0	1	0	0
ENSG00000125733	TRIP10	protein_coding	0	0	0	1	0	0	0	0	0	0	0	0	0	0	0	0
ENSG00000125744	RTN2	protein_coding	0	0	0	1	0	1	0	0	0	1	0	0	0	0	1	0
ENSG00000125746	EML2	protein_coding	0	0	0	1	0	0	0	0	0	0	0	0	0	0	0	0
ENSG00000125775	SDCBP2	protein_coding	0	1	0	1	0	0	0	0	0	0	1	1	0	0	0	1
ENSG00000125821	DTD1	protein_coding	0	0	0	1	0	0	0	0	0	0	0	0	0	0	0	0
ENSG00000125841	NRSN2	protein_coding	0	0	0	1	0	0	0	0	0	1	0	0	0	0	0	0
ENSG00000125885	MCM8	protein_coding	0	0	0	1	1	1	1	0	0	0	1	1	0	0	0	1
ENSG00000125910	S1PR4	protein_coding	0	1	0	0	0	0	0	1	0	0	0	0	0	0	0	0
ENSG00000125967	NECAB3	protein_coding	0	0	0	0	0	0	0	0	0	1	0	0	0	0	0	0
ENSG00000126001	CEP250	protein_coding	0	0	0	1	0	0	0	0	0	1	0	1	0	1	0	0
ENSG00000126016	AMOT	protein_coding	0	0	0	0	0	0	0	0	0	0	0	0	0	0	1	0
ENSG00000126215	XRCC3	protein_coding	1	0	0	0	0	0	1	0	1	0	0	1	0	1	0	0
ENSG00000126217	MCF2L	protein_coding	0	0	0	0	0	0	0	1	0	0	0	0	0	0	0	0
ENSG00000126249	PDCD2L	protein_coding	0	1	0	0	1	1	0	0	0	0	1	1	0	1	0	0
ENSG00000126351	THRA	protein_coding	0	0	0	1	0	0	0	0	0	0	0	0	0	0	0	0
ENSG00000126453	BCL2L12	protein_coding	0	1	1	0	0	1	0	0	0	0	0	1	0	0	0	0
ENSG00000126464	PRR12	protein_coding	0	0	0	1	0	0	0	0	0	0	0	0	0	0	0	0
ENSG00000126746	ZNF384	protein_coding	0	0	0	1	0	0	0	0	0	0	0	0	0	0	0	0
ENSG00000126787	DLGAP5	protein_coding	1	1	1	1	1	1	1	0	0	1	1	1	0	0	0	1
ENSG00000126790	L3HYPDH	protein_coding	0	0	0	0	0	0	1	0	0	0	0	0	0	0	0	0
ENSG00000126878	AIF1L	protein_coding	0	0	0	0	0	0	0	0	0	1	0	0	0	0	0	0
ENSG00000126903	SLC10A3	protein_coding	0	0	0	1	0	0	0	0	0	0	0	0	0	0	0	0
ENSG00000126953	TIMM8A	protein_coding	0	1	0	0	0	0	0	0	0	0	1	1	0	0	0	0
ENSG00000127080	IPPK	protein_coding	0	0	0	0	0	0	0	0	0	0	0	1	0	0	0	0
ENSG00000127152	BCL11B	protein_coding	0	1	0	0	0	0	0	0	0	0	0	1	0	0	0	0
ENSG00000127191	TRAF2	protein_coding	0	0	0	1	0	0	0	1	1	1	0	0	0	0	0	0
ENSG00000127328	RAB3IP	protein_coding	1	0	0	1	0	0	0	0	0	0	0	0	0	0	0	1
ENSG00000127334	DYRK2	protein_coding	0	0	0	1	0	0	0	0	1	0	0	0	0	0	0	0
ENSG00000127399	LRRC61	protein_coding	1	1	0	0	0	0	0	0	0	0	0	0	0	0	0	0
ENSG00000127423	AUNIP	protein_coding	1	1	1	0	1	1	1	0	0	0	0	1	0	1	0	1
ENSG00000127554	GFER	protein_coding	0	0	1	0	0	0	0	0	0	0	0	0	0	0	0	0
ENSG00000127564	PKMYT1	protein_coding	1	1	1	1	1	1	1	0	0	0	1	1	0	1	0	1
ENSG00000127580	WDR24	protein_coding	0	0	1	0	0	0	0	0	0	0	0	0	0	1	0	0
ENSG00000127586	CHTF18	protein_coding	1	1	1	1	1	1	1	1	1	1	1	1	1	1	0	1
ENSG00000127616	SMARCA4	protein_coding	0	0	0	1	0	0	0	0	0	0	0	0	0	0	0	0
ENSG00000127774	EMC6	protein_coding	0	1	0	0	0	0	0	0	0	0	0	0	0	0	0	0
ENSG00000127922	SEM1	protein_coding	0	0	0	0	0	1	0	0	1	0	0	1	0	0	0	0
ENSG00000127957	PMS2P3	transcribed_unprocessed_pseudogene	0	0	0	0	0	0	0	0	0	0	0	0	0	1	0	0
ENSG00000127989	MTERF1	protein_coding	0	0	0	0	0	0	0	0	0	0	0	1	0	0	0	0
ENSG00000128011	LRFN1	protein_coding	0	1	1	1	0	0	0	0	0	0	0	1	1	0	0	0
ENSG00000128039	SRD5A3	protein_coding	0	0	0	0	0	0	0	0	0	0	0	0	0	0	0	1
ENSG00000128045	RASL11B	protein_coding	1	1	1	0	0	0	1	0	0	0	0	1	0	0	0	0
ENSG00000128059	PPAT	protein_coding	0	1	0	0	1	0	0	0	0	0	1	1	0	1	0	0
ENSG00000128203	ASPHD2	protein_coding	0	1	1	1	0	0	0	0	0	0	1	1	0	0	0	0
ENSG00000128487	SPECC1	protein_coding	1	0	0	1	0	0	0	0	0	0	0	0	0	0	1	0
ENSG00000128534	LSM8	protein_coding	0	0	0	0	0	0	0	0	1	0	0	0	0	0	0	0
ENSG00000128563	PRKRIP1	protein_coding	0	0	0	1	0	0	0	0	0	0	0	0	0	0	0	0
ENSG00000128567	PODXL	protein_coding	0	0	0	1	0	0	0	0	0	1	0	0	0	0	0	0
ENSG00000128578	STRIP2	protein_coding	0	0	0	0	1	1	0	0	0	0	1	0	0	1	0	0
ENSG00000128656	CHN1	protein_coding	0	0	0	0	0	0	1	0	0	0	0	0	0	0	0	0
ENSG00000128833	MYO5C	protein_coding	0	0	0	1	0	0	0	0	0	0	0	0	0	0	0	0
ENSG00000128923	MINDY2	protein_coding	0	0	0	1	0	0	0	0	0	0	0	0	0	0	0	0
ENSG00000128944	KNSTRN	protein_coding	1	1	1	0	1	0	1	0	0	0	1	1	0	0	0	1
ENSG00000128965	CHAC1	protein_coding	1	1	0	0	1	0	0	0	0	0	0	1	0	1	0	1
ENSG00000129173	E2F8	protein_coding	1	1	1	0	0	0	0	0	0	0	1	1	0	0	0	1
ENSG00000129194	SOX15	protein_coding	0	0	0	0	0	0	0	0	0	0	0	1	0	0	0	0
ENSG00000129195	PIMREG	protein_coding	1	1	1	1	1	1	1	0	0	0	1	1	0	0	0	1
ENSG00000129219	PLD2	protein_coding	0	0	0	0	0	0	0	0	1	0	0	0	0	0	0	0
ENSG00000129353	SLC44A2	protein_coding	0	0	0	1	0	0	0	0	0	0	0	0	0	0	0	0
ENSG00000129354	AP1M2	protein_coding	0	0	0	1	0	0	0	0	0	0	0	0	0	0	0	0
ENSG00000129355	CDKN2D	protein_coding	0	1	1	1	0	0	0	0	0	0	0	0	0	0	0	0
ENSG00000129455	KLK8	protein_coding	0	1	0	0	0	0	0	0	0	0	0	1	0	0	0	0
ENSG00000129474	AJUBA	protein_coding	1	0	0	0	1	1	0	0	0	0	0	0	0	1	0	0
ENSG00000129521	EGLN3	protein_coding	0	1	1	1	0	0	1	1	1	0	1	1	0	0	0	1
ENSG00000129534	MIS18BP1	protein_coding	0	0	0	1	0	0	0	0	0	0	0	0	0	0	0	0
ENSG00000129646	QRICH2	protein_coding	0	1	0	0	0	0	0	0	0	0	0	0	1	0	0	0
ENSG00000129667	RHBDF2	protein_coding	1	1	0	1	1	1	0	1	1	1	0	0	0	1	0	1
ENSG00000129680	MAP7D3	protein_coding	0	0	0	0	0	0	0	0	1	0	0	0	0	0	0	0
ENSG00000129810	SGO1	protein_coding	1	1	1	0	1	1	1	0	0	0	1	1	0	1	0	1
ENSG00000129932	DOHH	protein_coding	0	1	0	0	0	0	0	0	0	0	0	0	0	0	0	0
ENSG00000129946	SHC2	protein_coding	0	0	0	0	0	0	0	1	1	0	0	0	0	0	0	0
ENSG00000129951	PLPPR3	protein_coding	0	0	1	0	0	0	0	0	0	0	0	0	0	0	0	0
ENSG00000129991	TNNI3	protein_coding	0	0	0	0	0	0	0	0	0	0	0	0	0	0	0	1
ENSG00000130005	GAMT	protein_coding	0	0	0	0	0	0	0	0	0	0	1	1	0	0	0	0
ENSG00000130158	DOCK6	protein_coding	0	0	0	0	0	0	0	1	0	0	0	0	0	1	0	0
ENSG00000130270	ATP8B3	protein_coding	0	0	0	0	0	0	0	0	1	0	0	0	0	0	0	0
ENSG00000130294	KIF1A	protein_coding	0	0	0	0	0	0	0	0	0	0	0	0	0	0	0	1
ENSG00000130299	GTPBP3	protein_coding	1	1	0	0	0	0	0	0	0	0	0	1	0	1	0	0
ENSG00000130305	NSUN5	protein_coding	0	0	0	0	0	1	0	0	0	0	0	0	0	0	0	0
ENSG00000130508	PXDN	protein_coding	0	0	0	0	0	0	1	1	1	0	0	0	0	0	1	0
ENSG00000130513	GDF15	protein_coding	0	0	1	0	0	0	0	0	0	0	0	0	0	0	1	1
ENSG00000130540	SULT4A1	protein_coding	0	1	0	0	0	0	0	0	0	0	0	0	0	0	0	1
ENSG00000130545	CRB3	protein_coding	0	1	1	0	0	0	0	0	0	0	0	0	0	0	0	0
ENSG00000130589	HELZ2	protein_coding	0	1	1	0	0	0	1	0	0	0	0	0	0	1	0	0
ENSG00000130600	H19	lncRNA	0	0	0	0	1	1	0	0	0	0	1	1	0	1	0	0
ENSG00000130684	ZNF337	protein_coding	0	0	0	1	0	0	0	1	1	0	0	0	0	0	0	0
ENSG00000130695	CEP85	protein_coding	1	1	1	0	0	0	0	0	0	0	1	1	0	0	0	1
ENSG00000130699	TAF4	protein_coding	0	0	0	0	0	0	0	0	0	0	0	0	0	1	0	0
ENSG00000130702	LAMA5	protein_coding	0	0	0	1	0	0	0	0	0	0	0	0	0	0	0	0
ENSG00000130713	EXOSC2	protein_coding	0	0	0	0	1	0	0	0	0	0	0	1	0	1	0	0
ENSG00000130748	TMEM160	protein_coding	0	1	1	0	0	0	0	0	0	0	0	0	0	0	0	0
ENSG00000130758	MAP3K10	protein_coding	0	0	0	1	0	0	0	0	0	0	0	0	0	1	0	0
ENSG00000130762	ARHGEF16	protein_coding	0	0	1	1	0	0	0	0	0	1	1	1	0	0	0	1
ENSG00000130775	THEMIS2	protein_coding	0	1	0	0	0	0	0	1	1	0	0	0	0	0	0	1
ENSG00000130787	HIP1R	protein_coding	0	0	0	1	0	0	0	0	0	0	0	0	0	0	0	0
ENSG00000130810	PPAN	protein_coding	0	1	0	0	0	0	0	0	0	0	0	1	0	0	0	0
ENSG00000130816	DNMT1	protein_coding	0	0	0	1	0	0	0	0	0	1	0	0	0	0	0	0
ENSG00000130818	ZNF426	protein_coding	0	0	0	1	0	0	0	0	0	0	0	0	0	0	0	0
ENSG00000130827	PLXNA3	protein_coding	0	1	1	1	1	0	0	1	1	1	1	0	0	1	1	0
ENSG00000131037	EPS8L1	protein_coding	0	0	1	1	0	0	0	0	0	0	1	0	0	0	0	0
ENSG00000131055	COX4I2	protein_coding	0	0	0	0	0	0	0	1	0	1	0	0	0	0	1	0
ENSG00000131061	ZNF341	protein_coding	0	0	0	0	0	0	0	0	0	1	0	0	0	0	0	0
ENSG00000131153	GINS2	protein_coding	1	1	1	1	0	1	1	1	1	1	1	1	0	0	1	1
ENSG00000131351	HAUS8	protein_coding	0	1	0	0	0	0	1	0	0	0	0	1	0	0	0	1
ENSG00000131389	SLC6A6	protein_coding	1	0	0	1	1	0	0	0	0	0	0	0	0	1	0	0
ENSG00000131401	NAPSB	transcribed_unprocessed_pseudogene	0	0	0	0	0	0	0	1	1	0	0	0	0	0	0	0
ENSG00000131437	KIF3A	protein_coding	0	0	0	1	0	0	0	0	0	0	0	0	0	0	0	0
ENSG00000131470	PSMC3IP	protein_coding	0	1	0	1	0	0	1	0	0	0	0	1	0	0	0	0
ENSG00000131591	C1orf159	protein_coding	1	1	0	0	0	0	0	0	0	0	0	0	0	1	0	1
ENSG00000131626	PPFIA1	protein_coding	0	0	0	0	0	0	1	0	0	0	0	0	0	0	0	0
ENSG00000131650	KREMEN2	protein_coding	0	0	0	0	0	0	1	0	0	0	0	1	0	0	0	0
ENSG00000131697	NPHP4	protein_coding	0	0	0	0	0	0	0	0	0	0	0	0	0	1	0	0
ENSG00000131711	MAP1B	protein_coding	0	0	0	1	0	0	0	0	0	0	0	1	0	0	0	0
ENSG00000131747	TOP2A	protein_coding	1	1	1	1	0	0	0	1	1	1	1	1	1	0	0	1
ENSG00000131773	KHDRBS3	protein_coding	0	1	0	0	0	0	0	0	0	0	0	0	0	0	0	0
ENSG00000131788	PIAS3	protein_coding	0	0	0	1	0	0	0	0	0	0	0	0	0	0	0	0
ENSG00000131797	CLUHP3	transcribed_unprocessed_pseudogene	0	0	0	0	0	0	0	0	0	0	0	0	0	1	0	0
ENSG00000131899	LLGL1	protein_coding	0	0	0	1	0	0	0	0	0	0	0	0	0	0	0	0
ENSG00000131944	FAAP24	protein_coding	1	1	1	1	0	1	1	0	1	1	1	1	0	0	0	1
ENSG00000132003	ZSWIM4	protein_coding	0	1	0	1	1	1	0	0	0	0	0	0	0	1	0	1
ENSG00000132004	FBXW9	protein_coding	1	0	0	1	0	0	0	0	0	0	0	0	0	1	0	1
ENSG00000132196	HSD17B7	protein_coding	0	0	1	0	0	0	0	1	0	0	0	0	0	0	0	0
ENSG00000132423	COQ3	protein_coding	0	0	0	0	0	0	0	0	0	0	0	1	0	0	0	0
ENSG00000132436	FIGNL1	protein_coding	1	0	0	0	1	1	0	0	0	1	1	1	0	0	0	0
ENSG00000132522	GPS2	protein_coding	0	0	0	0	0	0	0	1	1	0	0	0	0	0	0	0
ENSG00000132535	DLG4	protein_coding	0	0	0	0	0	0	0	0	0	0	0	0	0	0	1	0
ENSG00000132563	REEP2	protein_coding	0	0	0	0	0	0	0	0	0	0	0	0	0	0	1	0
ENSG00000132623	ANKEF1	protein_coding	1	0	0	0	0	0	0	0	0	0	0	1	0	0	0	0
ENSG00000132680	KHDC4	protein_coding	1	0	0	1	0	0	0	0	0	1	1	1	0	1	0	0
ENSG00000132694	ARHGEF11	protein_coding	0	0	0	0	0	0	0	0	0	1	0	0	0	0	0	0
ENSG00000132718	SYT11	protein_coding	0	0	0	1	0	0	0	0	0	0	0	0	0	0	0	0
ENSG00000132749	TESMIN	protein_coding	0	0	1	1	0	1	0	0	0	0	0	1	0	1	0	1
ENSG00000132763	MMACHC	protein_coding	0	0	0	0	0	0	0	0	0	0	1	1	0	0	0	0
ENSG00000132781	MUTYH	protein_coding	0	1	0	0	0	0	0	0	0	0	0	0	0	0	0	0
ENSG00000132879	FBXO44	protein_coding	0	0	0	0	0	0	0	0	0	0	0	0	0	1	0	0
ENSG00000132952	USPL1	protein_coding	0	0	0	0	0	0	0	0	0	0	0	0	0	1	0	0
ENSG00000132953	XPO4	protein_coding	0	0	0	0	1	0	0	0	0	0	0	0	0	0	0	0
ENSG00000132964	CDK8	protein_coding	0	1	0	0	0	0	0	0	0	0	0	0	0	0	0	0
ENSG00000133026	MYH10	protein_coding	0	0	0	0	0	0	1	0	0	0	0	0	0	0	0	0
ENSG00000133059	DSTYK	protein_coding	0	0	0	1	0	0	0	0	0	1	0	0	0	0	0	0
ENSG00000133065	SLC41A1	protein_coding	0	0	0	1	0	0	0	0	0	0	0	0	0	0	0	0
ENSG00000133119	RFC3	protein_coding	1	0	0	0	1	1	0	0	0	1	0	1	0	0	0	1
ENSG00000133134	BEX2	protein_coding	0	0	0	1	0	0	0	0	0	1	0	0	0	0	0	0
ENSG00000133247	KMT5C	protein_coding	1	0	1	1	0	0	0	1	1	1	0	1	0	1	0	0
ENSG00000133256	PDE6B	protein_coding	0	0	0	1	0	0	0	0	1	0	0	0	0	0	0	0
ENSG00000133316	WDR74	protein_coding	0	0	0	0	0	0	0	0	0	0	0	0	0	1	0	0
ENSG00000133466	C1QTNF6	protein_coding	1	1	1	0	0	1	1	1	1	1	1	1	0	0	0	0
ENSG00000133519	ZDHHC8P1	transcribed_unprocessed_pseudogene	0	0	0	1	1	0	0	0	1	0	0	0	0	1	0	0
ENSG00000133619	KRBA1	protein_coding	0	0	0	1	0	0	0	1	0	0	0	0	0	0	0	0
ENSG00000133624	ZNF767P	transcribed_unprocessed_pseudogene	0	0	0	1	0	0	0	1	0	1	0	0	0	0	0	0
ENSG00000133627	ACTR3B	protein_coding	0	1	0	0	1	0	0	0	0	0	0	1	0	1	0	0
ENSG00000133740	E2F5	protein_coding	0	1	0	1	1	0	0	0	0	0	1	0	0	1	0	0
ENSG00000133789	SWAP70	protein_coding	0	0	0	1	0	0	0	0	0	0	0	0	0	0	0	0
ENSG00000133985	TTC9	protein_coding	0	0	0	1	1	0	0	0	0	1	0	0	0	1	0	1
ENSG00000134057	CCNB1	protein_coding	1	1	1	1	0	1	0	0	0	1	1	1	0	0	0	1
ENSG00000134222	PSRC1	protein_coding	1	1	1	0	1	1	1	0	0	1	1	1	0	1	0	1
ENSG00000134243	SORT1	protein_coding	0	0	0	0	0	0	0	0	0	1	0	0	0	0	0	0
ENSG00000134247	PTGFRN	protein_coding	0	0	0	1	0	0	0	0	0	0	0	0	0	0	0	0
ENSG00000134253	TRIM45	protein_coding	0	0	0	1	0	0	0	0	0	0	1	1	0	0	0	0
ENSG00000134285	FKBP11	protein_coding	0	1	0	0	0	0	0	1	1	0	1	0	0	0	0	0
ENSG00000134323	MYCN	protein_coding	0	0	0	0	0	0	0	0	0	0	0	0	0	0	0	1
ENSG00000134461	ANKRD16	protein_coding	0	0	0	0	0	0	0	0	0	0	0	0	0	1	0	0
ENSG00000134490	TMEM241	protein_coding	0	0	0	0	0	0	0	0	0	0	0	0	0	0	0	1
ENSG00000134690	CDCA8	protein_coding	1	1	1	1	0	1	0	1	1	1	1	1	1	0	0	1
ENSG00000134755	DSC2	protein_coding	1	0	0	1	0	0	0	0	0	0	0	1	0	0	1	1
ENSG00000134769	DTNA	protein_coding	0	0	0	1	0	0	0	0	1	1	0	0	0	0	0	0
ENSG00000134815	DHX34	protein_coding	0	1	0	0	1	0	0	0	0	1	0	1	0	1	0	0
ENSG00000134824	FADS2	protein_coding	1	1	1	0	1	0	0	0	0	0	0	0	0	1	0	0
ENSG00000134851	TMEM165	protein_coding	0	0	0	1	0	0	0	0	0	0	0	0	0	0	0	0
ENSG00000134874	DZIP1	protein_coding	0	0	0	1	0	0	0	0	0	0	0	0	0	0	0	0
ENSG00000134905	CARS2	protein_coding	0	0	0	0	0	0	0	0	0	0	0	0	0	1	0	0
ENSG00000134986	NREP	protein_coding	0	1	1	0	0	0	1	0	0	0	0	1	0	0	0	0
ENSG00000135045	C9orf40	protein_coding	0	0	0	0	0	0	0	0	0	0	0	1	0	0	0	0
ENSG00000135069	PSAT1	protein_coding	0	0	0	0	0	0	0	0	0	0	1	1	0	1	0	0
ENSG00000135083	CCNJL	protein_coding	0	0	0	1	0	0	0	0	0	0	0	0	0	0	0	1
ENSG00000135097	MSI1	protein_coding	0	1	0	0	0	0	0	0	0	0	0	1	1	0	0	0
ENSG00000135100	HNF1A	protein_coding	0	0	0	0	0	0	0	0	0	0	0	0	0	1	0	0
ENSG00000135119	RNFT2	protein_coding	0	1	0	0	0	1	0	0	1	0	0	0	0	0	0	1
ENSG00000135124	P2RX4	protein_coding	0	0	0	0	0	0	0	0	0	0	0	0	0	0	0	1
ENSG00000135127	BICDL1	protein_coding	0	1	1	1	0	0	0	0	0	1	1	1	0	1	0	1
ENSG00000135164	DMTF1	protein_coding	0	0	0	0	0	0	0	0	1	0	0	0	0	0	0	0
ENSG00000135245	HILPDA	protein_coding	0	0	0	0	1	0	0	1	1	0	1	0	0	1	0	0
ENSG00000135269	TES	protein_coding	0	0	0	1	0	0	0	0	0	0	0	0	0	0	0	0
ENSG00000135314	KHDC1	protein_coding	0	0	0	0	0	0	0	0	0	0	0	1	0	0	0	0
ENSG00000135333	EPHA7	protein_coding	0	0	0	0	0	0	0	0	1	0	0	0	0	0	0	0
ENSG00000135338	LCA5	protein_coding	0	0	0	1	0	0	0	0	0	0	0	0	0	0	0	0
ENSG00000135451	TROAP	protein_coding	1	1	1	1	1	1	1	0	0	1	1	1	0	1	0	1
ENSG00000135476	ESPL1	protein_coding	1	1	1	1	1	1	0	0	0	0	1	1	0	1	0	1
ENSG00000135525	MAP7	protein_coding	0	0	0	0	0	0	0	0	0	0	0	0	0	0	0	1
ENSG00000135596	MICAL1	protein_coding	0	0	0	1	0	0	0	1	1	1	0	0	0	0	0	0
ENSG00000135605	TEC	protein_coding	0	0	0	0	0	0	0	0	0	0	0	0	0	0	0	1
ENSG00000135632	SMYD5	protein_coding	0	0	0	1	0	0	0	0	0	0	0	0	0	0	0	0
ENSG00000135723	FHOD1	protein_coding	0	0	0	1	0	0	0	1	0	0	0	0	0	0	0	0
ENSG00000135736	CCDC102A	protein_coding	0	0	0	1	0	0	0	0	0	0	0	0	0	0	0	0
ENSG00000135749	PCNX2	protein_coding	0	0	0	1	1	0	0	0	0	0	0	0	0	1	1	0
ENSG00000135750	KCNK1	protein_coding	0	1	1	0	0	0	0	0	0	0	1	1	0	0	0	1
ENSG00000135763	URB2	protein_coding	0	1	0	0	1	0	0	0	0	0	0	0	0	1	0	0
ENSG00000135775	COG2	protein_coding	0	0	0	1	0	0	0	0	0	1	0	0	0	0	0	0
ENSG00000135823	STX6	protein_coding	0	0	0	1	0	0	0	0	0	0	0	0	0	0	0	0
ENSG00000135845	PIGC	protein_coding	0	0	0	1	0	0	0	0	0	1	0	0	0	0	0	0
ENSG00000135931	ARMC9	protein_coding	0	0	0	1	0	0	0	0	0	0	0	0	0	0	0	0
ENSG00000135953	MFSD9	protein_coding	0	0	0	0	0	0	0	0	0	0	1	0	0	0	0	1
ENSG00000136108	CKAP2	protein_coding	1	1	1	1	0	1	0	0	0	1	1	1	0	0	0	1
ENSG00000136231	IGF2BP3	protein_coding	0	0	0	0	0	1	1	0	0	0	0	1	0	0	0	0
ENSG00000136261	BZW2	protein_coding	0	0	0	1	0	0	0	0	0	0	0	0	0	0	0	0
ENSG00000136280	CCM2	protein_coding	0	0	0	0	0	0	1	1	0	0	0	0	0	0	0	0
ENSG00000136295	TTYH3	protein_coding	0	0	0	1	0	0	0	0	0	0	0	0	0	0	0	0
ENSG00000136425	CIB2	protein_coding	0	0	0	1	0	1	0	0	0	0	1	1	0	0	0	0
ENSG00000136492	BRIP1	protein_coding	1	1	1	0	1	1	1	0	0	0	0	1	0	0	0	1
ENSG00000136631	VPS45	protein_coding	0	0	0	0	0	0	0	0	0	1	0	0	0	0	0	0
ENSG00000136824	SMC2	protein_coding	0	0	0	0	0	0	0	0	0	0	0	1	0	0	0	0
ENSG00000136828	RALGPS1	protein_coding	0	0	0	1	0	0	0	0	0	0	0	0	0	0	0	0
ENSG00000136848	DAB2IP	protein_coding	0	0	0	1	0	0	0	0	0	0	0	0	0	0	0	0
ENSG00000136891	TEX10	protein_coding	0	0	0	0	1	0	0	0	0	0	0	0	0	0	0	0
ENSG00000136982	DSCC1	protein_coding	1	1	1	1	1	1	1	0	0	1	1	1	0	1	0	1
ENSG00000137098	SPAG8	protein_coding	0	0	0	0	0	0	0	0	1	0	0	0	0	0	0	0
ENSG00000137135	ARHGEF39	protein_coding	1	1	0	0	1	0	1	0	0	0	1	1	0	1	0	1
ENSG00000137274	BPHL	protein_coding	0	0	0	0	0	0	0	0	0	0	1	0	0	0	0	0
ENSG00000137285	TUBB2B	protein_coding	0	0	0	1	0	0	0	0	0	0	1	1	0	0	0	1
ENSG00000137288	UQCC2	protein_coding	0	1	1	0	0	0	0	0	0	0	1	1	0	0	0	0
ENSG00000137310	TCF19	protein_coding	0	0	0	1	0	1	0	1	0	1	1	1	0	0	0	0
ENSG00000137338	PGBD1	protein_coding	0	0	0	0	0	0	0	0	0	1	0	0	0	0	0	0
ENSG00000137404	NRM	protein_coding	0	0	0	1	0	1	0	0	0	1	0	0	0	0	0	0
ENSG00000137434	C6orf52	protein_coding	0	1	0	0	0	0	0	0	0	0	0	0	0	0	0	1
ENSG00000137699	TRIM29	protein_coding	0	0	0	0	1	1	0	0	0	0	0	1	0	1	1	1
ENSG00000137700	SLC37A4	protein_coding	1	0	0	0	0	0	0	0	0	0	0	0	0	0	0	0
ENSG00000137804	NUSAP1	protein_coding	1	1	1	1	0	1	0	1	1	1	1	1	0	0	0	1
ENSG00000137807	AC027237.1	protein_coding	1	1	1	1	1	1	1	0	0	0	1	1	0	1	0	1
ENSG00000137812	KNL1	protein_coding	1	1	1	0	1	1	1	0	0	0	0	1	0	0	0	1
ENSG00000137845	ADAM10	protein_coding	0	0	0	1	0	0	0	0	0	0	0	0	0	0	0	0
ENSG00000137880	GCHFR	protein_coding	0	0	0	0	0	0	0	0	0	0	0	0	0	0	0	1
ENSG00000137942	FNBP1L	protein_coding	0	0	0	1	0	0	0	0	0	0	0	0	0	0	0	0
ENSG00000138002	IFT172	protein_coding	0	0	0	1	0	0	0	0	0	0	0	0	0	0	0	0
ENSG00000138018	SELENOI	protein_coding	0	0	0	0	0	0	0	0	0	0	1	1	0	0	0	1
ENSG00000138050	THUMPD2	protein_coding	0	0	0	0	1	0	0	0	0	0	0	0	0	0	0	0
ENSG00000138074	SLC5A6	protein_coding	1	0	0	0	0	0	0	0	0	0	1	1	0	0	0	1
ENSG00000138092	CENPO	protein_coding	1	1	0	1	0	0	1	0	0	1	1	1	0	0	0	1
ENSG00000138111	MFSD13A	protein_coding	1	1	0	0	0	0	0	0	0	0	0	0	0	0	0	1
ENSG00000138160	KIF11	protein_coding	1	1	1	1	0	1	0	0	0	1	1	1	0	0	0	1
ENSG00000138172	CALHM2	protein_coding	0	0	0	1	0	0	0	0	0	0	0	0	0	0	0	0
ENSG00000138180	CEP55	protein_coding	1	1	1	1	1	1	1	1	0	0	1	1	0	0	0	1
ENSG00000138182	KIF20B	protein_coding	1	1	0	1	1	1	0	0	0	0	1	1	0	0	0	1
ENSG00000138346	DNA2	protein_coding	1	1	1	1	1	1	1	0	0	0	1	1	0	1	0	1
ENSG00000138376	BARD1	protein_coding	0	1	1	1	0	1	0	0	0	0	1	1	0	0	0	0
ENSG00000138439	FAM117B	protein_coding	0	0	0	1	0	0	0	0	0	0	0	1	0	0	0	0
ENSG00000138442	WDR12	protein_coding	0	0	0	0	1	0	0	0	0	0	1	1	0	0	0	0
ENSG00000138443	ABI2	protein_coding	0	0	0	1	0	0	0	0	0	0	0	0	0	0	0	0
ENSG00000138613	APH1B	protein_coding	0	0	0	1	0	0	0	0	0	0	0	0	0	0	0	0
ENSG00000138735	PDE5A	protein_coding	0	0	0	1	0	0	0	0	0	0	0	0	0	0	0	0
ENSG00000138759	FRAS1	protein_coding	0	0	0	1	0	0	0	0	0	0	0	0	0	0	0	1
ENSG00000138764	CCNG2	protein_coding	0	0	0	1	0	0	0	0	0	0	0	0	0	0	0	0
ENSG00000138778	CENPE	protein_coding	1	1	1	0	1	1	1	0	0	0	1	1	0	0	0	1
ENSG00000138780	GSTCD	protein_coding	0	0	0	1	0	0	0	0	0	0	0	0	0	0	0	0
ENSG00000138801	PAPSS1	protein_coding	0	0	0	1	0	0	0	0	0	0	0	0	0	0	0	0
ENSG00000138834	MAPK8IP3	protein_coding	0	0	0	1	0	0	0	1	1	0	1	0	0	1	0	0
ENSG00000139083	ETV6	protein_coding	0	0	0	1	0	0	0	0	0	0	0	0	0	0	0	0
ENSG00000139116	KIF21A	protein_coding	0	1	0	0	0	0	0	0	0	0	0	1	0	0	0	0
ENSG00000139133	ALG10	protein_coding	0	0	0	0	0	0	0	0	0	0	0	1	0	0	0	0
ENSG00000139146	SINHCAF	protein_coding	0	0	0	1	0	0	0	0	0	0	0	0	0	0	0	0
ENSG00000139180	NDUFA9	protein_coding	0	1	0	0	0	0	0	0	0	0	0	0	0	0	0	0
ENSG00000139190	VAMP1	protein_coding	0	0	0	0	0	0	0	0	0	1	0	0	0	0	0	0
ENSG00000139289	PHLDA1	protein_coding	0	0	0	0	1	0	0	0	0	0	0	0	0	1	0	0
ENSG00000139324	TMTC3	protein_coding	0	0	0	0	0	0	0	0	0	0	0	1	0	0	0	0
ENSG00000139372	TDG	protein_coding	0	0	0	0	0	0	0	0	0	0	0	1	0	0	0	0
ENSG00000139436	GIT2	protein_coding	0	0	0	0	0	0	0	1	0	0	0	0	0	0	0	0
ENSG00000139514	SLC7A1	protein_coding	0	0	0	1	0	0	0	0	0	0	0	0	0	0	0	0
ENSG00000139579	NABP2	protein_coding	0	0	0	1	0	0	0	0	0	0	0	0	0	0	0	0
ENSG00000139597	N4BP2L1	protein_coding	0	0	0	0	0	0	0	1	0	0	0	0	0	0	0	0
ENSG00000139624	CERS5	protein_coding	0	0	0	1	0	0	0	0	0	0	0	0	0	0	0	0
ENSG00000139625	MAP3K12	protein_coding	0	0	0	1	0	0	0	1	1	0	0	0	0	0	0	0
ENSG00000139629	GALNT6	protein_coding	1	0	0	1	1	0	1	0	0	0	1	1	0	1	0	1
ENSG00000139631	CSAD	protein_coding	0	0	0	0	0	0	0	1	0	0	0	0	0	0	0	0
ENSG00000139636	LMBR1L	protein_coding	0	0	0	0	0	0	0	1	0	0	0	0	0	0	0	0
ENSG00000139645	ANKRD52	protein_coding	0	0	0	1	0	0	0	0	0	1	0	0	0	0	0	0
ENSG00000139734	DIAPH3	protein_coding	1	1	1	0	1	0	1	0	0	0	0	0	0	1	0	1
ENSG00000139835	GRTP1	protein_coding	0	0	1	0	0	0	0	0	0	0	1	1	0	0	0	0
ENSG00000139926	FRMD6	protein_coding	0	0	0	0	0	0	0	0	0	0	0	1	0	0	0	0
ENSG00000139974	SLC38A6	protein_coding	0	0	0	0	0	0	0	0	0	1	0	0	0	0	0	0
ENSG00000140104	CLBA1	protein_coding	0	0	0	1	1	0	0	0	0	0	0	0	0	1	0	0
ENSG00000140263	SORD	protein_coding	0	0	1	0	1	0	0	0	0	0	1	1	0	1	0	1
ENSG00000140416	TPM1	protein_coding	0	0	0	1	0	0	0	0	0	0	0	0	0	0	0	0
ENSG00000140443	IGF1R	protein_coding	0	0	0	1	0	0	0	0	0	0	0	0	0	0	0	0
ENSG00000140511	HAPLN3	protein_coding	0	0	0	1	1	1	0	1	0	0	1	1	0	1	0	0
ENSG00000140525	FANCI	protein_coding	1	1	1	1	1	1	1	1	1	1	1	1	0	1	0	1
ENSG00000140534	TICRR	protein_coding	1	1	0	0	1	1	0	0	0	0	0	1	0	1	0	1
ENSG00000140545	MFGE8	protein_coding	0	0	0	1	0	0	0	0	0	1	0	0	0	0	0	0
ENSG00000140575	IQGAP1	protein_coding	0	0	0	1	0	0	0	0	0	0	0	0	0	0	0	0
ENSG00000140650	PMM2	protein_coding	0	0	0	0	0	0	0	0	0	0	1	0	0	0	0	0
ENSG00000140832	MARVELD3	protein_coding	1	0	0	1	0	0	0	0	0	0	1	1	0	0	0	1
ENSG00000140905	GCSH	protein_coding	0	0	0	0	0	0	0	0	0	0	1	1	0	0	0	0
ENSG00000140931	CMTM3	protein_coding	0	0	0	1	0	0	0	0	0	0	0	0	0	0	0	0
ENSG00000141012	GALNS	protein_coding	0	1	0	0	0	0	1	0	1	0	0	0	0	0	0	0
ENSG00000141013	GAS8	protein_coding	0	0	0	1	0	0	0	0	0	0	0	0	0	0	0	0
ENSG00000141068	KSR1	protein_coding	0	0	0	0	0	0	0	1	0	0	0	0	0	0	0	0
ENSG00000141258	SGSM2	protein_coding	0	0	0	1	0	0	0	0	0	0	0	0	0	0	0	0
ENSG00000141294	LRRC46	protein_coding	0	0	1	0	0	0	0	0	1	0	0	0	0	0	0	0
ENSG00000141349	G6PC3	protein_coding	0	0	0	1	0	0	0	0	0	0	0	0	0	0	0	0
ENSG00000141378	PTRH2	protein_coding	0	1	0	0	0	0	0	0	0	0	0	0	0	0	0	0
ENSG00000141384	TAF4B	protein_coding	0	0	0	0	0	0	0	0	0	0	0	1	0	0	0	0
ENSG00000141391	PRELID3A	protein_coding	0	1	0	1	1	0	1	0	0	0	0	1	0	1	1	0
ENSG00000141424	SLC39A6	protein_coding	0	0	0	1	0	0	0	0	0	0	0	0	0	0	0	0
ENSG00000141458	NPC1	protein_coding	0	0	0	0	0	0	0	0	1	0	0	0	0	0	0	0
ENSG00000141519	CCDC40	protein_coding	0	0	1	1	0	0	0	0	1	0	0	0	0	0	0	0
ENSG00000141524	TMC6	protein_coding	0	1	0	1	0	1	0	0	0	0	0	0	0	0	1	1
ENSG00000141562	NARF	protein_coding	0	0	0	0	0	0	0	0	1	0	1	0	0	0	0	0
ENSG00000141569	TRIM65	protein_coding	0	0	0	1	0	0	0	0	0	1	0	0	0	0	0	0
ENSG00000141577	CEP131	protein_coding	1	1	0	1	0	0	0	0	0	1	0	0	0	0	0	0
ENSG00000141682	PMAIP1	protein_coding	0	1	1	1	1	1	0	0	0	0	1	1	0	1	1	0
ENSG00000141696	P3H4	protein_coding	1	0	0	1	0	0	1	0	0	1	1	1	0	0	0	0
ENSG00000141873	SLC39A3	protein_coding	0	0	0	0	0	0	0	0	0	0	0	0	0	1	0	0
ENSG00000141933	TPGS1	protein_coding	0	0	0	0	0	0	0	0	0	0	0	0	0	1	0	0
ENSG00000141934	PLPP2	protein_coding	0	0	0	1	0	1	0	0	1	0	1	1	0	0	1	0
ENSG00000142039	CCDC97	protein_coding	0	0	0	1	0	0	0	0	0	0	0	0	0	0	0	0
ENSG00000142207	URB1	protein_coding	0	0	0	0	1	0	0	0	0	0	1	0	0	1	0	0
ENSG00000142235	LMTK3	protein_coding	0	0	1	1	1	0	0	0	0	0	0	0	0	1	0	1
ENSG00000142273	CBLC	protein_coding	0	0	0	0	0	0	0	0	0	0	1	1	0	0	0	1
ENSG00000142303	ADAMTS10	protein_coding	0	0	0	1	0	0	0	1	0	0	0	0	0	0	0	0
ENSG00000142330	CAPN10	protein_coding	0	0	0	1	0	0	0	0	0	0	0	0	0	1	0	0
ENSG00000142449	FBN3	protein_coding	0	1	0	0	0	0	0	0	0	0	0	0	0	0	1	0
ENSG00000142528	ZNF473	protein_coding	0	0	0	0	0	0	0	0	0	0	0	0	0	1	0	0
ENSG00000142530	AC020909.1	protein_coding	1	1	0	0	1	0	0	0	0	0	0	1	0	1	0	1
ENSG00000142544	CTU1	protein_coding	1	1	0	0	1	0	0	0	0	0	0	0	1	1	0	0
ENSG00000142684	ZNF593	protein_coding	0	1	0	0	1	0	0	0	0	0	0	0	0	0	0	1
ENSG00000142731	PLK4	protein_coding	1	1	1	1	1	1	1	0	0	0	1	1	0	0	0	1
ENSG00000142765	SYTL1	protein_coding	0	0	0	1	1	0	0	0	0	0	0	0	0	0	1	1
ENSG00000142798	HSPG2	protein_coding	0	0	0	1	0	0	0	0	0	0	0	0	0	0	0	0
ENSG00000142945	KIF2C	protein_coding	1	1	1	1	1	1	1	1	0	1	1	1	0	1	0	1
ENSG00000143036	SLC44A3	protein_coding	0	0	0	1	0	0	0	0	0	0	0	0	0	0	0	0
ENSG00000143061	IGSF3	protein_coding	0	0	0	1	0	0	0	0	0	1	0	0	0	0	1	1
ENSG00000143067	ZNF697	protein_coding	1	0	0	0	1	0	0	0	0	0	0	0	0	1	0	0
ENSG00000143079	CTTNBP2NL	protein_coding	0	0	0	1	0	0	0	0	0	0	0	0	0	0	0	0
ENSG00000143126	CELSR2	protein_coding	0	0	0	0	0	0	0	0	0	0	0	1	0	0	0	0
ENSG00000143157	POGK	protein_coding	0	0	0	1	0	0	0	0	0	0	0	0	0	0	0	0
ENSG00000143179	UCK2	protein_coding	1	0	0	1	0	0	0	0	0	1	1	1	0	0	0	1
ENSG00000143224	PPOX	protein_coding	0	0	0	0	0	0	0	0	0	1	0	0	0	0	0	0
ENSG00000143228	NUF2	protein_coding	1	1	1	1	1	1	1	0	0	1	1	1	0	1	0	1
ENSG00000143248	RGS5	protein_coding	0	0	0	0	0	0	0	0	0	1	0	0	0	0	0	0
ENSG00000143258	USP21	protein_coding	0	0	0	1	0	0	0	0	0	1	0	0	0	0	0	0
ENSG00000143322	ABL2	protein_coding	0	0	0	1	0	0	1	0	0	0	0	0	0	0	0	0
ENSG00000143324	XPR1	protein_coding	0	0	0	1	0	0	1	0	0	0	0	0	0	0	0	0
ENSG00000143367	TUFT1	protein_coding	0	0	0	1	0	0	0	0	0	0	0	0	0	0	0	1
ENSG00000143375	CGN	protein_coding	0	0	0	0	0	0	0	0	0	0	0	0	0	0	0	1
ENSG00000143376	SNX27	protein_coding	0	0	0	1	0	0	0	0	0	0	0	0	0	0	0	0
ENSG00000143390	RFX5	protein_coding	0	0	0	1	0	0	0	0	0	1	0	0	0	0	0	0
ENSG00000143443	C1orf56	protein_coding	0	0	1	0	0	0	0	0	0	0	1	0	0	0	0	0
ENSG00000143450	OAZ3	protein_coding	0	1	1	0	0	0	0	0	0	0	0	0	0	0	0	0
ENSG00000143476	DTL	protein_coding	1	1	1	1	1	1	1	1	0	1	1	1	0	1	0	1
ENSG00000143493	INTS7	protein_coding	0	0	0	0	0	0	0	0	0	0	0	1	0	0	0	1
ENSG00000143494	VASH2	protein_coding	0	1	0	0	0	0	0	0	0	0	0	0	0	0	0	0
ENSG00000143498	TAF1A	protein_coding	0	0	0	1	1	0	0	0	0	0	0	1	0	1	0	0
ENSG00000143554	SLC27A3	protein_coding	0	0	0	0	0	0	0	1	1	0	0	0	0	0	0	0
ENSG00000143630	HCN3	protein_coding	1	1	0	0	0	1	0	0	0	0	1	1	0	1	0	0
ENSG00000143633	C1orf131	protein_coding	0	1	0	0	0	0	0	0	0	0	1	1	0	0	0	0
ENSG00000143643	TTC13	protein_coding	0	1	0	1	0	0	0	0	0	1	0	0	0	0	0	0
ENSG00000143702	CEP170	protein_coding	0	0	0	1	0	0	0	0	0	0	0	0	0	0	0	0
ENSG00000143748	NVL	protein_coding	0	0	0	1	0	0	0	0	0	0	0	0	0	0	0	0
ENSG00000143771	CNIH4	protein_coding	0	0	0	0	0	0	0	0	0	1	0	0	0	0	0	0
ENSG00000143793	C1orf35	protein_coding	1	1	1	0	0	0	0	0	0	1	0	1	0	1	0	0
ENSG00000143797	MBOAT2	protein_coding	0	1	1	1	0	0	0	0	0	0	0	0	0	0	1	0
ENSG00000143919	CAMKMT	protein_coding	0	0	0	0	0	0	0	0	0	0	0	0	0	0	0	1
ENSG00000143942	CHAC2	protein_coding	0	1	0	0	0	0	0	0	0	0	1	1	0	0	0	1
ENSG00000144036	EXOC6B	protein_coding	0	0	0	1	0	0	0	0	0	0	0	0	0	0	0	0
ENSG00000144040	SFXN5	protein_coding	0	0	1	0	0	0	0	0	0	0	0	0	0	0	0	0
ENSG00000144115	THNSL2	protein_coding	0	0	0	0	0	0	0	0	0	0	0	0	0	1	0	0
ENSG00000144120	TMEM177	protein_coding	0	1	0	0	0	0	0	0	0	0	1	1	0	0	0	0
ENSG00000144134	RABL2A	protein_coding	0	0	0	1	0	0	0	0	0	0	0	0	0	0	0	0
ENSG00000144161	ZC3H8	protein_coding	0	0	0	0	1	0	0	0	0	0	0	1	0	0	0	0
ENSG00000144354	CDCA7	protein_coding	1	1	0	1	0	1	0	0	0	0	1	1	0	0	0	0
ENSG00000144366	GULP1	protein_coding	0	0	0	1	0	0	0	0	0	0	0	0	0	0	0	0
ENSG00000144369	FAM171B	protein_coding	0	0	0	0	0	0	0	0	0	0	0	1	0	0	0	0
ENSG00000144445	KANSL1L	protein_coding	0	0	0	1	0	0	0	0	0	0	0	0	0	0	0	0
ENSG00000144554	FANCD2	protein_coding	1	1	1	1	1	1	0	0	0	0	1	1	0	0	0	1
ENSG00000144560	VGLL4	protein_coding	0	0	0	1	0	0	0	0	0	0	0	0	0	0	0	0
ENSG00000144589	STK11IP	protein_coding	0	0	0	1	0	0	0	0	0	0	0	0	0	0	0	0
ENSG00000144802	NFKBIZ	protein_coding	0	0	0	0	0	0	0	0	1	0	0	0	0	0	0	0
ENSG00000144824	PHLDB2	protein_coding	0	0	0	0	0	0	1	0	0	0	0	0	0	0	1	0
ENSG00000144935	TRPC1	protein_coding	0	0	0	1	0	0	0	0	0	0	0	0	0	0	0	0
ENSG00000145103	ILDR1	protein_coding	0	0	1	1	0	1	0	0	0	0	0	0	0	0	0	1
ENSG00000145220	LYAR	protein_coding	0	0	0	0	0	1	0	0	0	0	0	0	0	0	0	0
ENSG00000145386	CCNA2	protein_coding	1	1	1	1	0	1	0	1	1	1	1	1	1	0	0	1
ENSG00000145423	SFRP2	protein_coding	0	0	0	1	0	0	0	1	0	0	0	0	0	0	0	1
ENSG00000145431	PDGFC	protein_coding	0	0	0	1	0	0	0	0	0	0	0	0	0	0	0	0
ENSG00000145545	SRD5A1	protein_coding	1	1	0	0	0	0	0	0	0	0	1	1	0	1	0	0
ENSG00000145604	SKP2	protein_coding	1	0	0	0	0	1	0	0	0	0	1	1	0	0	0	1
ENSG00000145685	LHFPL2	protein_coding	0	0	0	1	0	0	0	1	1	0	0	0	0	0	0	0
ENSG00000145819	ARHGAP26	protein_coding	0	0	0	0	0	0	0	1	0	0	0	0	0	0	0	0
ENSG00000145882	PCYOX1L	protein_coding	0	0	0	1	0	0	0	0	0	0	0	0	0	0	0	0
ENSG00000145908	ZNF300	protein_coding	1	0	0	1	0	0	0	0	1	0	1	1	0	0	0	0
ENSG00000145911	N4BP3	protein_coding	0	0	1	1	0	0	0	0	0	0	0	0	0	0	0	0
ENSG00000145979	TBC1D7	protein_coding	1	1	0	0	0	0	0	0	0	0	0	1	0	0	0	1
ENSG00000146038	DCDC2	protein_coding	0	0	0	1	0	0	0	0	0	1	0	0	0	0	0	1
ENSG00000146067	FAM193B	protein_coding	0	0	0	0	0	0	0	1	1	0	0	0	0	0	0	0
ENSG00000146072	TNFRSF21	protein_coding	0	0	0	1	0	0	0	0	0	0	0	0	0	0	1	0
ENSG00000146083	RNF44	protein_coding	0	0	0	1	0	0	0	0	0	0	0	0	0	0	0	0
ENSG00000146215	CRIP3	protein_coding	0	0	0	0	0	0	0	0	1	1	0	0	0	0	0	0
ENSG00000146232	NFKBIE	protein_coding	0	0	0	1	0	1	0	0	0	0	0	0	0	0	0	0
ENSG00000146242	TPBG	protein_coding	0	0	0	1	0	0	1	0	0	0	1	1	0	0	0	0
ENSG00000146263	MMS22L	protein_coding	0	1	0	0	0	0	0	0	0	0	0	1	0	0	0	0
ENSG00000146267	FAXC	protein_coding	0	0	0	0	0	0	0	0	0	0	0	1	0	0	1	0
ENSG00000146409	SLC18B1	protein_coding	0	0	0	1	0	0	0	0	0	0	0	0	0	0	0	0
ENSG00000146410	MTFR2	protein_coding	1	1	1	0	1	1	1	0	0	0	1	1	0	1	0	1
ENSG00000146521	LINC01558	lncRNA	0	0	0	0	1	0	0	0	0	0	0	0	0	1	0	0
ENSG00000146555	SDK1	protein_coding	0	0	0	0	0	0	1	0	1	0	1	1	1	0	1	0
ENSG00000146670	CDCA5	protein_coding	1	1	1	1	0	1	1	1	0	1	1	1	1	0	0	1
ENSG00000146729	NIPSNAP2	protein_coding	0	0	0	1	0	0	0	0	0	0	0	0	0	0	0	0
ENSG00000146733	PSPH	protein_coding	1	1	0	0	1	0	0	0	0	1	1	1	0	1	0	0
ENSG00000146757	ZNF92	protein_coding	1	0	0	0	0	0	0	0	0	0	1	0	0	0	0	0
ENSG00000146828	SLC12A9	protein_coding	0	0	0	0	0	1	0	0	0	0	0	0	0	0	0	0
ENSG00000146856	AGBL3	protein_coding	0	0	0	1	0	0	0	1	0	0	0	0	0	0	0	0
ENSG00000146857	STRA8	protein_coding	0	0	0	0	0	0	0	1	0	0	0	0	0	0	0	0
ENSG00000146950	SHROOM2	protein_coding	0	0	1	0	0	0	0	0	0	0	0	0	0	0	0	0
ENSG00000147003	CLTRN	protein_coding	0	0	0	0	0	0	0	0	0	0	1	0	0	0	0	0
ENSG00000147119	CHST7	protein_coding	0	0	0	0	0	0	1	0	0	0	0	1	0	0	0	0
ENSG00000147144	CCDC120	protein_coding	0	0	0	0	0	0	0	0	0	0	0	0	0	1	0	0
ENSG00000147180	ZNF711	protein_coding	0	0	0	1	0	0	0	0	0	0	0	1	0	0	0	0
ENSG00000147202	DIAPH2	protein_coding	0	0	0	0	0	0	0	1	0	0	0	0	0	0	0	0
ENSG00000147231	RADX	protein_coding	1	0	0	0	0	0	0	0	0	0	0	0	0	0	0	0
ENSG00000147257	GPC3	protein_coding	0	0	0	0	0	0	0	0	0	1	0	0	0	0	0	0
ENSG00000147324	MFHAS1	protein_coding	0	1	0	0	0	0	1	0	0	0	0	0	0	0	0	0
ENSG00000147394	ZNF185	protein_coding	0	0	0	1	0	1	0	0	0	0	0	0	0	1	0	0
ENSG00000147536	GINS4	protein_coding	1	1	1	0	1	1	1	0	0	0	1	1	0	1	0	1
ENSG00000147650	LRP12	protein_coding	0	0	0	0	0	0	1	0	0	0	0	1	0	0	0	0
ENSG00000147799	ARHGAP39	protein_coding	1	1	1	1	1	1	0	0	0	0	1	0	0	1	0	0
ENSG00000147804	SLC39A4	protein_coding	1	1	1	1	0	1	1	0	0	1	1	0	0	0	0	0
ENSG00000147852	VLDLR	protein_coding	0	0	0	1	0	0	0	0	0	0	0	0	0	0	0	0
ENSG00000147874	HAUS6	protein_coding	0	0	0	0	1	0	0	0	0	0	0	0	0	0	0	0
ENSG00000148200	NR6A1	protein_coding	0	0	0	0	0	0	0	0	0	0	0	0	0	1	0	0
ENSG00000148297	MED22	protein_coding	0	0	0	1	0	0	0	0	0	0	0	0	0	0	0	0
ENSG00000148341	SH3GLB2	protein_coding	0	0	0	1	0	0	0	0	0	0	0	0	0	0	0	0
ENSG00000148358	GPR107	protein_coding	0	0	0	1	0	0	0	0	0	0	0	0	0	0	0	0
ENSG00000148384	INPP5E	protein_coding	0	0	0	0	0	0	0	0	0	0	0	0	0	1	0	0
ENSG00000148399	DPH7	protein_coding	0	0	0	0	0	0	0	0	0	0	0	0	0	1	0	0
ENSG00000148459	PDSS1	protein_coding	0	1	0	0	0	1	0	0	0	0	0	1	0	0	0	1
ENSG00000148468	FAM171A1	protein_coding	0	0	0	1	0	0	0	0	0	0	0	0	0	0	0	0
ENSG00000148773	MKI67	protein_coding	1	1	1	1	0	1	0	1	0	1	1	1	1	0	0	1
ENSG00000148803	FUOM	protein_coding	1	0	0	0	0	0	0	0	0	0	0	0	0	0	0	1
ENSG00000148824	MTG1	protein_coding	1	0	0	0	0	0	0	0	0	0	1	1	0	0	0	0
ENSG00000149016	TUT1	protein_coding	0	0	0	0	0	0	0	0	0	0	0	0	0	1	0	0
ENSG00000149179	C11orf49	protein_coding	0	0	0	1	0	0	0	0	0	0	0	0	0	0	0	0
ENSG00000149260	CAPN5	protein_coding	0	0	0	0	0	0	0	0	0	0	1	0	0	0	0	0
ENSG00000149269	PAK1	protein_coding	0	0	0	1	0	0	0	0	0	0	0	0	0	0	0	0
ENSG00000149485	FADS1	protein_coding	0	0	0	0	1	0	1	0	0	0	0	0	0	1	0	0
ENSG00000149503	INCENP	protein_coding	1	1	0	1	0	1	0	0	0	1	1	1	0	0	0	1
ENSG00000149527	PLCH2	protein_coding	0	0	0	0	0	0	0	0	0	0	0	1	0	0	0	0
ENSG00000149554	CHEK1	protein_coding	1	1	1	1	1	1	1	0	0	1	1	1	0	0	0	1
ENSG00000149636	DSN1	protein_coding	0	0	0	1	0	1	1	0	0	1	0	0	0	0	0	1
ENSG00000149639	SOGA1	protein_coding	0	0	0	1	0	0	0	0	0	0	0	0	0	0	0	0
ENSG00000149679	CABLES2	protein_coding	0	1	1	0	0	0	0	0	0	0	1	1	0	1	0	0
ENSG00000149716	LTO1	protein_coding	0	0	0	1	0	0	1	0	0	1	0	1	0	0	0	0
ENSG00000149782	PLCB3	protein_coding	0	0	0	1	0	0	0	0	0	0	0	0	0	0	0	0
ENSG00000149809	TM7SF2	protein_coding	0	0	0	0	1	0	0	0	0	0	0	0	0	0	0	0
ENSG00000149922	TBX6	protein_coding	0	0	0	1	0	0	0	0	0	0	0	1	0	0	0	0
ENSG00000150456	EEF1AKMT1	protein_coding	0	0	0	0	1	0	0	0	0	0	0	0	0	0	0	0
ENSG00000150667	FSIP1	protein_coding	0	0	1	0	0	0	0	0	0	0	0	0	0	0	0	0
ENSG00000150756	ATPSCKMT	protein_coding	0	0	0	0	0	0	0	0	0	0	0	1	0	0	0	0
ENSG00000150787	PTS	protein_coding	0	1	0	0	0	0	0	0	0	0	0	1	0	0	0	0
ENSG00000150938	CRIM1	protein_coding	0	0	0	1	0	0	0	0	0	0	0	0	0	0	0	0
ENSG00000150967	ABCB9	protein_coding	0	0	0	0	0	0	0	0	0	0	0	0	0	0	0	1
ENSG00000150990	DHX37	protein_coding	0	0	0	0	0	0	0	0	0	0	0	0	0	1	0	0
ENSG00000151014	NOCT	protein_coding	0	0	0	0	0	0	0	0	0	0	0	0	0	0	0	1
ENSG00000151131	C12orf45	protein_coding	0	0	0	0	0	0	0	0	1	0	0	0	0	0	0	0
ENSG00000151208	DLG5	protein_coding	0	0	0	1	0	0	0	0	0	1	1	1	0	0	0	0
ENSG00000151364	KCTD14	protein_coding	0	0	0	0	1	0	0	0	0	0	0	0	0	0	0	0
ENSG00000151422	FER	protein_coding	0	0	0	1	0	0	0	0	0	0	0	0	0	0	0	0
ENSG00000151498	ACAD8	protein_coding	0	0	0	0	0	0	0	0	0	0	1	0	0	0	0	0
ENSG00000151612	ZNF827	protein_coding	0	0	0	1	0	0	0	0	0	0	0	0	0	0	0	0
ENSG00000151725	CENPU	protein_coding	1	1	1	1	0	1	0	1	1	1	1	1	1	0	0	1
ENSG00000151746	BICD1	protein_coding	0	0	0	1	0	0	1	0	0	0	0	0	1	0	0	0
ENSG00000151835	SACS	protein_coding	0	0	0	1	0	0	0	1	1	0	0	0	0	0	0	0
ENSG00000151849	CENPJ	protein_coding	0	0	0	1	1	0	0	0	0	0	0	1	0	1	0	0
ENSG00000152056	AP1S3	protein_coding	0	1	0	1	1	0	0	0	0	0	0	0	0	0	0	1
ENSG00000152104	PTPN14	protein_coding	0	0	0	1	0	0	0	0	0	0	0	0	0	0	0	0
ENSG00000152117	AC073869.1	transcribed_processed_pseudogene	0	0	0	0	0	0	0	1	0	0	0	0	0	1	0	0
ENSG00000152253	SPC25	protein_coding	1	1	1	1	1	1	1	1	0	1	1	1	0	0	0	1
ENSG00000152256	PDK1	protein_coding	0	1	0	0	0	0	0	1	0	0	1	1	0	0	0	1
ENSG00000152413	HOMER1	protein_coding	0	0	0	0	1	0	0	0	0	0	0	0	0	1	0	0
ENSG00000152422	XRCC4	protein_coding	0	0	0	1	0	1	0	0	0	0	0	0	0	0	0	0
ENSG00000152433	ZNF547	protein_coding	0	0	0	1	0	0	0	0	0	0	0	0	0	0	0	0
ENSG00000152455	SUV39H2	protein_coding	0	1	0	0	1	0	0	0	0	0	1	1	0	0	0	1
ENSG00000152457	DCLRE1C	protein_coding	0	0	0	1	0	0	0	0	0	0	0	0	0	0	0	0
ENSG00000152556	PFKM	protein_coding	0	0	0	1	0	0	0	0	0	0	0	0	0	0	0	0
ENSG00000152749	GPR180	protein_coding	0	0	0	0	1	0	0	0	0	0	0	0	0	0	0	0
ENSG00000152782	PANK1	protein_coding	0	1	0	0	0	0	0	0	0	0	0	0	0	0	0	1
ENSG00000152939	MARVELD2	protein_coding	0	0	0	0	0	0	0	0	0	0	0	0	0	0	0	1
ENSG00000152952	PLOD2	protein_coding	0	0	0	0	0	0	1	0	0	0	0	1	0	0	0	0
ENSG00000153044	CENPH	protein_coding	1	1	0	1	1	1	0	1	1	1	1	1	0	1	0	1
ENSG00000153064	BANK1	protein_coding	0	0	0	0	0	0	0	0	0	0	0	0	1	0	0	0
ENSG00000153132	CLGN	protein_coding	0	0	1	0	0	0	0	0	0	1	0	1	0	0	0	0
ENSG00000153237	CCDC148	protein_coding	0	0	0	0	0	0	0	0	0	0	0	0	0	0	1	0
ENSG00000153310	FAM49B	protein_coding	0	0	0	1	0	1	0	0	0	0	0	0	0	0	0	1
ENSG00000153317	ASAP1	protein_coding	0	0	0	1	0	0	0	1	0	0	0	0	0	0	0	0
ENSG00000153363	LINC00467	lncRNA	0	0	1	0	0	0	0	0	0	0	1	0	0	0	0	1
ENSG00000153395	LPCAT1	protein_coding	0	0	0	1	0	1	1	0	0	1	0	0	0	0	0	0
ENSG00000153404	PLEKHG4B	protein_coding	0	1	0	0	0	0	0	0	0	0	0	1	0	0	0	1
ENSG00000153558	FBXL2	protein_coding	0	0	0	1	0	0	0	0	0	0	0	0	0	0	0	0
ENSG00000153786	ZDHHC7	protein_coding	0	0	0	1	0	0	0	0	0	0	0	0	0	0	0	0
ENSG00000153790	C7orf31	protein_coding	0	0	0	1	0	0	0	0	0	0	0	0	0	0	0	0
ENSG00000153944	MSI2	protein_coding	0	0	1	1	1	0	0	0	0	0	1	1	0	0	0	0
ENSG00000153956	CACNA2D1	protein_coding	0	0	0	0	0	0	0	0	0	0	0	1	0	0	0	0
ENSG00000154040	CABYR	protein_coding	0	1	0	0	0	0	0	0	0	0	1	1	0	0	0	1
ENSG00000154099	DNAAF1	protein_coding	0	0	0	0	0	0	0	0	1	0	0	0	0	0	0	0
ENSG00000154227	CERS3	protein_coding	0	0	0	0	0	0	0	0	0	0	0	1	0	0	0	0
ENSG00000154240	CEP112	protein_coding	0	0	0	1	0	0	0	0	0	0	0	0	0	0	0	0
ENSG00000154269	ENPP3	protein_coding	0	0	0	0	0	0	0	1	1	0	0	0	0	0	0	0
ENSG00000154277	UCHL1	protein_coding	0	1	0	1	0	0	1	0	0	0	1	1	0	0	0	0
ENSG00000154370	TRIM11	protein_coding	0	1	1	1	0	0	0	0	0	1	0	0	0	0	0	1
ENSG00000154380	ENAH	protein_coding	0	0	0	1	0	0	0	0	0	1	0	0	0	0	0	0
ENSG00000154511	DIPK1A	protein_coding	0	0	0	0	0	0	0	0	0	0	0	1	0	0	0	0
ENSG00000154743	TSEN2	protein_coding	0	0	0	0	1	0	0	0	0	0	0	0	0	1	0	0
ENSG00000154839	SKA1	protein_coding	1	1	1	1	1	1	1	0	0	1	1	1	0	0	0	1
ENSG00000154920	EME1	protein_coding	1	1	1	1	1	1	1	0	0	0	1	1	0	1	0	1
ENSG00000154978	VOPP1	protein_coding	0	0	0	0	0	0	1	0	0	0	0	0	0	0	0	0
ENSG00000155034	FBXL18	protein_coding	0	0	0	1	0	0	0	0	0	0	0	0	0	0	0	0
ENSG00000155100	OTUD6B	protein_coding	0	0	0	0	1	0	0	0	0	0	0	0	0	0	0	0
ENSG00000155111	CDK19	protein_coding	0	0	0	1	0	0	0	0	0	0	0	0	0	0	0	0
ENSG00000155158	TTC39B	protein_coding	0	0	0	0	0	0	0	0	0	0	0	0	0	0	1	0
ENSG00000155380	SLC16A1	protein_coding	0	0	0	0	0	0	0	1	0	0	1	1	0	0	0	0
ENSG00000155755	TMEM237	protein_coding	0	0	0	1	0	0	0	0	0	0	0	1	0	0	0	0
ENSG00000155760	FZD7	protein_coding	0	0	0	1	0	0	0	0	0	0	0	0	0	0	0	0
ENSG00000155792	DEPTOR	protein_coding	0	0	0	0	0	0	0	0	0	0	1	0	0	0	0	0
ENSG00000155850	SLC26A2	protein_coding	0	0	0	1	0	0	0	0	0	1	0	0	0	0	0	0
ENSG00000155893	PXYLP1	protein_coding	1	0	0	0	0	0	1	0	0	0	0	1	0	0	0	0
ENSG00000156011	PSD3	protein_coding	0	0	1	0	0	0	0	0	0	0	0	0	0	0	1	0
ENSG00000156136	DCK	protein_coding	0	0	0	1	0	0	0	0	0	0	0	0	0	0	0	0
ENSG00000156140	ADAMTS3	protein_coding	0	0	0	0	0	0	0	0	1	0	0	0	0	0	0	0
ENSG00000156170	NDUFAF6	protein_coding	0	0	1	0	0	0	0	0	0	0	0	0	0	0	0	0
ENSG00000156299	TIAM1	protein_coding	0	0	0	0	0	0	0	0	0	0	0	0	0	0	1	0
ENSG00000156398	SFXN2	protein_coding	0	0	1	0	0	0	0	0	0	0	0	0	0	0	0	0
ENSG00000156413	FUT6	protein_coding	0	0	0	1	0	1	0	0	0	0	0	0	0	0	0	0
ENSG00000156463	SH3RF2	protein_coding	0	0	0	0	0	0	0	0	1	0	0	1	0	0	0	0
ENSG00000156515	HK1	protein_coding	0	0	0	1	0	0	0	0	0	0	0	0	0	0	0	0
ENSG00000156521	TYSND1	protein_coding	0	0	0	0	0	0	0	0	0	0	0	1	0	0	0	0
ENSG00000156531	PHF6	protein_coding	0	0	0	0	0	0	0	0	0	0	0	1	0	0	0	0
ENSG00000156675	RAB11FIP1	protein_coding	0	0	0	1	0	0	0	0	0	0	0	0	0	0	0	1
ENSG00000156687	UNC5D	protein_coding	0	0	0	0	0	0	0	0	1	0	0	0	0	0	0	0
ENSG00000156697	UTP14A	protein_coding	0	0	0	1	0	0	0	0	0	0	0	0	0	0	0	0
ENSG00000156787	TBC1D31	protein_coding	1	1	1	0	1	1	1	0	0	0	1	1	0	0	0	0
ENSG00000156795	WDYHV1	protein_coding	0	0	0	0	0	0	0	0	0	1	0	1	0	0	0	0
ENSG00000156802	ATAD2	protein_coding	1	1	1	0	1	0	1	0	0	1	1	1	0	1	0	1
ENSG00000156831	NSMCE2	protein_coding	0	0	0	0	0	0	0	0	0	1	0	0	0	0	0	0
ENSG00000156873	PHKG2	protein_coding	0	0	1	0	0	0	0	0	0	0	0	0	0	0	0	1
ENSG00000156876	SASS6	protein_coding	1	1	0	0	0	0	0	0	0	0	1	1	0	0	0	0
ENSG00000156966	B3GNT7	protein_coding	0	1	0	1	0	0	0	0	0	0	0	0	0	0	1	1
ENSG00000156970	BUB1B	protein_coding	1	1	1	1	1	1	1	0	0	0	1	1	0	0	0	1
ENSG00000156990	RPUSD3	protein_coding	0	1	0	0	0	0	0	0	0	0	0	0	0	0	0	0
ENSG00000157193	LRP8	protein_coding	1	1	0	0	1	1	1	0	0	0	1	1	0	1	0	1
ENSG00000157456	CCNB2	protein_coding	1	1	1	1	0	1	0	1	1	1	1	1	1	0	0	1
ENSG00000157600	TMEM164	protein_coding	0	0	0	1	0	0	0	0	0	1	0	0	0	0	0	0
ENSG00000157613	CREB3L1	protein_coding	0	0	1	1	0	0	0	0	0	0	0	0	0	0	0	0
ENSG00000157657	ZNF618	protein_coding	0	0	0	1	0	0	0	0	0	1	0	0	0	0	0	0
ENSG00000157778	PSMG3	protein_coding	0	0	0	0	0	1	0	0	0	0	0	0	0	0	0	0
ENSG00000157827	FMNL2	protein_coding	0	0	0	1	1	0	0	0	0	0	0	0	0	0	0	0
ENSG00000157833	GAREM2	protein_coding	0	1	0	0	0	0	1	1	1	0	1	1	0	0	0	0
ENSG00000157870	PRXL2B	protein_coding	0	0	0	1	0	0	0	0	0	0	0	0	0	0	0	0
ENSG00000157985	AGAP1	protein_coding	0	0	0	1	0	0	0	0	0	0	0	0	0	0	0	0
ENSG00000157992	KRTCAP3	protein_coding	0	0	0	1	0	0	0	0	0	0	0	0	0	0	0	0
ENSG00000158023	WDR66	protein_coding	0	0	0	0	0	0	1	0	0	0	0	1	0	0	0	0
ENSG00000158062	UBXN11	protein_coding	1	0	0	1	1	0	0	1	0	0	0	0	0	1	0	0
ENSG00000158106	RHPN1	protein_coding	1	1	1	1	1	1	0	0	0	1	1	0	1	1	0	1
ENSG00000158163	DZIP1L	protein_coding	0	0	0	1	0	0	1	0	0	0	0	0	0	0	0	0
ENSG00000158164	TMSB15A	protein_coding	0	1	0	0	0	0	0	0	0	0	0	0	0	0	0	1
ENSG00000158169	FANCC	protein_coding	0	1	0	0	0	0	0	0	0	0	0	0	0	0	0	0
ENSG00000158201	ABHD3	protein_coding	0	0	0	0	0	0	0	0	0	0	0	1	0	0	0	1
ENSG00000158352	SHROOM4	protein_coding	0	0	0	0	1	0	0	0	0	0	0	0	0	1	1	0
ENSG00000158402	CDC25C	protein_coding	1	1	1	1	1	1	1	0	0	1	1	1	0	1	0	1
ENSG00000158406	HIST1H4H	protein_coding	1	1	1	1	0	0	1	1	0	1	1	1	0	0	0	1
ENSG00000158423	RIBC1	protein_coding	0	0	1	0	0	0	0	0	0	0	0	0	0	0	0	0
ENSG00000158528	PPP1R9A	protein_coding	0	0	0	1	0	0	0	0	0	0	0	0	0	0	0	0
ENSG00000158691	ZSCAN12	protein_coding	0	0	0	1	0	0	0	0	0	0	0	0	0	0	0	0
ENSG00000158711	ELK4	protein_coding	0	0	0	1	0	0	0	0	0	0	0	0	0	0	0	0
ENSG00000158715	SLC45A3	protein_coding	1	1	0	0	0	0	0	0	0	0	0	0	0	0	0	0
ENSG00000158717	RNF166	protein_coding	0	0	0	0	0	0	0	1	0	0	0	0	0	0	0	0
ENSG00000158813	EDA	protein_coding	0	0	0	1	0	0	0	0	0	0	0	0	0	0	0	0
ENSG00000159055	MIS18A	protein_coding	0	0	0	0	0	1	0	0	0	0	1	1	0	0	0	0
ENSG00000159110	IFNAR2	protein_coding	0	0	0	0	0	0	0	1	0	0	0	0	0	0	0	0
ENSG00000159147	DONSON	protein_coding	1	1	1	0	0	0	0	0	1	0	1	1	0	0	0	0
ENSG00000159214	CCDC24	protein_coding	0	0	1	1	0	0	0	0	0	0	0	0	0	0	0	0
ENSG00000159239	AC005041.1	protein_coding	0	0	1	1	0	0	0	0	0	0	0	0	0	0	1	0
ENSG00000159259	CHAF1B	protein_coding	1	1	1	1	1	1	0	0	0	0	1	1	0	1	0	1
ENSG00000159363	ATP13A2	protein_coding	0	0	0	1	0	0	0	0	0	0	0	0	0	0	0	0
ENSG00000159399	HK2	protein_coding	0	0	0	1	0	0	0	1	1	0	0	0	0	0	0	1
ENSG00000159423	ALDH4A1	protein_coding	0	0	0	0	1	0	0	0	0	0	0	1	0	1	0	0
ENSG00000159714	ZDHHC1	protein_coding	0	0	0	1	0	0	0	0	0	0	0	0	0	0	0	0
ENSG00000159788	RGS12	protein_coding	0	0	0	0	0	0	0	0	1	0	0	0	0	0	0	0
ENSG00000160050	CCDC28B	protein_coding	0	1	0	1	0	0	0	0	0	1	0	0	0	0	0	0
ENSG00000160051	IQCC	protein_coding	0	0	0	1	0	0	0	0	0	0	0	0	0	0	0	0
ENSG00000160072	ATAD3B	protein_coding	0	1	0	0	1	0	0	1	0	0	1	1	0	1	0	0
ENSG00000160111	CPAMD8	protein_coding	0	0	0	0	0	0	0	0	0	0	0	0	0	0	1	0
ENSG00000160191	PDE9A	protein_coding	0	0	0	1	0	0	0	0	0	0	0	0	0	0	1	0
ENSG00000160193	WDR4	protein_coding	1	1	0	0	1	0	0	0	0	0	0	1	0	1	0	1
ENSG00000160211	G6PD	protein_coding	0	0	0	1	0	0	0	0	0	1	0	0	0	0	0	0
ENSG00000160233	LRRC3	protein_coding	0	0	0	0	0	0	1	0	0	0	0	0	0	0	0	0
ENSG00000160293	VAV2	protein_coding	0	0	0	0	0	0	1	0	0	0	0	0	0	0	0	0
ENSG00000160298	C21orf58	protein_coding	1	1	1	1	0	0	0	0	0	0	0	0	0	0	0	0
ENSG00000160310	PRMT2	protein_coding	0	0	0	1	0	0	0	0	0	0	0	0	0	0	0	0
ENSG00000160326	SLC2A6	protein_coding	1	1	1	1	0	1	1	0	0	1	0	0	0	0	0	1
ENSG00000160345	C9orf116	protein_coding	1	0	1	1	1	0	0	0	1	0	0	0	0	1	0	0
ENSG00000160352	ZNF714	protein_coding	0	0	0	0	0	0	0	0	0	0	1	0	0	0	0	1
ENSG00000160360	GPSM1	protein_coding	0	0	0	1	0	0	0	0	0	1	0	0	0	0	0	0
ENSG00000160404	TOR2A	protein_coding	0	0	1	0	0	0	0	0	0	0	0	0	0	0	0	1
ENSG00000160410	SHKBP1	protein_coding	0	0	0	1	0	0	0	0	0	0	0	0	0	0	0	0
ENSG00000160447	PKN3	protein_coding	0	0	0	0	0	0	0	0	0	1	0	0	0	0	0	0
ENSG00000160469	BRSK1	protein_coding	0	1	1	1	0	0	0	0	1	0	1	1	0	0	0	0
ENSG00000160606	TLCD1	protein_coding	0	1	1	0	0	1	0	0	0	1	0	0	0	0	1	1
ENSG00000160753	RUSC1	protein_coding	0	0	0	1	0	0	0	0	0	1	0	0	0	0	0	0
ENSG00000160766	GBAP1	transcribed_unprocessed_pseudogene	0	1	0	1	0	0	0	0	1	0	0	0	0	0	0	0
ENSG00000160767	FAM189B	protein_coding	0	0	0	1	0	0	0	0	0	1	0	0	0	0	0	0
ENSG00000160796	NBEAL2	protein_coding	0	0	0	1	0	0	0	0	0	0	0	0	0	0	0	0
ENSG00000160867	FGFR4	protein_coding	0	0	1	0	0	1	1	0	0	0	0	0	0	0	0	1
ENSG00000160886	LY6K	protein_coding	1	1	0	0	0	0	1	0	0	0	0	1	0	0	0	0
ENSG00000160917	CPSF4	protein_coding	0	0	0	0	0	0	0	0	0	0	0	1	0	0	0	0
ENSG00000160949	TONSL	protein_coding	1	1	1	1	1	1	1	0	0	1	1	1	0	1	0	1
ENSG00000160957	RECQL4	protein_coding	1	1	1	1	1	1	1	0	0	1	1	1	0	1	0	1
ENSG00000160959	LRRC14	protein_coding	0	0	0	0	0	0	0	0	0	1	0	0	0	1	0	0
ENSG00000160963	COL26A1	protein_coding	0	0	0	0	0	0	0	0	0	0	0	0	0	0	0	1
ENSG00000160972	PPP1R16A	protein_coding	1	1	0	0	0	0	0	0	0	0	0	0	0	0	0	0
ENSG00000160991	ORAI2	protein_coding	0	0	1	1	0	1	0	0	0	0	0	0	0	0	0	0
ENSG00000160999	SH2B2	protein_coding	0	1	0	1	0	0	0	1	0	0	0	0	0	1	0	1
ENSG00000161010	MRNIP	protein_coding	0	0	0	0	0	0	0	1	0	0	0	0	0	0	0	0
ENSG00000161036	LRWD1	protein_coding	0	1	1	0	0	1	0	0	0	0	0	0	0	1	0	0
ENSG00000161091	MFSD12	protein_coding	0	0	0	0	0	0	0	0	0	0	0	0	0	1	0	0
ENSG00000161243	AC010605.1	protein_coding	0	0	0	0	0	0	0	0	0	0	0	1	0	0	0	0
ENSG00000161265	U2AF1L4	protein_coding	0	0	0	0	0	0	0	1	0	0	0	0	0	0	0	0
ENSG00000161654	LSM12	protein_coding	0	0	0	0	0	0	0	0	0	0	0	1	0	0	0	0
ENSG00000161682	FAM171A2	protein_coding	1	1	0	1	0	0	0	0	0	0	1	1	0	0	1	0
ENSG00000161692	DBF4B	protein_coding	1	0	0	1	1	1	1	0	0	0	1	1	0	1	0	0
ENSG00000161791	FMNL3	protein_coding	0	0	0	1	0	0	1	1	0	0	0	0	0	0	0	0
ENSG00000161800	RACGAP1	protein_coding	1	1	1	1	0	1	0	0	0	1	1	1	0	0	0	1
ENSG00000161847	RAVER1	protein_coding	0	1	0	1	0	0	0	0	0	0	0	0	0	0	0	0
ENSG00000161888	SPC24	protein_coding	1	1	1	1	1	1	1	1	0	1	1	1	0	1	0	1
ENSG00000161960	EIF4A1	protein_coding	0	0	0	0	0	0	0	1	1	0	0	0	0	0	0	0
ENSG00000161996	WDR90	protein_coding	1	0	1	1	1	0	0	1	1	0	0	0	0	1	0	0
ENSG00000162062	TEDC2	protein_coding	1	1	1	1	1	1	1	0	1	1	1	1	1	1	0	1
ENSG00000162063	CCNF	protein_coding	1	1	1	1	1	1	1	0	0	1	1	1	0	1	0	1
ENSG00000162073	PAQR4	protein_coding	1	1	1	1	1	1	1	1	1	1	1	1	0	1	1	1
ENSG00000162129	CLPB	protein_coding	0	0	0	0	1	0	0	0	0	0	0	0	0	1	0	1
ENSG00000162194	LBHD1	protein_coding	0	0	0	0	0	0	0	0	1	0	0	0	0	0	0	0
ENSG00000162341	TPCN2	protein_coding	0	0	0	0	0	0	1	0	0	0	0	0	0	0	0	0
ENSG00000162437	RAVER2	protein_coding	0	0	0	1	0	0	0	0	0	0	0	0	0	0	0	0
ENSG00000162458	FBLIM1	protein_coding	0	0	0	1	0	0	0	0	0	1	0	0	0	0	0	0
ENSG00000162493	PDPN	protein_coding	0	0	0	1	1	0	0	0	0	0	0	0	0	1	0	0
ENSG00000162522	KIAA1522	protein_coding	0	0	0	1	0	0	0	0	0	1	0	0	0	0	0	0
ENSG00000162591	MEGF6	protein_coding	0	0	0	1	1	0	0	1	0	0	0	0	0	1	0	0
ENSG00000162636	FAM102B	protein_coding	0	0	0	1	0	0	0	0	0	0	0	0	0	0	0	0
ENSG00000162650	ATXN7L2	protein_coding	1	1	0	0	0	0	0	0	1	0	0	0	0	1	0	0
ENSG00000162687	KCNT2	protein_coding	0	0	0	0	0	0	0	0	1	0	0	0	0	0	0	0
ENSG00000162702	ZNF281	protein_coding	0	0	0	0	0	0	1	0	0	0	0	0	0	0	0	0
ENSG00000162714	ZNF496	protein_coding	0	0	0	1	0	0	0	0	0	0	0	0	0	0	0	0
ENSG00000162738	VANGL2	protein_coding	0	0	0	1	0	0	0	0	0	0	0	1	0	0	0	0
ENSG00000162755	KLHDC9	protein_coding	0	0	1	0	0	0	0	0	0	0	0	0	0	0	0	0
ENSG00000162757	C1orf74	protein_coding	0	1	0	0	0	0	0	0	0	0	1	1	0	0	0	1
ENSG00000162769	FLVCR1	protein_coding	1	1	1	1	0	1	0	0	0	1	1	1	0	1	0	1
ENSG00000162814	SPATA17	protein_coding	0	0	1	0	0	0	0	0	0	0	0	0	0	0	0	0
ENSG00000162836	ACP6	protein_coding	1	0	0	0	0	0	0	0	0	0	1	0	0	1	0	0
ENSG00000162885	B3GALNT2	protein_coding	0	0	0	1	0	0	0	0	0	0	0	1	0	0	0	0
ENSG00000162929	KIAA1841	protein_coding	1	1	0	1	0	0	0	0	1	0	0	0	0	0	0	0
ENSG00000162946	DISC1	protein_coding	0	0	0	0	0	0	0	1	0	0	0	0	0	0	0	0
ENSG00000162997	PRORSD1P	transcribed_unitary_pseudogene	0	0	0	1	0	0	0	0	0	0	0	0	0	0	0	0
ENSG00000163001	CFAP36	protein_coding	0	0	0	1	0	0	0	0	0	0	0	0	0	0	0	0
ENSG00000163006	CCDC138	protein_coding	0	1	0	0	0	0	0	0	0	0	0	1	0	0	0	1
ENSG00000163013	FBXO41	protein_coding	1	1	1	1	1	0	1	0	1	0	1	1	0	1	1	0
ENSG00000163029	SMC6	protein_coding	0	1	0	0	0	0	0	0	0	0	0	1	0	0	0	0
ENSG00000163075	CFAP221	protein_coding	0	0	0	1	0	0	0	0	0	0	0	0	0	0	0	0
ENSG00000163138	PACRGL	protein_coding	0	0	0	1	0	0	0	0	0	0	0	0	0	0	0	0
ENSG00000163170	BOLA3	protein_coding	0	1	0	0	0	0	0	0	0	0	0	1	0	0	0	1
ENSG00000163171	CDC42EP3	protein_coding	0	0	0	0	0	0	0	0	0	0	0	0	0	0	1	0
ENSG00000163251	FZD5	protein_coding	1	0	0	0	0	0	0	0	0	0	0	0	0	0	0	1
ENSG00000163257	DCAF16	protein_coding	0	0	0	1	0	0	0	0	0	0	0	0	0	0	0	0
ENSG00000163281	GNPDA2	protein_coding	0	0	0	1	0	0	0	0	0	0	0	0	0	0	0	0
ENSG00000163291	PAQR3	protein_coding	0	0	0	0	0	0	0	0	0	0	0	1	0	0	0	0
ENSG00000163348	PYGO2	protein_coding	0	0	0	0	0	0	0	0	0	1	0	0	0	0	0	0
ENSG00000163362	INAVA	protein_coding	0	1	0	1	0	0	0	0	0	0	1	1	0	0	0	1
ENSG00000163393	SLC22A15	protein_coding	0	0	1	1	0	0	0	0	0	0	0	0	0	0	0	0
ENSG00000163463	KRTCAP2	protein_coding	0	1	0	0	0	0	0	0	0	1	1	0	0	0	0	0
ENSG00000163472	TMEM79	protein_coding	0	1	1	1	0	1	0	0	0	1	1	1	0	1	1	1
ENSG00000163482	STK36	protein_coding	0	0	0	1	0	0	0	0	0	0	0	0	0	1	0	0
ENSG00000163507	CIP2A	protein_coding	1	1	1	1	1	1	1	0	0	0	1	1	0	0	0	1
ENSG00000163516	ANKZF1	protein_coding	0	0	0	0	0	0	0	1	0	0	0	0	0	1	0	0
ENSG00000163517	HDAC11	protein_coding	0	0	0	1	0	0	0	0	0	1	0	0	0	0	0	0
ENSG00000163535	SGO2	protein_coding	1	1	1	0	0	1	0	0	0	0	1	1	0	0	0	1
ENSG00000163545	NUAK2	protein_coding	0	1	1	1	0	0	0	0	0	0	0	0	0	0	0	1
ENSG00000163584	RPL22L1	protein_coding	0	0	0	0	0	0	0	1	1	0	0	0	0	0	0	0
ENSG00000163597	SNHG16	lncRNA	0	0	0	0	1	0	0	0	0	0	0	0	0	0	0	0
ENSG00000163607	GTPBP8	protein_coding	0	0	0	0	0	0	0	0	0	0	0	1	0	0	0	0
ENSG00000163617	CCDC191	protein_coding	0	0	0	1	0	0	0	0	0	0	0	0	0	0	0	0
ENSG00000163624	CDS1	protein_coding	0	0	0	1	0	0	0	0	0	0	0	0	0	0	0	0
ENSG00000163629	PTPN13	protein_coding	0	0	0	1	1	0	0	0	0	0	0	0	0	0	0	0
ENSG00000163694	RBM47	protein_coding	0	0	0	0	0	0	0	0	0	0	0	0	0	0	0	1
ENSG00000163704	PRRT3	protein_coding	0	0	1	0	0	0	0	0	0	0	0	0	0	0	0	0
ENSG00000163734	CXCL3	protein_coding	0	0	0	1	1	1	0	0	0	0	0	0	0	1	0	1
ENSG00000163737	PF4	protein_coding	0	0	0	0	1	0	0	0	0	0	0	0	0	1	0	0
ENSG00000163781	TOPBP1	protein_coding	0	0	0	0	0	0	0	0	0	0	0	1	0	0	0	0
ENSG00000163808	KIF15	protein_coding	1	1	1	0	0	1	0	0	0	0	1	1	0	0	0	1
ENSG00000163872	YEATS2	protein_coding	0	0	0	1	0	0	1	1	0	1	0	0	0	0	0	0
ENSG00000163900	TMEM41A	protein_coding	0	0	0	0	0	0	0	0	0	0	0	1	0	1	1	0
ENSG00000163918	RFC4	protein_coding	1	1	0	1	1	1	1	0	1	1	1	1	0	0	0	1
ENSG00000163923	RPL39L	protein_coding	0	0	0	1	0	1	1	0	0	1	1	1	0	0	0	0
ENSG00000163945	UVSSA	protein_coding	0	0	0	1	0	0	0	0	0	0	0	0	0	0	0	0
ENSG00000163960	UBXN7	protein_coding	0	0	0	0	0	0	0	0	0	0	0	1	0	0	0	0
ENSG00000163961	RNF168	protein_coding	0	0	0	0	0	0	0	0	0	0	0	1	0	0	0	0
ENSG00000163964	PIGX	protein_coding	0	0	0	0	0	0	0	0	0	0	0	1	0	0	0	0
ENSG00000164045	CDC25A	protein_coding	1	1	1	0	1	1	0	0	0	0	1	1	0	1	0	1
ENSG00000164051	CCDC51	protein_coding	0	0	0	0	0	0	0	0	0	0	0	1	0	0	0	0
ENSG00000164078	MST1R	protein_coding	1	1	1	1	0	0	0	0	0	0	0	0	0	0	1	1
ENSG00000164087	POC1A	protein_coding	1	1	1	0	0	1	0	0	0	1	1	1	0	0	0	1
ENSG00000164105	SAP30	protein_coding	0	0	0	0	0	0	0	1	1	0	0	0	0	0	0	0
ENSG00000164109	MAD2L1	protein_coding	1	1	1	1	1	1	1	0	0	1	1	1	0	0	0	1
ENSG00000164114	MAP9	protein_coding	0	0	0	1	0	0	0	0	0	0	0	0	0	0	0	0
ENSG00000164124	TMEM144	protein_coding	0	0	0	1	0	0	0	0	0	0	0	0	0	0	0	0
ENSG00000164176	EDIL3	protein_coding	0	0	0	1	0	0	1	0	0	0	0	0	0	0	1	0
ENSG00000164211	STARD4	protein_coding	0	0	0	0	0	0	1	0	0	0	0	0	0	0	0	0
ENSG00000164221	CCDC112	protein_coding	0	0	0	1	0	0	0	0	0	0	0	0	0	0	0	0
ENSG00000164284	GRPEL2	protein_coding	0	0	0	0	1	0	0	0	0	0	0	0	0	0	0	0
ENSG00000164366	CCDC127	protein_coding	0	0	0	0	0	0	0	1	0	0	0	0	0	0	0	0
ENSG00000164484	TMEM200A	protein_coding	0	0	0	0	0	0	0	1	1	0	0	0	0	0	0	0
ENSG00000164535	DAGLB	protein_coding	0	0	0	0	0	0	0	0	1	0	0	0	0	0	0	0
ENSG00000164610	RP9	protein_coding	0	0	0	0	0	0	0	0	0	0	0	0	0	1	0	0
ENSG00000164611	PTTG1	protein_coding	1	1	1	1	0	1	0	1	1	1	1	1	1	0	0	1
ENSG00000164620	RELL2	protein_coding	1	0	0	1	1	1	0	0	0	0	0	1	0	1	0	0
ENSG00000164647	STEAP1	protein_coding	0	0	0	0	0	1	0	0	0	0	1	1	0	0	0	0
ENSG00000164649	CDCA7L	protein_coding	0	0	0	1	0	0	0	1	1	0	0	0	0	0	0	0
ENSG00000164659	KIAA1324L	protein_coding	0	0	0	1	0	0	0	0	0	0	0	0	0	0	0	0
ENSG00000164687	FABP5	protein_coding	0	0	0	1	0	0	0	1	1	1	0	0	1	0	0	0
ENSG00000164695	CHMP4C	protein_coding	0	0	0	1	0	0	0	0	0	0	0	0	0	0	0	1
ENSG00000164877	MICALL2	protein_coding	0	0	1	1	0	0	0	1	1	0	1	1	0	0	1	0
ENSG00000164885	CDK5	protein_coding	1	1	1	0	0	0	0	0	0	0	0	0	0	1	0	1
ENSG00000164930	FZD6	protein_coding	0	0	0	1	0	0	0	0	0	0	0	0	0	0	0	0
ENSG00000164934	DCAF13	protein_coding	0	1	1	0	1	1	0	0	0	1	1	1	0	1	0	0
ENSG00000164941	INTS8	protein_coding	0	0	0	0	0	0	0	0	0	0	1	1	0	0	0	0
ENSG00000164951	PDP1	protein_coding	0	0	0	1	1	0	0	0	0	0	0	0	0	0	0	0
ENSG00000164953	TMEM67	protein_coding	0	0	0	1	0	0	0	0	0	0	0	0	0	0	0	0
ENSG00000164983	TMEM65	protein_coding	0	1	0	1	0	0	0	0	0	0	0	0	0	0	0	0
ENSG00000165138	ANKS6	protein_coding	0	1	0	1	1	0	0	0	0	1	0	0	0	1	0	0
ENSG00000165152	TMEM246	protein_coding	0	0	0	1	0	0	0	0	1	1	0	0	0	0	0	0
ENSG00000165171	METTL27	protein_coding	1	0	1	1	1	1	0	1	0	0	0	0	0	1	0	0
ENSG00000165209	STRBP	protein_coding	0	0	0	0	0	0	0	0	0	0	0	1	0	0	0	1
ENSG00000165244	ZNF367	protein_coding	1	1	1	0	1	1	0	0	0	0	1	1	0	0	0	1
ENSG00000165434	PGM2L1	protein_coding	0	0	0	1	0	0	0	0	0	0	1	1	0	0	0	0
ENSG00000165480	SKA3	protein_coding	1	1	1	1	1	1	1	0	0	1	1	1	0	1	0	1
ENSG00000165490	DDIAS	protein_coding	1	1	1	0	1	1	1	0	0	0	0	1	0	1	0	1
ENSG00000165501	LRR1	protein_coding	0	1	0	0	0	0	0	0	0	0	0	1	0	0	0	0
ENSG00000165644	COMTD1	protein_coding	1	1	1	0	0	0	0	0	0	0	0	1	0	0	0	1
ENSG00000165661	QSOX2	protein_coding	0	1	0	0	1	0	1	0	0	0	0	0	0	1	0	0
ENSG00000165671	NSD1	protein_coding	0	0	0	1	0	0	0	0	0	0	0	0	0	0	0	0
ENSG00000165684	SNAPC4	protein_coding	0	0	0	0	0	0	0	0	0	0	0	0	0	1	0	0
ENSG00000165724	ZMYND19	protein_coding	0	0	0	0	0	0	0	0	0	0	1	0	0	0	0	0
ENSG00000165804	ZNF219	protein_coding	0	0	0	1	0	0	0	0	0	1	0	0	0	0	0	0
ENSG00000165863	C10orf82	protein_coding	0	0	1	0	0	0	0	0	0	0	0	0	0	0	0	0
ENSG00000165891	E2F7	protein_coding	1	1	0	0	1	1	1	0	0	0	0	1	0	1	0	1
ENSG00000165895	ARHGAP42	protein_coding	0	0	0	0	0	0	0	1	0	0	0	0	0	0	0	0
ENSG00000165905	LARGE2	protein_coding	1	0	0	1	1	0	0	0	0	1	1	1	0	1	0	0
ENSG00000165923	AGBL2	protein_coding	0	0	0	0	0	0	0	0	1	0	0	0	0	0	0	0
ENSG00000165929	TC2N	protein_coding	0	0	0	1	0	0	0	0	0	0	0	0	0	0	0	0
ENSG00000165948	IFI27L1	protein_coding	0	0	0	0	0	0	0	0	1	1	0	0	0	0	0	0
ENSG00000165996	HACD1	protein_coding	0	1	0	0	0	0	0	0	0	0	0	0	0	0	1	0
ENSG00000166004	CEP295	protein_coding	0	0	0	1	0	0	0	0	0	0	0	0	0	0	0	0
ENSG00000166068	SPRED1	protein_coding	0	0	0	1	0	0	0	0	0	0	0	0	0	0	0	0
ENSG00000166073	GPR176	protein_coding	0	0	0	1	0	1	1	1	0	0	0	0	0	0	0	0
ENSG00000166123	GPT2	protein_coding	1	0	0	0	1	0	0	0	0	0	1	1	0	1	0	0
ENSG00000166130	IKBIP	protein_coding	0	0	0	0	0	0	1	1	1	0	0	0	0	0	0	0
ENSG00000166135	HIF1AN	protein_coding	0	0	0	1	0	0	0	0	0	0	0	0	0	0	0	0
ENSG00000166145	SPINT1	protein_coding	0	0	0	1	0	0	0	0	0	1	0	0	0	0	0	0
ENSG00000166165	CKB	protein_coding	0	0	0	1	0	0	0	0	0	1	0	0	0	0	0	0
ENSG00000166171	DPCD	protein_coding	0	0	0	1	0	0	0	0	0	0	0	0	0	0	0	0
ENSG00000166173	LARP6	protein_coding	0	0	0	1	0	0	0	0	0	0	0	0	0	0	0	0
ENSG00000166206	GABRB3	protein_coding	0	0	0	0	0	0	0	0	0	0	0	0	1	0	0	0
ENSG00000166263	STXBP4	protein_coding	0	0	0	1	0	0	0	0	0	0	0	0	0	0	0	0
ENSG00000166278	C2	protein_coding	0	1	0	0	1	1	1	1	1	0	0	0	0	1	0	0
ENSG00000166348	USP54	protein_coding	0	0	0	1	0	0	0	0	0	0	0	0	0	0	0	0
ENSG00000166394	CYB5R2	protein_coding	1	1	0	0	0	1	0	0	0	0	0	1	0	0	0	0
ENSG00000166432	ZMAT1	protein_coding	0	0	0	0	0	0	0	1	0	0	0	0	0	0	0	0
ENSG00000166451	CENPN	protein_coding	0	1	0	0	1	1	1	0	0	0	1	1	0	1	0	1
ENSG00000166503	HDGFL3	protein_coding	0	0	0	1	0	0	0	0	0	0	0	0	0	0	0	0
ENSG00000166510	CCDC68	protein_coding	0	0	0	0	0	0	0	1	0	0	0	0	0	0	0	0
ENSG00000166532	RIMKLB	protein_coding	0	0	0	1	0	0	0	0	0	0	0	0	0	0	0	0
ENSG00000166557	TMED3	protein_coding	0	0	0	1	0	0	0	0	0	1	1	1	0	0	0	0
ENSG00000166578	IQCD	protein_coding	0	0	1	1	0	0	0	0	0	0	0	0	0	0	0	0
ENSG00000166788	SAAL1	protein_coding	0	0	0	0	0	0	0	0	0	0	0	1	0	0	0	0
ENSG00000166813	KIF7	protein_coding	0	0	0	0	0	0	0	0	0	0	0	1	0	0	0	0
ENSG00000166845	C18orf54	protein_coding	1	0	0	0	0	0	1	0	0	0	0	1	0	0	0	0
ENSG00000166847	DCTN5	protein_coding	0	0	0	1	0	0	0	0	0	0	0	0	0	0	0	0
ENSG00000166881	NEMP1	protein_coding	0	0	0	0	0	0	1	0	0	0	0	1	0	0	0	0
ENSG00000166925	TSC22D4	protein_coding	0	0	0	1	0	0	0	0	0	0	0	0	0	0	0	0
ENSG00000166965	RCCD1	protein_coding	0	1	0	0	0	0	0	0	0	0	1	1	0	0	0	0
ENSG00000167088	SNRPD1	protein_coding	0	0	0	1	0	0	0	0	0	0	0	0	0	0	0	0
ENSG00000167100	SAMD14	protein_coding	0	0	0	0	0	0	0	1	0	0	0	0	0	0	0	0
ENSG00000167103	PIP5KL1	protein_coding	0	0	0	0	0	0	0	0	0	0	1	0	0	0	1	0
ENSG00000167173	C15orf39	protein_coding	0	0	0	1	0	0	0	0	0	0	0	0	0	0	0	0
ENSG00000167191	GPRC5B	protein_coding	0	0	0	1	0	0	0	0	0	0	0	0	0	0	0	0
ENSG00000167261	DPEP2	protein_coding	0	0	0	0	0	0	0	1	1	0	0	0	0	0	0	0
ENSG00000167291	TBC1D16	protein_coding	0	0	0	1	1	0	0	0	0	1	0	0	0	1	0	0
ENSG00000167302	TEPSIN	protein_coding	1	0	0	0	0	0	0	1	1	0	0	0	0	0	0	0
ENSG00000167371	PRRT2	protein_coding	0	0	1	0	0	0	0	0	0	0	0	0	0	0	0	0
ENSG00000167394	ZNF668	protein_coding	0	0	1	1	0	0	0	0	0	0	0	0	0	0	0	0
ENSG00000167395	ZNF646	protein_coding	0	0	0	1	0	0	0	0	0	0	0	0	0	0	0	0
ENSG00000167508	MVD	protein_coding	0	1	0	0	0	0	0	0	0	0	0	0	0	0	0	0
ENSG00000167523	SPATA33	protein_coding	0	1	0	1	1	0	0	0	0	0	0	0	0	1	0	0
ENSG00000167525	PROCA1	protein_coding	0	0	0	0	0	0	0	0	1	0	0	0	0	0	0	0
ENSG00000167552	TUBA1A	protein_coding	0	0	0	1	0	0	0	0	0	0	0	0	0	0	0	0
ENSG00000167555	ZNF528	protein_coding	0	0	0	1	0	0	0	0	0	0	0	0	0	0	0	0
ENSG00000167562	ZNF701	protein_coding	0	0	0	1	0	0	0	0	0	0	0	0	0	0	0	0
ENSG00000167595	PROSER3	protein_coding	0	0	0	1	0	0	0	0	0	0	0	0	0	0	0	0
ENSG00000167600	CYP2S1	protein_coding	0	0	0	0	0	0	0	0	0	0	0	0	0	0	1	0
ENSG00000167604	NFKBID	protein_coding	0	0	0	0	0	0	0	1	1	0	0	0	0	0	0	0
ENSG00000167642	SPINT2	protein_coding	0	0	0	1	0	0	0	0	0	0	0	0	0	0	0	0
ENSG00000167646	DNAAF3	protein_coding	0	0	1	0	0	0	0	0	1	0	0	0	0	0	0	0
ENSG00000167670	CHAF1A	protein_coding	0	1	0	1	0	0	0	0	0	1	1	1	0	0	0	1
ENSG00000167680	SEMA6B	protein_coding	0	0	0	0	0	0	0	1	0	0	0	0	0	0	1	0
ENSG00000167693	NXN	protein_coding	0	0	0	1	0	0	0	0	0	0	0	0	0	0	0	0
ENSG00000167695	FAM57A	protein_coding	0	0	0	1	0	0	0	1	1	0	0	0	0	0	0	0
ENSG00000167700	MFSD3	protein_coding	1	0	0	0	0	0	0	0	0	0	0	0	0	0	0	0
ENSG00000167702	KIFC2	protein_coding	1	1	1	1	1	1	0	1	1	1	1	1	1	1	0	1
ENSG00000167703	SLC43A2	protein_coding	0	0	0	1	0	0	0	0	0	0	0	0	0	0	0	0
ENSG00000167723	TRPV3	protein_coding	0	0	0	0	0	0	1	0	0	0	0	0	0	0	0	0
ENSG00000167733	HSD11B1L	protein_coding	0	1	0	0	0	0	0	0	0	0	0	0	0	0	0	0
ENSG00000167747	C19orf48	protein_coding	0	0	0	1	0	0	0	0	0	0	0	0	0	0	0	0
ENSG00000167766	ZNF83	protein_coding	0	0	0	1	0	0	0	1	0	1	0	0	0	0	0	0
ENSG00000167771	RCOR2	protein_coding	1	1	0	0	1	1	0	0	0	0	1	1	0	1	0	1
ENSG00000167799	NUDT8	protein_coding	0	0	0	0	0	1	0	0	0	0	1	1	0	0	0	1
ENSG00000167880	EVPL	protein_coding	0	1	1	1	0	1	0	0	0	0	0	0	0	1	0	1
ENSG00000167900	TK1	protein_coding	1	0	0	1	0	0	0	0	0	1	0	0	1	0	1	1
ENSG00000167912	AC090152.1	lncRNA	0	0	0	0	0	0	0	0	0	0	0	0	0	0	0	1
ENSG00000167914	GSDMA	protein_coding	0	0	0	0	1	0	0	0	0	0	0	0	0	0	0	0
ENSG00000167920	TMEM99	protein_coding	0	0	0	0	0	0	0	0	0	0	0	1	0	0	0	0
ENSG00000167967	E4F1	protein_coding	0	0	1	0	0	0	0	0	0	0	0	0	0	1	0	0
ENSG00000167992	VWCE	protein_coding	0	0	0	0	0	0	0	1	0	0	0	0	0	0	0	0
ENSG00000168005	SPINDOC	protein_coding	0	0	0	1	1	0	1	0	0	1	0	0	0	1	0	0
ENSG00000168010	ATG16L2	protein_coding	0	0	0	0	0	0	0	1	1	0	0	0	0	0	0	0
ENSG00000168014	C2CD3	protein_coding	0	0	0	1	0	0	0	0	0	0	0	0	0	0	0	0
ENSG00000168026	TTC21A	protein_coding	0	0	0	0	0	0	0	0	1	0	0	0	0	0	0	0
ENSG00000168040	FADD	protein_coding	0	0	0	0	0	0	1	0	0	0	0	1	0	0	0	0
ENSG00000168061	SAC3D1	protein_coding	1	1	1	0	0	0	0	0	0	1	0	1	0	0	0	0
ENSG00000168067	MAP4K2	protein_coding	0	0	0	0	0	0	1	0	0	0	0	0	0	0	0	0
ENSG00000168078	PBK	protein_coding	1	1	1	1	0	1	1	1	0	1	1	1	0	0	0	1
ENSG00000168096	ANKS3	protein_coding	0	0	0	1	0	0	0	0	1	1	0	0	0	1	0	0
ENSG00000168237	GLYCTK	protein_coding	0	0	0	0	0	0	0	0	0	0	0	0	0	1	0	1
ENSG00000168243	GNG4	protein_coding	0	0	0	0	1	0	0	0	0	0	0	1	0	1	0	0
ENSG00000168268	NT5DC2	protein_coding	0	0	0	1	0	1	0	0	0	1	0	0	0	0	0	0
ENSG00000168298	HIST1H1E	protein_coding	0	0	0	0	0	1	0	0	0	0	0	0	1	0	0	0
ENSG00000168301	KCTD6	protein_coding	0	0	1	0	0	0	0	0	0	0	0	0	0	0	0	0
ENSG00000168393	DTYMK	protein_coding	0	0	0	1	0	1	0	0	0	1	0	0	0	0	0	0
ENSG00000168411	RFWD3	protein_coding	0	0	0	1	0	0	0	0	0	0	0	1	0	0	0	0
ENSG00000168495	POLR3D	protein_coding	0	0	0	1	0	0	0	0	0	0	0	0	0	0	0	0
ENSG00000168496	FEN1	protein_coding	0	0	0	1	0	1	0	0	0	1	0	0	0	0	0	0
ENSG00000168615	ADAM9	protein_coding	0	0	0	1	0	0	0	0	0	0	0	0	0	0	0	0
ENSG00000168661	ZNF30	protein_coding	0	0	0	0	0	0	0	0	0	0	0	0	1	0	0	0
ENSG00000168672	LRATD2	protein_coding	0	0	0	1	0	0	0	0	0	0	0	0	0	0	0	0
ENSG00000168758	SEMA4C	protein_coding	0	0	0	0	0	0	0	0	0	0	0	0	0	0	1	0
ENSG00000168765	GSTM4	protein_coding	0	0	0	0	0	0	0	0	0	0	0	1	0	0	0	0
ENSG00000168778	TCTN2	protein_coding	0	0	0	1	0	0	0	0	0	0	0	0	0	0	0	0
ENSG00000168918	INPP5D	protein_coding	0	0	0	0	1	0	0	1	1	0	0	0	0	1	0	0
ENSG00000168970	JMJD7-PLA2G4B	protein_coding	0	0	0	0	0	0	0	0	0	0	0	1	0	0	0	0
ENSG00000169026	SLC49A3	protein_coding	0	0	1	0	0	0	0	0	0	0	0	0	0	0	0	0
ENSG00000169083	AR	protein_coding	0	0	0	0	0	0	0	0	1	0	0	0	0	0	0	0
ENSG00000169118	CSNK1G1	protein_coding	0	0	0	1	0	0	0	0	0	0	0	0	0	0	0	0
ENSG00000169131	ZNF354A	protein_coding	0	0	0	1	0	0	0	0	0	0	0	0	0	0	0	0
ENSG00000169221	TBC1D10B	protein_coding	0	0	0	1	0	0	0	0	0	0	0	0	0	0	0	0
ENSG00000169228	RAB24	protein_coding	0	0	0	0	0	0	0	1	0	1	0	0	0	0	0	0
ENSG00000169258	GPRIN1	protein_coding	1	1	1	1	0	1	1	1	1	0	1	1	0	0	0	1
ENSG00000169432	SCN9A	protein_coding	0	0	0	0	0	0	0	1	0	0	0	0	0	0	0	0
ENSG00000169592	INO80E	protein_coding	0	0	0	0	0	0	0	1	0	0	0	0	0	0	0	0
ENSG00000169604	ANTXR1	protein_coding	0	0	0	1	0	0	0	0	0	0	0	0	0	0	0	0
ENSG00000169607	CKAP2L	protein_coding	1	1	1	1	1	1	1	0	0	0	1	1	0	1	0	1
ENSG00000169679	BUB1	protein_coding	1	1	1	1	1	1	1	0	0	1	1	1	0	1	0	1
ENSG00000169682	SPNS1	protein_coding	0	0	0	0	0	0	0	0	0	0	0	0	0	1	0	0
ENSG00000169683	LRRC45	protein_coding	1	1	1	0	0	0	0	0	0	0	0	0	0	0	0	1
ENSG00000169684	CHRNA5	protein_coding	1	1	0	0	1	0	0	0	0	0	0	1	0	0	0	0
ENSG00000169696	ASPSCR1	protein_coding	0	1	1	0	0	0	0	0	0	1	0	0	0	1	0	1
ENSG00000169750	RAC3	protein_coding	1	0	0	0	1	0	1	0	0	0	1	1	0	1	0	1
ENSG00000169783	LINGO1	protein_coding	0	1	1	1	0	1	0	1	0	0	0	0	0	0	1	1
ENSG00000169855	ROBO1	protein_coding	0	0	0	0	0	0	0	0	0	1	0	0	0	0	0	0
ENSG00000169857	AVEN	protein_coding	0	0	0	0	0	0	0	0	0	0	0	1	0	0	0	0
ENSG00000169926	KLF13	protein_coding	0	0	0	1	0	0	0	0	0	1	0	0	0	0	0	0
ENSG00000169972	PUSL1	protein_coding	0	1	1	0	0	1	0	0	0	0	1	1	0	1	0	1
ENSG00000169992	NLGN2	protein_coding	0	0	0	1	0	0	0	0	1	0	0	0	0	0	0	0
ENSG00000170004	CHD3	protein_coding	0	0	0	1	0	0	0	0	0	0	0	0	0	0	0	0
ENSG00000170113	NIPA1	protein_coding	0	0	0	1	0	0	0	0	0	0	0	0	0	0	0	0
ENSG00000170175	CHRNB1	protein_coding	1	0	0	0	0	0	0	0	1	0	1	0	0	0	0	0
ENSG00000170190	SLC16A5	protein_coding	0	0	0	1	0	0	0	0	0	0	0	0	0	0	0	0
ENSG00000170264	FAM161A	protein_coding	0	0	0	0	0	0	0	0	0	0	0	1	0	0	0	0
ENSG00000170312	CDK1	protein_coding	1	1	1	1	0	1	0	0	0	1	1	1	0	0	0	1
ENSG00000170417	TMEM182	protein_coding	0	0	0	0	0	0	0	0	0	0	1	1	0	0	0	0
ENSG00000170442	KRT86	protein_coding	0	1	0	1	0	0	0	0	1	0	1	0	0	0	0	1
ENSG00000170448	NFXL1	protein_coding	0	0	0	0	1	0	0	0	0	0	0	0	0	0	0	0
ENSG00000170537	TMC7	protein_coding	0	0	0	1	0	1	0	0	0	0	0	0	0	0	0	0
ENSG00000170561	IRX2	protein_coding	0	0	0	0	0	0	0	0	0	0	0	0	0	0	1	0
ENSG00000170571	EMB	protein_coding	0	0	0	1	0	0	0	1	0	0	0	0	0	0	0	0
ENSG00000170608	FOXA3	protein_coding	0	0	0	0	0	0	0	0	0	0	1	0	0	0	0	0
ENSG00000170684	ZNF296	protein_coding	0	1	1	1	0	0	0	0	0	0	0	1	0	1	0	1
ENSG00000170779	CDCA4	protein_coding	0	0	0	1	0	1	0	0	0	1	1	1	0	0	0	0
ENSG00000170891	CYTL1	protein_coding	0	0	0	0	0	0	0	1	0	0	0	0	0	0	0	0
ENSG00000170899	GSTA4	protein_coding	0	0	0	0	0	0	0	0	0	1	0	0	0	0	0	0
ENSG00000170909	OSCAR	protein_coding	1	1	1	0	0	1	1	1	1	0	0	0	0	1	1	0
ENSG00000170962	PDGFD	protein_coding	0	0	0	1	0	0	0	0	0	0	0	0	0	0	0	0
ENSG00000171045	TSNARE1	protein_coding	0	0	0	0	0	0	0	0	0	0	0	0	0	1	0	0
ENSG00000171084	FAM86JP	transcribed_unprocessed_pseudogene	0	0	0	0	0	1	1	0	0	0	1	1	0	0	0	0
ENSG00000171097	KYAT1	protein_coding	0	0	0	0	1	0	0	0	0	0	0	0	0	1	0	0
ENSG00000171119	NRTN	protein_coding	0	1	0	0	0	0	0	0	1	0	0	1	0	0	0	1
ENSG00000171163	ZNF692	protein_coding	1	0	0	1	1	0	0	1	1	1	1	1	0	1	0	0
ENSG00000171219	CDC42BPG	protein_coding	0	0	0	1	0	0	0	0	0	0	0	0	0	0	0	1
ENSG00000171241	SHCBP1	protein_coding	1	1	1	1	1	1	1	0	0	0	1	1	0	0	0	1
ENSG00000171316	CHD7	protein_coding	0	1	0	0	1	0	0	0	0	0	0	0	0	1	0	1
ENSG00000171320	ESCO2	protein_coding	0	1	0	0	0	1	1	0	0	0	0	1	0	0	0	0
ENSG00000171345	KRT19	protein_coding	0	0	0	1	0	0	0	0	0	0	0	0	0	0	0	0
ENSG00000171365	CLCN5	protein_coding	0	1	0	0	1	0	0	0	0	0	0	0	0	0	0	0
ENSG00000171425	ZNF581	protein_coding	0	0	0	1	0	0	0	0	0	1	0	0	0	0	0	0
ENSG00000171451	DSEL	protein_coding	0	0	0	1	0	0	0	0	0	0	0	0	0	0	0	0
ENSG00000171612	SLC25A33	protein_coding	0	0	0	0	0	0	0	0	0	0	0	0	0	0	0	1
ENSG00000171792	RHNO1	protein_coding	0	0	0	1	0	0	0	0	0	1	0	0	0	0	0	0
ENSG00000171793	CTPS1	protein_coding	0	1	0	0	1	1	0	0	0	0	0	0	0	0	0	0
ENSG00000171798	KNDC1	protein_coding	0	0	0	0	0	0	0	0	1	0	0	0	0	0	0	0
ENSG00000171806	METTL18	protein_coding	0	0	0	1	0	0	0	0	0	0	0	0	0	0	0	0
ENSG00000171848	RRM2	protein_coding	1	1	1	1	0	1	0	1	0	1	1	1	1	0	0	1
ENSG00000171960	PPIH	protein_coding	0	0	0	1	0	0	0	0	0	0	0	0	0	0	0	0
ENSG00000171962	DRC3	protein_coding	0	0	0	1	0	0	0	0	0	0	0	0	0	0	0	0
ENSG00000171970	ZNF57	protein_coding	0	0	0	0	0	0	0	0	0	1	0	0	0	0	0	0
ENSG00000172009	AC006538.1	protein_coding	0	1	0	0	0	1	0	0	0	0	0	1	0	0	0	0
ENSG00000172081	MOB3A	protein_coding	0	0	0	1	0	0	0	0	0	0	0	0	0	0	0	0
ENSG00000172167	MTBP	protein_coding	0	1	0	0	0	1	1	0	0	0	0	1	0	1	0	0
ENSG00000172172	MRPL13	protein_coding	0	0	0	0	0	0	0	0	0	0	0	1	0	0	0	0
ENSG00000172244	C5orf34	protein_coding	0	1	0	1	1	1	0	0	0	0	1	1	0	1	0	1
ENSG00000172262	ZNF131	protein_coding	0	0	0	0	0	0	0	0	0	0	0	1	0	0	0	0
ENSG00000172292	CERS6	protein_coding	0	0	0	0	0	0	0	0	0	0	0	1	0	0	0	0
ENSG00000172345	STARD5	protein_coding	0	0	0	0	0	0	0	0	0	0	0	1	0	0	0	0
ENSG00000172361	CFAP53	protein_coding	0	0	1	1	0	0	0	0	0	0	0	0	0	0	0	0
ENSG00000172366	MCRIP2	protein_coding	0	1	1	0	0	0	0	0	0	0	1	0	0	0	0	1
ENSG00000172379	ARNT2	protein_coding	0	1	1	1	0	0	0	0	0	0	0	0	0	0	0	0
ENSG00000172382	PRSS27	protein_coding	0	1	0	0	0	0	0	0	0	0	0	0	0	0	0	0
ENSG00000172432	GTPBP2	protein_coding	0	0	0	1	0	0	0	0	0	0	0	0	0	0	0	0
ENSG00000172456	FGGY	protein_coding	0	0	0	0	1	0	0	0	0	0	0	0	0	1	0	0
ENSG00000172508	CARNS1	protein_coding	0	0	0	0	0	0	0	0	0	0	0	0	0	0	1	0
ENSG00000172667	ZMAT3	protein_coding	0	0	0	0	0	0	0	0	0	0	0	0	0	0	1	0
ENSG00000172765	TMCC1	protein_coding	0	0	0	0	0	0	0	1	0	0	0	0	0	0	0	0
ENSG00000172819	RARG	protein_coding	0	0	0	1	0	0	0	0	0	0	0	0	0	0	0	0
ENSG00000172890	NADSYN1	protein_coding	0	0	0	0	0	0	0	1	0	0	0	0	0	0	0	0
ENSG00000172932	ANKRD13D	protein_coding	0	0	0	1	0	1	0	0	0	0	0	0	0	1	0	0
ENSG00000173065	FAM222B	protein_coding	0	0	0	1	0	0	0	0	0	0	0	0	0	0	0	0
ENSG00000173207	CKS1B	protein_coding	1	0	0	1	0	1	0	0	0	1	1	1	0	0	0	0
ENSG00000173209	AHSA2P	transcribed_unitary_pseudogene	0	0	0	0	0	0	0	1	1	1	0	0	0	1	0	0
ENSG00000173272	MZT2A	protein_coding	0	0	1	0	0	0	0	1	0	0	1	1	0	0	0	0
ENSG00000173540	GMPPB	protein_coding	0	0	0	0	0	0	0	0	0	0	0	0	0	0	0	1
ENSG00000173557	C2orf70	protein_coding	0	0	0	0	1	0	0	0	0	0	0	0	0	1	0	1
ENSG00000173559	NABP1	protein_coding	0	0	0	0	0	1	0	1	1	0	0	0	0	0	0	0
ENSG00000173599	PC	protein_coding	0	0	0	0	0	0	0	0	0	0	1	1	0	0	0	0
ENSG00000173621	LRFN4	protein_coding	0	1	1	1	0	1	1	0	0	0	1	1	0	0	0	0
ENSG00000173638	SLC19A1	protein_coding	1	1	0	0	0	0	1	0	0	0	0	0	1	1	0	1
ENSG00000173653	RCE1	protein_coding	0	0	0	1	0	0	0	0	0	0	0	0	0	0	0	0
ENSG00000173852	DPY19L1	protein_coding	0	0	0	0	0	0	0	0	0	0	0	0	0	0	1	0
ENSG00000173894	CBX2	protein_coding	1	1	1	1	1	1	1	0	0	0	1	1	0	1	0	1
ENSG00000173950	XXYLT1	protein_coding	0	1	0	1	0	0	0	0	0	0	0	1	0	0	0	1
ENSG00000174013	FBXO45	protein_coding	0	1	0	0	0	0	0	0	0	0	0	1	0	0	0	0
ENSG00000174099	MSRB3	protein_coding	0	0	0	1	0	0	0	0	0	0	0	0	0	0	0	0
ENSG00000174151	CYB561D1	protein_coding	0	0	0	1	0	0	0	0	0	0	0	0	0	0	0	0
ENSG00000174177	CTU2	protein_coding	0	1	0	0	1	0	0	0	0	0	0	0	0	1	0	0
ENSG00000174206	C12orf66	protein_coding	0	0	0	0	0	0	0	0	0	0	0	1	0	0	0	0
ENSG00000174233	ADCY6	protein_coding	0	0	0	1	0	0	0	0	0	1	0	0	0	0	0	0
ENSG00000174282	ZBTB4	protein_coding	0	0	0	1	0	0	0	0	0	0	0	0	0	0	0	0
ENSG00000174327	SLC16A13	protein_coding	1	0	0	0	0	1	0	0	0	0	0	0	0	0	0	0
ENSG00000174365	SNHG11	lncRNA	0	0	0	0	1	0	0	0	0	0	0	0	0	1	0	0
ENSG00000174371	EXO1	protein_coding	1	1	1	1	1	1	1	0	0	0	1	1	0	1	0	1
ENSG00000174586	ZNF497	protein_coding	0	0	1	0	0	0	0	0	0	0	0	0	0	0	0	0
ENSG00000174599	TRAM1L1	protein_coding	0	0	0	1	0	0	0	0	0	0	0	0	0	0	0	0
ENSG00000174628	IQCK	protein_coding	0	0	0	1	0	0	0	0	0	0	0	0	0	0	0	0
ENSG00000174669	SLC29A2	protein_coding	1	0	0	0	0	0	0	0	0	0	0	0	0	0	0	1
ENSG00000174705	SH3PXD2B	protein_coding	0	0	0	1	0	0	0	1	1	1	0	0	0	0	0	0
ENSG00000174939	ASPHD1	protein_coding	0	1	1	1	1	0	0	1	1	0	1	1	1	1	0	1
ENSG00000174943	KCTD13	protein_coding	0	1	1	1	0	0	0	1	1	0	0	0	0	1	0	0
ENSG00000174996	KLC2	protein_coding	0	0	0	1	0	0	0	0	0	1	0	0	0	0	0	0
ENSG00000175029	CTBP2	protein_coding	0	0	0	1	0	0	0	0	0	0	0	0	0	0	0	0
ENSG00000175063	UBE2C	protein_coding	1	1	1	1	0	0	0	1	1	1	1	1	1	0	0	1
ENSG00000175115	PACS1	protein_coding	0	0	0	1	0	0	0	0	0	0	0	0	0	0	0	0
ENSG00000175182	FAM131A	protein_coding	0	0	0	0	0	0	0	0	0	0	0	1	0	0	0	0
ENSG00000175183	CSRP2	protein_coding	0	0	0	0	0	0	0	0	0	0	0	1	0	0	0	0
ENSG00000175274	TP53I11	protein_coding	0	0	0	1	0	0	0	0	0	0	0	0	0	0	0	0
ENSG00000175279	CENPS	protein_coding	0	1	1	0	0	0	0	0	0	0	0	0	0	0	0	0
ENSG00000175309	PHYKPL	protein_coding	0	0	0	0	0	0	0	1	0	0	0	0	0	0	0	0
ENSG00000175455	CCDC14	protein_coding	1	0	0	0	0	0	1	1	1	0	0	0	0	0	0	0
ENSG00000175482	POLD4	protein_coding	0	0	1	0	0	0	0	0	0	0	0	0	0	0	0	0
ENSG00000175536	LIPT2	protein_coding	0	0	0	0	0	0	0	0	0	0	0	1	0	0	0	0
ENSG00000175643	RMI2	protein_coding	1	1	1	1	0	1	1	0	0	1	1	1	0	0	1	1
ENSG00000175711	B3GNTL1	protein_coding	0	0	0	1	1	0	0	0	1	0	1	0	0	1	0	0
ENSG00000175782	SLC35E3	protein_coding	0	0	0	0	0	0	0	0	0	0	0	0	0	0	0	1
ENSG00000175792	RUVBL1	protein_coding	0	0	0	0	0	1	0	0	0	0	0	0	0	0	0	0
ENSG00000175793	SFN	protein_coding	0	0	0	1	0	0	0	0	1	1	0	0	0	0	1	1
ENSG00000175832	ETV4	protein_coding	1	1	0	1	1	1	0	0	0	1	1	1	0	1	1	1
ENSG00000175928	LRRN1	protein_coding	1	0	0	0	0	0	0	0	0	0	1	1	1	0	0	0
ENSG00000175970	UNC119B	protein_coding	0	0	0	1	0	0	0	0	0	1	0	0	0	0	0	0
ENSG00000175984	DENND2C	protein_coding	0	0	0	0	0	0	0	0	0	0	0	1	0	0	0	0
ENSG00000176058	TPRN	protein_coding	0	0	1	1	0	0	0	0	0	0	0	0	1	0	0	1
ENSG00000176125	UFSP1	protein_coding	0	1	0	0	0	1	0	0	0	0	0	1	1	1	0	0
ENSG00000176208	ATAD5	protein_coding	1	1	0	0	1	0	1	0	0	0	1	1	0	0	0	1
ENSG00000176225	RTTN	protein_coding	0	0	0	0	0	0	1	0	0	0	0	0	0	0	0	0
ENSG00000176244	ACBD7	protein_coding	0	1	0	0	0	0	0	0	0	0	0	0	0	0	1	1
ENSG00000176444	CLK2	protein_coding	0	0	0	0	0	0	0	0	0	1	0	0	0	0	0	0
ENSG00000176454	LPCAT4	protein_coding	0	0	0	1	0	0	0	0	0	0	0	0	0	0	0	0
ENSG00000176485	PLAAT3	protein_coding	0	0	0	0	1	0	0	0	0	0	0	0	0	0	0	0
ENSG00000176490	DIRAS1	protein_coding	0	1	0	0	0	0	0	0	0	0	1	0	0	0	0	0
ENSG00000176531	PHLDB3	protein_coding	0	0	1	0	0	0	0	0	0	0	0	1	0	0	0	0
ENSG00000176619	LMNB2	protein_coding	0	0	0	1	0	0	0	0	0	1	0	0	0	0	0	0
ENSG00000176749	CDK5R1	protein_coding	0	1	1	1	0	1	0	0	1	0	1	1	0	0	0	0
ENSG00000176834	VSIG10	protein_coding	0	0	0	1	0	0	0	0	0	0	0	0	0	0	0	0
ENSG00000176890	TYMS	protein_coding	0	1	1	1	0	1	0	1	1	1	1	1	0	0	1	1
ENSG00000176903	PNMA1	protein_coding	0	0	0	1	0	0	0	0	0	0	0	0	0	0	0	0
ENSG00000176909	MAMSTR	protein_coding	0	1	0	0	0	0	0	0	0	0	0	1	0	0	0	0
ENSG00000176912	TYMSOS	lncRNA	1	1	0	0	0	1	0	0	0	1	0	1	0	0	0	1
ENSG00000176994	SMCR8	protein_coding	0	0	0	1	0	0	0	0	0	0	0	0	0	0	0	0
ENSG00000177054	ZDHHC13	protein_coding	0	1	0	1	0	0	0	0	0	0	0	1	0	0	0	0
ENSG00000177076	ACER2	protein_coding	0	0	0	0	0	0	0	0	0	0	0	0	0	0	1	0
ENSG00000177192	PUS1	protein_coding	0	1	0	0	1	1	0	0	0	0	1	1	0	1	0	1
ENSG00000177283	FZD8	protein_coding	0	0	0	0	0	0	0	0	0	0	0	0	1	0	0	1
ENSG00000177542	SLC25A22	protein_coding	0	1	1	0	0	0	0	0	0	0	0	0	0	1	0	0
ENSG00000177548	RABEP2	protein_coding	0	0	1	1	0	0	0	0	0	0	0	0	0	0	0	0
ENSG00000177595	PIDD1	protein_coding	0	0	0	0	0	0	0	1	1	0	0	1	0	1	0	0
ENSG00000177602	HASPIN	protein_coding	1	1	0	0	1	1	1	0	0	0	0	1	0	0	0	1
ENSG00000177614	PGBD5	protein_coding	0	1	0	1	0	0	0	1	1	0	0	1	0	0	0	0
ENSG00000177674	AGTRAP	protein_coding	0	0	0	1	0	0	0	0	0	0	0	0	0	0	0	0
ENSG00000177679	SRRM3	protein_coding	0	0	0	1	0	0	0	0	0	0	0	1	0	0	0	0
ENSG00000177694	NAALADL2	protein_coding	0	0	0	0	0	0	0	0	0	0	1	0	0	0	0	0
ENSG00000177732	SOX12	protein_coding	0	1	1	1	1	0	1	0	0	1	1	1	0	1	0	0
ENSG00000177917	ARL6IP6	protein_coding	0	0	0	1	0	0	0	0	0	0	0	0	0	0	0	0
ENSG00000178026	LRRC75B	protein_coding	0	0	0	0	0	0	0	1	0	0	0	0	0	1	0	0
ENSG00000178093	TSSK6	protein_coding	0	0	0	1	0	0	0	0	0	1	0	0	0	1	0	0
ENSG00000178105	DDX10	protein_coding	0	0	0	0	1	0	0	0	0	0	0	1	0	0	0	0
ENSG00000178150	ZNF114	protein_coding	0	0	0	0	0	0	1	0	0	0	0	0	0	0	0	0
ENSG00000178184	PARD6G	protein_coding	0	0	0	0	0	0	0	0	0	0	0	1	0	0	0	0
ENSG00000178295	GEN1	protein_coding	1	1	0	0	0	0	0	0	0	0	1	1	0	0	0	1
ENSG00000178381	ZFAND2A	protein_coding	0	0	0	0	0	1	0	0	0	0	0	0	0	0	0	0
ENSG00000178409	BEND3	protein_coding	1	1	0	1	0	0	0	0	0	0	0	0	0	0	0	1
ENSG00000178445	GLDC	protein_coding	0	0	0	0	0	0	0	0	0	0	0	0	0	0	0	1
ENSG00000178467	P4HTM	protein_coding	0	0	1	0	0	0	0	0	0	0	0	0	0	0	0	0
ENSG00000178498	DTX3	protein_coding	0	0	0	1	0	0	0	0	0	0	0	0	0	0	0	0
ENSG00000178531	CTXN1	protein_coding	0	1	1	1	0	0	0	0	0	0	0	0	0	0	1	0
ENSG00000178761	FAM219B	protein_coding	0	0	0	1	0	0	0	0	0	0	0	0	0	0	0	0
ENSG00000178814	OPLAH	protein_coding	1	0	0	0	0	0	0	0	0	0	1	1	0	0	0	1
ENSG00000178878	APOLD1	protein_coding	0	0	0	0	1	0	0	0	0	0	0	0	0	0	0	0
ENSG00000178966	RMI1	protein_coding	1	1	1	0	0	0	0	0	0	0	0	1	0	0	0	0
ENSG00000178999	AURKB	protein_coding	1	1	1	1	0	1	0	1	0	1	1	1	0	0	0	1
ENSG00000179029	TMEM107	protein_coding	0	0	0	1	0	0	0	0	0	0	0	0	0	0	0	0
ENSG00000179104	TMTC2	protein_coding	0	0	0	1	0	0	0	0	0	0	0	0	0	0	0	0
ENSG00000179361	ARID3B	protein_coding	0	0	0	0	0	0	0	0	0	0	0	0	0	0	0	1
ENSG00000179406	LINC00174	lncRNA	0	0	0	0	1	0	1	1	1	0	0	1	0	1	0	0
ENSG00000179523	EIF3J-DT	lncRNA	0	0	0	1	0	0	0	0	0	0	0	0	0	0	0	0
ENSG00000179598	PLD6	protein_coding	0	0	0	0	0	0	1	0	0	0	0	1	0	0	0	0
ENSG00000179772	FOXS1	protein_coding	1	0	1	1	1	1	1	1	0	1	0	0	1	1	1	0
ENSG00000179832	MROH1	protein_coding	0	0	0	1	0	0	0	0	0	1	0	0	0	0	0	1
ENSG00000179841	AKAP5	protein_coding	0	0	1	0	0	0	0	0	0	0	0	0	0	0	0	0
ENSG00000179862	CITED4	protein_coding	0	0	0	0	1	0	0	0	0	0	0	0	0	1	0	0
ENSG00000179886	TIGD5	protein_coding	0	1	0	1	0	0	0	0	0	1	0	1	0	1	0	0
ENSG00000179965	ZNF771	protein_coding	0	0	0	0	0	0	0	0	1	0	0	0	0	0	0	0
ENSG00000180035	ZNF48	protein_coding	0	0	1	0	0	0	0	0	0	0	0	0	0	0	0	0
ENSG00000180113	TDRD6	protein_coding	0	0	0	0	0	0	0	0	0	0	0	0	1	0	0	0
ENSG00000180198	RCC1	protein_coding	0	0	0	0	0	1	0	0	1	0	0	0	0	0	0	0
ENSG00000180257	ZNF816	protein_coding	0	0	0	1	0	0	0	0	0	0	0	0	0	0	0	0
ENSG00000180263	FGD6	protein_coding	0	0	0	1	0	1	1	0	0	0	0	0	0	0	0	0
ENSG00000180530	NRIP1	protein_coding	0	0	0	0	0	0	0	0	0	0	0	0	0	0	1	0
ENSG00000180535	BHLHA15	protein_coding	0	1	0	0	0	0	0	0	0	0	1	0	0	0	0	0
ENSG00000180611	MB21D2	protein_coding	0	0	0	0	0	0	1	0	0	0	0	0	0	0	0	0
ENSG00000180626	ZNF594	protein_coding	0	0	0	1	0	0	0	0	0	0	0	0	0	0	0	0
ENSG00000180667	YOD1	protein_coding	0	1	0	0	0	0	0	0	0	0	0	0	0	0	0	0
ENSG00000180834	MAP6D1	protein_coding	1	1	1	0	0	0	0	0	0	0	0	1	0	0	0	1
ENSG00000180921	FAM83H	protein_coding	0	0	0	1	0	0	0	0	0	0	0	0	0	0	0	0
ENSG00000180953	ST20	protein_coding	0	1	0	0	0	1	0	0	0	0	0	0	0	0	0	0
ENSG00000181004	BBS12	protein_coding	0	0	0	1	0	0	0	0	0	0	0	0	0	0	0	0
ENSG00000181019	NQO1	protein_coding	0	0	0	1	0	0	0	0	0	1	0	0	0	0	0	0
ENSG00000181026	AEN	protein_coding	0	0	0	0	1	0	0	1	1	0	0	0	0	1	0	0
ENSG00000181135	ZNF707	protein_coding	0	1	1	0	0	0	1	0	0	0	0	0	0	1	0	0
ENSG00000181218	HIST3H2A	protein_coding	1	0	0	1	1	0	0	1	1	0	1	1	0	1	1	0
ENSG00000181264	TMEM136	protein_coding	0	0	0	1	0	0	0	0	0	0	0	0	0	0	0	0
ENSG00000181284	TMEM102	protein_coding	0	0	0	0	0	0	0	0	0	0	0	0	0	0	0	1
ENSG00000181315	ZNF322	protein_coding	0	0	0	0	0	0	0	0	0	0	1	1	0	0	0	0
ENSG00000181350	LRRC75A	protein_coding	0	0	0	0	0	0	0	0	0	0	0	0	0	0	1	0
ENSG00000181449	SOX2	protein_coding	0	0	0	0	0	0	0	0	0	0	1	1	0	0	0	0
ENSG00000181450	ZNF678	protein_coding	0	0	0	1	0	0	0	0	0	0	0	0	0	0	0	0
ENSG00000181458	TMEM45A	protein_coding	1	1	0	0	0	0	0	1	0	0	0	1	0	0	0	0
ENSG00000181544	FANCB	protein_coding	0	1	0	0	0	1	0	0	0	0	0	1	0	0	0	0
ENSG00000181610	MRPS23	protein_coding	0	0	0	0	1	0	0	0	0	0	0	0	0	0	0	0
ENSG00000181638	ZFP41	protein_coding	0	0	0	1	0	0	0	0	0	1	0	0	0	1	0	0
ENSG00000181690	PLAG1	protein_coding	0	0	0	0	0	0	0	0	0	0	0	1	0	0	1	0
ENSG00000181751	C5orf30	protein_coding	0	0	0	1	0	0	0	0	0	0	0	0	1	0	0	0
ENSG00000181885	CLDN7	protein_coding	0	0	0	0	0	1	0	0	0	0	0	0	0	0	0	0
ENSG00000181938	GINS3	protein_coding	0	1	0	1	1	0	0	0	0	0	0	1	0	0	0	0
ENSG00000182010	RTKN2	protein_coding	1	1	0	0	0	1	0	0	0	0	0	0	0	0	0	1
ENSG00000182013	PNMA8A	protein_coding	0	0	0	1	0	0	0	0	0	0	0	1	0	0	0	0
ENSG00000182057	OGFRP1	lncRNA	0	0	0	0	0	0	0	0	0	0	0	1	0	0	0	0
ENSG00000182134	TDRKH	protein_coding	1	1	1	0	0	0	0	0	0	1	1	0	0	0	0	1
ENSG00000182173	TSEN54	protein_coding	0	0	0	1	0	0	0	0	0	1	0	0	0	0	0	0
ENSG00000182195	LDOC1	protein_coding	0	0	0	1	0	0	0	0	0	0	0	0	0	0	0	0
ENSG00000182263	FIGN	protein_coding	0	0	0	0	0	0	0	0	1	0	0	0	0	0	0	0
ENSG00000182272	B4GALNT4	protein_coding	1	1	1	1	1	0	0	0	0	0	1	1	1	1	0	0
ENSG00000182310	SPACA6	protein_coding	0	0	0	1	0	0	0	0	0	0	0	0	0	0	0	0
ENSG00000182324	KCNJ14	protein_coding	0	0	0	0	0	1	0	0	0	0	0	0	0	0	0	0
ENSG00000182481	KPNA2	protein_coding	0	0	0	1	0	0	0	0	0	0	0	0	0	0	0	0
ENSG00000182489	XKRX	protein_coding	0	0	0	0	1	0	0	0	0	0	1	0	0	1	1	0
ENSG00000182541	LIMK2	protein_coding	0	0	0	1	0	0	0	0	0	0	0	0	0	0	0	0
ENSG00000182544	MFSD5	protein_coding	0	0	0	1	0	0	0	0	0	0	0	0	0	0	0	0
ENSG00000182584	ACTL10	protein_coding	0	0	1	1	1	0	0	0	1	0	1	0	1	1	0	0
ENSG00000182612	TSPAN10	protein_coding	0	0	0	0	0	0	1	0	1	0	0	0	0	0	0	0
ENSG00000182667	NTM	protein_coding	0	0	0	1	0	0	1	1	0	0	0	0	0	0	0	0
ENSG00000182841	RRP7BP	transcribed_unprocessed_pseudogene	0	0	0	1	1	0	0	0	0	0	0	1	0	1	0	0
ENSG00000182853	VMO1	protein_coding	0	1	0	0	0	1	0	0	0	0	0	0	0	0	0	1
ENSG00000182986	ZNF320	protein_coding	0	0	0	1	0	0	0	1	1	0	0	0	0	0	0	0
ENSG00000183010	PYCR1	protein_coding	1	0	0	1	0	0	0	1	1	1	1	1	0	0	0	0
ENSG00000183048	SLC25A10	protein_coding	0	0	0	0	0	0	0	0	0	0	1	1	0	0	0	1
ENSG00000183077	AFMID	protein_coding	0	0	0	0	0	0	0	0	0	0	0	0	0	1	0	0
ENSG00000183150	GPR19	protein_coding	0	1	0	0	0	0	0	0	0	0	0	0	0	0	0	0
ENSG00000183155	RABIF	protein_coding	0	0	0	0	0	0	0	0	0	0	0	0	0	0	0	1
ENSG00000183196	CHST6	protein_coding	0	0	0	0	0	0	0	0	0	0	0	0	0	0	0	1
ENSG00000183340	JRKL	protein_coding	0	0	0	1	0	0	0	0	0	0	0	0	0	0	0	0
ENSG00000183346	CABCOCO1	protein_coding	0	0	0	0	0	0	0	0	1	0	0	0	0	0	0	0
ENSG00000183496	MEX3B	protein_coding	0	0	0	1	0	0	0	0	0	0	1	1	0	0	0	0
ENSG00000183647	ZNF530	protein_coding	1	0	0	0	0	0	0	0	0	0	0	1	0	0	0	0
ENSG00000183696	UPP1	protein_coding	0	1	0	0	0	1	0	0	0	0	0	0	0	0	1	1
ENSG00000183718	TRIM52	protein_coding	0	0	0	0	0	0	0	1	0	0	0	0	0	0	0	0
ENSG00000183723	CMTM4	protein_coding	0	0	0	1	0	0	0	0	0	1	0	0	0	0	0	0
ENSG00000183741	CBX6	protein_coding	0	0	0	1	0	0	0	0	0	0	0	0	0	0	0	0
ENSG00000183763	TRAIP	protein_coding	1	1	1	1	1	1	0	0	1	0	1	1	0	1	0	1
ENSG00000183765	CHEK2	protein_coding	0	1	0	0	0	1	0	1	1	0	1	1	0	0	0	1
ENSG00000183844	FAM3B	protein_coding	0	0	0	1	0	0	0	0	0	0	0	0	0	1	0	0
ENSG00000183853	KIRREL1	protein_coding	0	0	0	1	0	0	1	0	0	0	0	0	0	0	0	0
ENSG00000183856	IQGAP3	protein_coding	1	1	1	1	1	1	1	1	0	1	1	1	0	1	0	1
ENSG00000183943	PRKX	protein_coding	0	0	0	1	0	0	0	0	0	0	0	1	0	0	0	0
ENSG00000183963	SMTN	protein_coding	0	0	0	1	0	0	0	0	0	0	0	0	0	0	0	0
ENSG00000184162	NR2C2AP	protein_coding	0	0	0	1	0	0	0	0	0	1	0	0	0	0	0	0
ENSG00000184205	TSPYL2	protein_coding	0	0	0	0	0	0	0	1	0	0	0	0	0	0	0	0
ENSG00000184220	CMSS1	protein_coding	0	0	0	0	1	0	0	0	0	0	0	1	0	1	0	0
ENSG00000184260	HIST2H2AC	protein_coding	1	1	1	0	1	1	0	0	0	1	1	1	0	0	0	1
ENSG00000184307	ZDHHC23	protein_coding	1	0	0	0	0	0	0	0	0	0	0	0	0	0	0	1
ENSG00000184363	PKP3	protein_coding	0	0	0	1	0	0	0	0	1	0	0	0	0	0	0	0
ENSG00000184381	PLA2G6	protein_coding	0	0	0	0	0	0	0	1	0	1	0	0	0	0	0	0
ENSG00000184402	SS18L1	protein_coding	0	0	0	0	0	0	0	0	0	0	0	0	0	1	0	0
ENSG00000184428	TOP1MT	protein_coding	0	1	0	0	1	0	0	0	0	0	0	1	0	1	0	0
ENSG00000184445	KNTC1	protein_coding	1	1	0	1	1	1	1	1	1	0	1	1	0	1	0	1
ENSG00000184465	WDR27	protein_coding	0	0	0	0	1	0	0	1	1	0	0	0	0	1	0	0
ENSG00000184613	NELL2	protein_coding	0	0	1	0	0	0	1	0	0	0	0	1	0	0	0	0
ENSG00000184635	ZNF93	protein_coding	1	1	0	0	0	0	0	0	0	0	1	0	0	0	0	1
ENSG00000184661	CDCA2	protein_coding	1	1	1	0	1	1	1	1	0	0	1	1	0	0	0	1
ENSG00000184675	AMER1	protein_coding	0	1	0	0	0	0	0	0	0	0	0	1	0	0	0	0
ENSG00000184678	HIST2H2BE	protein_coding	0	0	0	1	0	0	0	0	0	0	0	0	0	0	0	0
ENSG00000184860	SDR42E1	protein_coding	0	0	0	0	0	0	0	0	0	0	0	1	0	0	0	0
ENSG00000184925	LCN12	protein_coding	0	0	0	0	1	0	0	0	0	0	0	0	0	1	0	0
ENSG00000184956	MUC6	protein_coding	0	0	0	1	0	0	0	0	0	0	0	0	0	0	0	0
ENSG00000184992	BRI3BP	protein_coding	1	0	1	1	0	0	0	0	0	0	1	1	0	0	0	1
ENSG00000185100	ADSSL1	protein_coding	0	0	0	0	0	0	0	1	0	0	1	1	0	0	0	0
ENSG00000185158	LRRC37B	protein_coding	0	0	0	1	0	0	0	1	1	0	0	0	0	0	0	0
ENSG00000185189	NRBP2	protein_coding	0	0	0	0	0	0	0	1	0	0	0	0	0	0	0	0
ENSG00000185238	PRMT3	protein_coding	0	0	0	0	1	0	0	0	0	0	0	1	0	1	0	0
ENSG00000185252	ZNF74	protein_coding	0	1	0	1	1	0	0	0	0	0	0	1	0	1	0	0
ENSG00000185272	RBM11	protein_coding	0	0	1	0	0	0	0	0	0	0	0	0	0	0	0	0
ENSG00000185290	NUPR2	protein_coding	0	1	1	0	0	0	0	0	0	0	0	0	0	0	0	0
ENSG00000185298	CCDC137	protein_coding	0	0	0	1	0	1	0	0	0	1	0	0	0	0	0	0
ENSG00000185338	SOCS1	protein_coding	0	1	0	0	0	0	1	0	0	0	0	0	0	1	0	0
ENSG00000185379	RAD51D	protein_coding	0	0	0	1	0	0	0	0	0	0	0	0	0	0	0	0
ENSG00000185436	IFNLR1	protein_coding	0	0	0	0	0	0	0	0	0	0	0	0	0	0	0	1
ENSG00000185480	PARPBP	protein_coding	1	1	1	0	1	1	0	0	0	0	1	1	0	0	0	1
ENSG00000185483	ROR1	protein_coding	0	0	0	1	0	0	0	0	0	0	0	0	0	0	0	0
ENSG00000185507	IRF7	protein_coding	0	0	0	0	0	0	0	1	0	0	0	0	0	0	0	0
ENSG00000185522	LMNTD2	protein_coding	0	0	1	0	0	0	0	1	1	0	0	0	0	1	0	0
ENSG00000185634	SHC4	protein_coding	0	1	0	0	0	0	0	0	0	0	0	0	0	0	0	0
ENSG00000185664	PMEL	protein_coding	1	0	0	0	0	0	0	0	0	0	0	0	0	0	0	0
ENSG00000185681	MORN5	protein_coding	0	0	0	0	0	0	0	0	1	0	0	0	0	0	0	0
ENSG00000185686	PRAME	protein_coding	0	1	0	0	0	0	0	1	1	0	0	1	0	0	0	1
ENSG00000185730	ZNF696	protein_coding	0	1	0	0	0	0	0	0	0	1	0	0	0	1	0	0
ENSG00000185798	WDR53	protein_coding	0	0	0	0	0	0	0	0	0	0	0	1	0	0	0	0
ENSG00000185803	SLC52A2	protein_coding	0	0	0	1	0	0	0	0	0	1	0	0	0	0	0	0
ENSG00000185838	GNB1L	protein_coding	0	1	0	1	1	0	0	0	0	0	0	1	0	1	0	0
ENSG00000185875	THNSL1	protein_coding	0	0	0	0	0	0	0	0	0	0	0	1	0	0	0	0
ENSG00000185904	LINC00839	lncRNA	1	1	0	0	0	0	0	0	0	0	0	1	0	0	0	0
ENSG00000185917	SETD4	protein_coding	0	0	0	1	0	0	0	0	0	0	0	0	0	0	0	0
ENSG00000185986	SDHAP3	transcribed_unprocessed_pseudogene	0	0	0	1	0	0	0	1	0	0	0	0	0	0	0	0
ENSG00000186007	LEMD1	protein_coding	0	1	0	0	0	0	1	0	0	0	1	1	0	1	1	1
ENSG00000186073	C15orf41	protein_coding	0	0	0	1	0	0	0	0	0	0	0	1	0	0	0	0
ENSG00000186111	PIP5K1C	protein_coding	0	0	0	1	0	0	0	0	0	0	0	0	0	0	0	0
ENSG00000186166	CCDC84	protein_coding	0	0	0	0	0	0	0	1	1	0	0	0	0	1	0	0
ENSG00000186174	BCL9L	protein_coding	0	0	0	1	0	0	0	0	0	0	0	0	0	0	0	0
ENSG00000186185	KIF18B	protein_coding	1	1	1	1	1	1	1	0	0	0	1	1	0	1	0	1
ENSG00000186312	CA5BP1	transcribed_unprocessed_pseudogene	0	1	0	0	0	0	0	0	0	0	0	0	0	0	0	0
ENSG00000186352	ANKRD37	protein_coding	0	0	0	0	0	0	0	1	0	0	0	0	0	0	0	0
ENSG00000186364	NUDT17	protein_coding	0	0	0	1	0	0	0	0	0	1	0	0	0	0	0	0
ENSG00000186416	NKRF	protein_coding	0	0	0	0	1	0	0	0	0	0	0	1	0	1	0	0
ENSG00000186575	NF2	protein_coding	0	0	0	1	0	0	0	0	0	0	0	0	0	0	0	0
ENSG00000186603	HPDL	protein_coding	0	1	0	0	0	1	0	0	0	0	0	1	0	0	0	0
ENSG00000186615	KTN1-AS1	lncRNA	0	0	0	0	0	0	0	0	0	0	0	1	0	0	0	0
ENSG00000186767	SPIN4	protein_coding	0	0	0	1	1	0	0	0	0	0	0	0	0	0	0	0
ENSG00000186792	HYAL3	protein_coding	0	1	1	0	1	0	0	0	0	0	0	0	0	1	0	1
ENSG00000186827	TNFRSF4	protein_coding	0	1	1	1	0	1	1	1	0	1	0	0	0	1	0	1
ENSG00000186871	ERCC6L	protein_coding	1	1	1	0	1	1	1	0	0	0	0	1	0	1	0	1
ENSG00000186973	FAM183A	protein_coding	0	0	1	0	0	0	0	1	1	0	0	0	0	0	0	0
ENSG00000187049	TMEM216	protein_coding	0	0	0	1	0	0	0	0	0	0	0	0	0	0	0	0
ENSG00000187486	KCNJ11	protein_coding	0	0	1	1	1	0	0	0	0	0	0	0	0	1	0	1
ENSG00000187531	SIRT7	protein_coding	0	1	0	0	0	0	0	0	1	1	0	0	0	0	0	1
ENSG00000187535	IFT140	protein_coding	0	0	0	1	0	0	0	0	0	0	0	0	0	0	0	0
ENSG00000187605	TET3	protein_coding	0	1	0	0	0	0	0	1	0	0	0	1	0	0	0	1
ENSG00000187624	C17orf97	protein_coding	0	0	0	1	0	0	0	0	0	0	0	0	0	0	0	0
ENSG00000187678	SPRY4	protein_coding	0	0	0	0	0	0	1	0	0	0	0	0	0	1	1	0
ENSG00000187741	FANCA	protein_coding	1	1	0	1	1	1	1	0	0	0	1	1	0	1	0	1
ENSG00000187792	ZNF70	protein_coding	0	0	0	1	0	0	0	0	0	0	0	0	0	0	0	0
ENSG00000187801	ZFP69B	protein_coding	0	1	0	0	1	0	0	0	0	0	1	1	0	1	0	0
ENSG00000187860	CCDC157	protein_coding	0	0	0	0	0	0	0	0	0	0	0	0	0	0	0	1
ENSG00000188042	ARL4C	protein_coding	0	0	0	1	0	0	0	0	0	0	0	0	0	0	0	0
ENSG00000188060	RAB42	protein_coding	1	0	0	0	0	1	0	1	1	0	0	0	0	0	0	1
ENSG00000188112	C6orf132	protein_coding	0	0	0	1	0	0	0	0	0	0	0	0	0	0	0	1
ENSG00000188185	LINC00265	lncRNA	0	0	0	1	0	0	0	0	0	0	1	0	0	1	0	0
ENSG00000188295	ZNF669	protein_coding	0	0	0	1	0	0	0	0	0	0	0	0	0	0	0	0
ENSG00000188312	CENPP	protein_coding	0	0	1	0	0	0	0	0	0	0	0	1	0	0	0	0
ENSG00000188322	SBK1	protein_coding	1	1	1	1	0	0	0	0	1	0	1	1	1	1	0	1
ENSG00000188343	FAM92A	protein_coding	0	0	0	0	1	0	0	0	0	0	0	0	0	0	0	0
ENSG00000188368	PRR19	protein_coding	1	1	1	0	0	0	0	0	0	0	0	0	0	0	0	1
ENSG00000188372	ZP3	protein_coding	1	1	0	1	1	1	1	1	1	0	1	1	1	1	0	0
ENSG00000188486	H2AFX	protein_coding	0	0	0	1	0	0	0	0	0	1	0	0	0	0	0	0
ENSG00000188493	C19orf54	protein_coding	0	0	0	0	0	0	0	0	0	0	0	0	0	0	0	1
ENSG00000188522	FAM83G	protein_coding	0	1	0	0	0	0	0	0	0	0	0	1	0	0	0	1
ENSG00000188566	NDOR1	protein_coding	0	0	0	0	0	0	0	0	0	1	0	0	0	0	0	0
ENSG00000188603	CLN3	protein_coding	0	0	0	0	0	0	0	0	0	1	0	0	0	0	0	0
ENSG00000188636	RTL6	protein_coding	0	0	0	1	0	0	0	0	0	0	0	0	0	0	0	0
ENSG00000188707	ZBED6CL	protein_coding	1	1	0	0	0	0	0	0	0	1	0	0	0	0	0	0
ENSG00000188732	FAM221A	protein_coding	0	0	0	0	0	0	0	0	0	0	0	0	1	0	0	0
ENSG00000188735	TMEM120B	protein_coding	0	0	0	0	0	0	0	0	0	1	0	0	0	0	0	0
ENSG00000188739	RBM34	protein_coding	0	1	0	1	0	0	0	0	0	0	0	0	0	0	0	0
ENSG00000188760	TMEM198	protein_coding	0	0	0	0	1	0	0	0	0	1	0	1	0	1	0	0
ENSG00000188807	TMEM201	protein_coding	0	1	0	1	0	0	0	0	0	1	0	1	0	1	0	0
ENSG00000188833	ENTPD8	protein_coding	0	0	1	0	0	0	0	0	0	0	0	0	0	0	0	1
ENSG00000188878	FBF1	protein_coding	0	0	0	0	0	0	0	0	1	0	0	1	0	0	0	0
ENSG00000188994	ZNF292	protein_coding	0	0	0	1	0	0	0	0	0	0	0	0	0	0	0	0
ENSG00000189007	ADAT2	protein_coding	0	0	0	0	1	0	0	0	0	0	0	0	0	1	0	0
ENSG00000189143	CLDN4	protein_coding	0	0	0	1	0	1	0	0	0	1	0	0	0	0	0	0
ENSG00000189159	JPT1	protein_coding	0	0	0	1	0	0	0	0	0	1	0	0	0	0	0	0
ENSG00000189223	PAX8-AS1	lncRNA	1	0	0	1	0	0	0	0	0	0	0	0	0	0	0	0
ENSG00000189376	C8orf76	protein_coding	0	1	0	0	0	1	0	0	0	1	1	0	0	0	0	0
ENSG00000196118	CCDC189	protein_coding	0	0	0	0	0	0	0	0	1	0	0	0	0	0	0	0
ENSG00000196123	KIAA0895L	protein_coding	0	0	0	0	0	0	0	1	1	0	0	0	0	1	0	0
ENSG00000196172	ZNF681	protein_coding	1	0	1	0	0	0	0	0	0	0	0	0	0	0	0	0
ENSG00000196214	ZNF766	protein_coding	0	0	0	1	0	0	0	0	0	0	0	0	0	0	0	0
ENSG00000196227	FAM217B	protein_coding	0	0	0	1	0	0	0	0	0	0	0	0	0	0	0	0
ENSG00000196233	LCOR	protein_coding	0	0	0	0	0	0	0	0	0	0	1	0	0	0	0	0
ENSG00000196236	XPNPEP3	protein_coding	0	0	0	0	1	0	0	0	0	0	0	0	0	1	0	0
ENSG00000196247	ZNF107	protein_coding	1	0	0	1	0	0	0	0	0	0	1	1	0	0	0	0
ENSG00000196267	ZNF836	protein_coding	0	0	0	1	0	0	0	0	0	0	0	0	0	0	0	0
ENSG00000196295	GARS-DT	lncRNA	0	0	0	0	0	0	0	0	1	0	0	0	0	0	0	0
ENSG00000196456	ZNF775	protein_coding	0	0	0	1	0	0	0	0	0	1	0	0	0	0	0	0
ENSG00000196458	ZNF605	protein_coding	0	0	0	1	0	0	0	0	0	0	0	0	0	0	0	0
ENSG00000196476	C20orf96	protein_coding	0	0	0	1	0	0	0	0	0	1	0	0	0	0	0	0
ENSG00000196497	IPO4	protein_coding	0	0	0	0	1	1	0	0	0	0	1	1	0	1	0	0
ENSG00000196498	NCOR2	protein_coding	0	0	0	1	0	0	0	0	0	0	0	0	0	0	0	0
ENSG00000196507	TCEAL3	protein_coding	0	0	0	1	0	0	0	0	0	0	0	0	0	0	0	0
ENSG00000196511	TPK1	protein_coding	0	0	0	0	0	0	0	0	1	0	0	0	0	0	0	0
ENSG00000196517	SLC6A9	protein_coding	0	1	1	1	0	0	0	0	0	0	0	0	0	0	0	0
ENSG00000196526	AFAP1	protein_coding	0	0	0	1	0	0	0	0	0	0	0	0	0	0	0	0
ENSG00000196549	MME	protein_coding	1	0	0	0	0	0	0	0	0	0	0	0	0	1	0	0
ENSG00000196557	CACNA1H	protein_coding	0	0	1	0	0	0	0	0	0	0	0	0	0	0	0	0
ENSG00000196584	XRCC2	protein_coding	1	1	1	1	1	1	1	0	0	0	1	1	0	1	0	1
ENSG00000196588	MRTFA	protein_coding	0	0	0	1	0	0	0	0	0	0	0	0	0	0	0	0
ENSG00000196591	HDAC2	protein_coding	0	0	0	0	0	0	0	0	0	0	0	1	0	0	0	0
ENSG00000196628	TCF4	protein_coding	0	0	0	0	0	0	0	1	0	0	0	0	0	0	0	0
ENSG00000196636	SDHAF3	protein_coding	0	0	0	0	0	0	0	0	0	0	0	1	0	0	0	0
ENSG00000196642	RABL6	protein_coding	0	0	0	1	0	0	0	0	0	0	0	0	0	0	0	0
ENSG00000196659	TTC30B	protein_coding	0	0	0	1	0	0	0	0	0	0	0	0	0	0	0	0
ENSG00000196730	DAPK1	protein_coding	0	1	0	0	0	0	0	0	0	0	0	0	0	0	0	0
ENSG00000196756	SNHG17	lncRNA	0	1	0	1	1	1	0	1	0	0	0	1	0	1	0	0
ENSG00000196787	HIST1H2AG	protein_coding	0	1	0	0	0	0	0	0	0	0	0	0	0	0	0	0
ENSG00000196866	HIST1H2AD	protein_coding	0	1	1	0	0	1	0	0	0	0	0	1	0	0	0	0
ENSG00000196890	HIST3H2BB	protein_coding	0	0	0	0	0	0	0	0	0	0	0	0	1	0	0	0
ENSG00000196923	PDLIM7	protein_coding	0	0	0	1	0	0	0	1	0	1	0	0	0	0	0	0
ENSG00000196950	SLC39A10	protein_coding	0	0	0	1	1	1	0	0	0	1	0	0	0	1	0	0
ENSG00000197006	METTL9	protein_coding	0	0	0	1	0	0	0	0	0	0	0	0	0	0	0	0
ENSG00000197008	ZNF138	protein_coding	0	0	0	0	0	0	0	0	0	0	1	1	0	0	0	0
ENSG00000197063	MAFG	protein_coding	0	0	0	1	0	0	0	0	0	1	0	0	0	0	0	0
ENSG00000197119	SLC25A29	protein_coding	0	0	0	1	1	0	0	0	0	0	0	0	0	1	0	0
ENSG00000197122	SRC	protein_coding	0	0	0	1	0	0	0	0	0	1	0	0	0	0	0	0
ENSG00000197124	ZNF682	protein_coding	1	0	0	0	0	0	0	0	0	0	0	0	0	0	0	1
ENSG00000197136	PCNX3	protein_coding	0	0	0	1	0	0	0	0	0	0	0	0	0	0	0	0
ENSG00000197147	LRRC8B	protein_coding	0	0	0	1	0	0	0	0	0	0	0	0	0	0	0	1
ENSG00000197150	ABCB8	protein_coding	0	0	1	0	0	0	0	0	0	0	0	0	0	0	0	0
ENSG00000197162	ZNF785	protein_coding	0	0	0	1	0	0	0	0	0	0	0	0	0	0	0	0
ENSG00000197275	RAD54B	protein_coding	0	1	0	0	0	0	0	0	0	0	0	0	0	0	0	0
ENSG00000197283	SYNGAP1	protein_coding	0	0	0	1	0	0	0	0	0	0	0	0	0	0	0	0
ENSG00000197299	BLM	protein_coding	1	1	1	0	1	1	1	0	0	0	1	1	0	0	0	1
ENSG00000197329	PELI1	protein_coding	0	0	0	0	0	0	0	0	0	0	0	0	0	0	1	0
ENSG00000197362	ZNF786	protein_coding	0	0	0	0	0	0	0	0	0	0	0	1	0	1	0	0
ENSG00000197363	ZNF517	protein_coding	0	0	0	0	0	0	0	0	0	1	0	0	0	1	0	0
ENSG00000197409	HIST1H3D	protein_coding	1	1	1	1	0	1	0	0	0	0	1	1	0	0	0	1
ENSG00000197457	STMN3	protein_coding	0	0	0	1	0	0	0	0	0	0	0	0	0	0	0	0
ENSG00000197472	ZNF695	protein_coding	0	1	0	0	0	0	0	0	0	0	0	0	0	0	0	0
ENSG00000197582	GPX1P1	processed_pseudogene	1	0	0	0	1	0	0	0	1	0	0	0	0	1	1	1
ENSG00000197599	CCDC154	protein_coding	0	0	0	0	0	0	0	0	0	0	0	0	1	0	0	0
ENSG00000197601	FAR1	protein_coding	0	0	0	1	0	0	0	0	0	0	0	0	0	0	0	0
ENSG00000197608	ZNF841	protein_coding	1	0	0	1	0	0	0	1	0	0	0	0	0	0	0	0
ENSG00000197620	CXorf40A	protein_coding	0	0	1	0	0	0	0	0	0	0	0	0	0	0	0	0
ENSG00000197774	EME2	protein_coding	0	0	1	1	1	0	0	1	1	0	1	0	1	1	0	0
ENSG00000197785	ATAD3A	protein_coding	0	1	0	0	0	0	0	0	0	0	1	1	0	0	0	0
[truncated: 524 more rows]
