# Supplementary material for: A pan-cancer analysis of CpG Island gene regulation reveals extensive plasticity within Polycomb target genes
Source: Nat Commun. 2021 Apr 30;12:2485. doi: 10.1038/s41467-021-22720-0 (PMC8087678; doi:10.1038/s41467-021-22720-0)
Supplement: Supplementary file 6 — Supplementary Data 4 [file 41467_2021_22720_MOESM6_ESM.xlsx]

## Sheet: Sheet1
Supplementary Data 4. The exact p values of all statistical tests
Figure 2b (one-sided t-test)					˙
Type	p value	Label (p<0.0001, ****; p>0.05, ns.)
Hypermethylated PRC2+-CGI promoters	0.0517727	ns
Upregulated PRC2+-CGI promoters	3.04495e-92	****
Upregulated PRC2--CGI promoters	3.36731e-40	****
Figure 2c (one-sided t-test)
Type	p value	Label (p<0.0001, ****; p>0.05, ns.)
Hypermethylated PRC2+-CGI promoters	1	ns
Upregulated PRC2+-CGI promoters	2.20226e-122	****
Upregulated PRC2--CGI promoters	1.39912e-93	****
Figure 3a (two-sided t-test)
cancer	p value	Label (p<0.001, ***; p<0.01, **; p<0.05, *)
BLCA	0.120766	ns
BasalBRCA	0.939861	ns
LumBRCA	0.105702	ns
CHOL	6.1604e-14	***
COAD	2.66267e-12	***
EAC	1.11073e-05	***
HNSC	1.20382e-05	***
KIRC	5.14256e-05	***
KIRP	2.4224e-07	***
LIHC	0.626287	ns
LUAD	0.000993062	***
LUSC	1.1089e-08	***
PRAD	0.0206744	*
READ	9.7235e-16	***
THCA	4.92061e-11	***
UCEC	0.729115	ns
Figue 4e (one-sided t-test)
MDAMB436 cell line					MDAMB436 cell line
gene	siRNA	p value	Label (p<0.001, ***; p<0.01, **; p<0.05, *)		Mesenchymal markers	siSERPINE2-1	siSERPINE2-2	siMATN3-1	siMATN3-2	siDKK1
siSERPINE2	siRNA-1	4.40005e-05	***		Slug	0.000302287	3.02787e-05	0.00607809	0.000437285	0.00398276
siSERPINE2	siRNA-2	0.00021743	***		VIM	0.000212208	7.39656e-05	0.000862104	0.000172535	1.92501e-05
siMATN3	siRNA-1	2.53141e-06	***		FN	0.00327776	1.80163e-05	0.00434789	0.256812	0.4482
siMATN3	siRNA-2	0.000186229	***		N-cad	8.81186e-05	0.00355629	0.341687	0.0164743	0.448645
siDKK1	siRNA-1	7.98053e-08	***		GAPDH	0.249492	0.107259	0.32457	0.0957101	0.245801
HS578T cell line					HS578T cell line
gene	siRNA	p value	Label (p<0.001, ***; p<0.01, **; p<0.05, *)		Mesenchymal markers	siSERPINE2-1	siSERPINE2-2	siMATN3-1	siMATN3-2	siDKK1
siSERPINE2	siRNA-1	4.75911e-08	***		Slug	0.106609	0.00447615	0.000229486	0.000247404	0.0172468
siSERPINE2	siRNA-2	0.000298074	***		VIM	0.00573892	0.130555	0.000831787	0.0106092	0.0208828
siMATN3	siRNA-1	4.38708e-07	***		FN	1.84139e-05	0.00407036	0.00169726	0.00224159	0.00592245
siMATN3	siRNA-2	5.94335e-09	***		N-cad	0.0516728	0.132545	0.121558	0.289604	0.441695
siDKK1	siRNA-1	0.000415501	***		GAPDH	0.18923	0.126342	0.162267	0.34612	0.361211
Figure 4f Signature A (one-sided t-test)				Figure 4f Signature B (one-sided t-test)
Cancer type	p value	Label (p<0.001, ***; p<0.01, **; p<0.05, *)		Cancer type	p value	Label (p<0.001, ***; p<0.01, **; p<0.05, *)
CHOL	0.0380157	*		CHOL	0.410928	ns
EAC	0.00112514	**		EAC	0.000351399	***
KIRC	4.61589e-18	***		KIRC	6.71313e-24	***
KIRP	7.89518e-10	***		KIRP	6.39082e-09	***
LUSC	0.988077	ns		LUSC	0.943391	ns
THCA	2.35823e-17	***		THCA	6.31972e-12	***
Figure 4g (one-sided t-test)
Cancer type	p value	Label (p<0.05, *; p>0.05, ns)
KIRC	0.2975	ns
Figure 5f (two-sided Fisher’s exact test)
Sample	p value	Label (p<0.0001, ****; p<0.001, ***; p<0.01, **; p<0.05, *.)
HCT116 SP1	7.57022e-22	****
A549 SP1	2.70007e-33	****
Figure 5i (two-sided Fisher’s exact test)
Sample	p value	Label (p<0.0001, ****; p<0.001, ***; p<0.01, **; p<0.05, *.)
Caco-2 HNF4A	0.0103234	*
OE19 HNF4A	0.000291296	****
Figure 6a (Diffbind analysis)
Enhancer	FDR
EFNA2_E1	0.0985
EFNA2_E2	0.0865
P2RY2_E1	0.0985
CLDN1_E1	0.00191
CXCL1_E1	0.000679
CXCL1_E2	0.000679
IRAK2_E1	0.00275
LY75_E1	1
SLC15A1_E1	0.031
CCNI2_E1	0.000458
OVOL1_E1	0.189
TNFRSF25_E1	0.525
ADCK5_E1	0.00672
ADAP1_E1	2.63e-07
ADAP1_E2	0.000234
FUT4_E1	0.000315
TGFA_E1	0.000679
TRIB3_E1	1
TRABD2A_E1	0.00191
TRABD2A_E2	7.28e-05
MLXIPL_E1	0.00134
CMTM7_E1	0.0674
SAPCD2_E1	5.32e-05
GPR157_E1	0.0731
IL17RB_E1	0.00191
LINC00543_E1	2.63e-07
PLEKHG5_E1	0.525
SYT7_E1	0.136
MAPK8IP2_E1	0.00387
PDX1_E1	2.63e-07
CEMIP_E1	8.01e-05
CEMIP_E2	0.000458
TNFSF9_E1	0.0985
Figure 6b (two-sided t-test)
Enhancer	p value	Label (p<0.05, *; p>0.05, ns)
EFNA2_E1	0.0486123	*
EFNA2_E2	0.000853458	*
P2RY2_E1	0.921334	ns
CLDN1_E1	0.227327	ns
CXCL1_E1	0.0946888	ns
CXCL1_E2	0.000202856	*
IRAK2_E1	0.00165352	*
LY75_E1	8.34032e-05	*
SLC15A1_E1	0.110176	ns
CCNI2_E1	6.37178e-05	*
OVOL1_E1	0.00170698	*
TNFRSF25_E1	0.012999	*
ADCK5_E1	0.000662569	*
ADAP1_E1	0.000590496	*
ADAP1_E2	0.00205214	*
FUT4_E1	8.76781e-06	*
TGFA_E1	0.085185	ns
TRIB3_E1	0.277154	ns
TRABD2A_E1	0.198156	ns
TRABD2A_E2	1.005e-05	*
MLXIPL_E1	0.0571371	ns
CMTM7_E1	0.497138	ns
SAPCD2_E1	0.0196216	*
GPR157_E1	0.0979909	ns
IL17RB_E1	0.00152378	*
LINC00543_E1	0.0477362	*
PLEKHG5_E1	0.012999	*
SYT7_E1	0.0057059	*
MAPK8IP2_E1	0.00165229	*
PDX1_E1	0.0477362	*
CEMIP_E1	0.00804433	*
CEMIP_E2	0.000100732	*
TNFSF9_E1	0.000178906	*
Supplementary Figure 8b (two-sided t-test)
cancer	p value	Label (p<0.001, ***; p<0.01, **; p<0.05, *)
BLCA	0.717019	ns
BasalBRCA	0.380408	ns
LumBRCA	0.107595	ns
CHOL	6.45102e-08	***
COAD	8.74685e-07	***
EAC	0.00929659	**
HNSC	0.00870347	**
KIRC	0.00408359	**
KIRP	0.000125117	***
LIHC	0.866929	ns
LUAD	0.0194093	*
LUSC	2.46567e-05	***
PRAD	0.456021	ns
READ	2.1033e-08	***
THCA	3.40013e-05	***
UCEC	0.601741	ns
Supplementary Figure 10c (one-sided t-test)
MDAMB436 cell line
Epithelial markers	siSERPINE2-1	siSERPINE2-2	siMATN3-1	siMATN3-2	siDKK1
CDH1	0.0159802	0.00656252	0.00332999	0.0657592	0.02897
JUP	0.0203762	0.0156492	1.33522e-05	0.0133491	0.0041552
KRT8	0.0269807	0.0243605	0.013239	0.0220759	0.000483779
KRT14	0.0139243	0.023687	0.00119036	0.0155299	0.0371446
HS578T cell line
Epithelial markers	siSERPINE2-1	siSERPINE2-2	siMATN3-1	siMATN3-2	siDKK1
CDH1	0.0384775	0.0613336	0.00395829	0.00734862	0.00928035
JUP	0.000680123	7.12543e-05	0.020671	0.026488	0.0313746
KRT8	0.0904928	0.000210274	0.00661078	0.0225462	0.0309019
KRT14	0.0313386	0.00475686	0.0760376	0.0351554	0.0386498
Supplementary Figure 10e Signature A (one-sided t-test)				Supplementary Figure 10e Signature B (one-sided t-test)
Gene	p value	Label (p<0.001, ***; p<0.01, **; p<0.05, *)		Gene	p value	Label (p<0.001, ***; p<0.01, **; p<0.05, *)
ABCA1	0.111156	ns		ABCA1	0.555126	ns
CD70	3.47458e-08	***		CD70	1.35964e-12	***
HRH1	0.919166	ns		HRH1	0.894249	ns
IL10RA	7.40765e-28	***		IL10RA	2.76563e-27	***
IL15	2.21613e-17	***		IL15	6.22501e-19	***
IL15RA	3.48686e-15	***		IL15RA	1.01629e-18	***
IL18R1	3.29925e-10	***		IL18R1	5.11164e-05	***
KCNJ2	0.00801154	**		KCNJ2	0.0386293	*
LAMP3	4.32664e-12	***		LAMP3	4.88276e-10	***
NMUR1	0.0155539	*		NMUR1	0.000418635	***
PIK3R5	3.1735e-20	***		PIK3R5	3.56192e-19	***
PTPRE	4.522e-07	***		PTPRE	0.0104155	*
SCN1B	0.575119	ns		SCN1B	0.0952938	ns
SPHK1	2.02248e-09	***		SPHK1	8.85288e-09	***
TLR2	4.42533e-17	***		TLR2	2.12675e-13	***
TNFSF9	1.18998e-07	***		TNFSF9	5.61201e-10	***
Supplementary Figure 10f Signature A (one-sided t-test)				Supplementary Figure 10f Signature B (one-sided t-test)
Cancer type	p value	Label (p<0.001, ***; p<0.01, **; p<0.05, *)		Cancer type	p value	Label (p<0.001, ***; p<0.01, **; p<0.05, *)
BasalBRCA	0.0104866	*		BasalBRCA	0.00630935	**
CHOL	0.0366925	*		CHOL	0.872264	ns
EAC	0.0192042	*		EAC	0.0180257	*
KIRC	2.15004e-10	***		KIRC	4.08662e-09	***
KIRP	1.62336e-10	***		KIRP	1.36897e-06	***
LUSC	0.886578	ns		LUSC	0.894681	ns
Supplementary Figure 10g Signature A (one-sided t-test)				Supplementary Figure 10g Signature B (one-sided t-test)
Gene	P value	Label (p<0.001, ***; p<0.01, **; p<0.05, *)		Gene	P value	Label (p<0.001, ***; p<0.01, **; p<0.05, *)
ABCA1	0.111156	ns		ABCA1	0.555126	ns
CXCL1	0.00167581	**		CXCL1	0.152755	ns
DUSP4	8.19658e-22	***		DUSP4	7.19044e-20	***
FJX1	0.624345	ns		FJX1	0.630111	ns
IL15RA	3.48686e-15	***		IL15RA	1.01629e-18	***
MSC	0.00224749	**		MSC	4.0476e-06	***
PTPRE	4.522e-07	***		PTPRE	0.0104155	*
SLC16A6	0.0730927	ns		SLC16A6	0.327456	ns
SPHK1	2.02248e-09	***		SPHK1	8.85288e-09	***
TLR2	4.42533e-17	***		TLR2	2.12675e-13	***
TNFSF9	1.18998e-07	***		TNFSF9	5.61201e-10	***
Supplementary Figure 10h one-sided t-test
Cancer type	p value	Label (p<0.05, *; p>0.05, ns)
KIRC	0.7314	ns
Supplementary S11e (two-sided Fisher’s exact test)
Sample	p value	Label (p<0.0001, ****; p<0.001, ***; p<0.01, **; p<0.05, *.)
Caco-2 HNF4A hyperPRC2+_vs_upregulatedPRC2+	4.77045e-08	****
Caco-2 HNF4A upregulatedPRC2+_vs_upregulatedPRC2-	0.0103234	*
OE19 HNF4A hyperPRC2+_vs_upregulatedPRC2+	1.79711e-11	****
OE19 HNF4A upregulatedPRC2+_vs_upregulatedPRC2-	0.000291296	***
HCC95 TP63 hyperPRC2+_vs_upregulatedPRC2+	1.02522e-18	****
HCC95 TP63 upregulatedPRC2+_vs_upregulatedPRC2-	0.0426887	*
Supplementary S11f (two-sided Fisher’s exact test)
Sample	p value	Label (p<0.0001, ****; p<0.001, ***; p<0.01, **; p<0.05, *.)
COAD HNF4A hyperPRC2+_vs_upregulatedPRC2+	0.255981	ns
COAD HNF4A upregulatedPRC2+_vs_upregulatedPRC2-	4.12129e-06	****
EAC HNF4A hyperPRC2+_vs_upregulatedPRC2+	1.04851e-05	****
EAC HNF4A upregulatedPRC2+_vs_upregulatedPRC2-	2.0053e-10	****
LUSC TP63 hyperPRC2+_vs_upregulatedPRC2+	5.84904e-22	****
LUSC TP63 upregulatedPRC2+_vs_upregulatedPRC2-	0.000933675	***

## Sheet: Sheet2
p_value	CDH1	JUP	KRT8	KRT14
siSERPINE2-1	0.0159802	0.0203762	0.0269807	0.0139243
siSERPINE2-2	0.00656252	0.0156492	0.0243605	0.023687
siMATN3-1	0.00332999	1.33522e-05	0.013239	0.00119036
siMATN3-2	0.0657592	0.0133491	0.0220759	0.0155299
siDKK1	0.02897	0.0041552	0.000483779	0.0371446
p_value	siSERPINE2-1	siSERPINE2-2	siMATN3-1	siMATN3-2	siDKK1
CDH1	0.0159802	0.00656252	0.00332999	0.0657592	0.02897
JUP	0.0203762	0.0156492	1.33522e-05	0.0133491	0.0041552
KRT8	0.0269807	0.0243605	0.013239	0.0220759	0.000483779
KRT14	0.0139243	0.023687	0.00119036	0.0155299	0.0371446
